# Supplementary material for: Biochemical and genetic analysis of Ecm14, a conserved fungal pseudopeptidase
Source: BMC Mol Cell Biol. 2020 Nov 30;21:86. doi: 10.1186/s12860-020-00330-w (PMC7706225; doi:10.1186/s12860-020-00330-w)
Supplement: Supplementary file 1 — Additional file 1. Consensus phylogenetic tree. [file 12860_2020_330_MOESM1_ESM.nexml]

<?xml version="1.0" encoding="UTF-8"?><nex:nexml xmlns:nex="http://www.nexml.org/2009" xmlns="http://www.nexml.org/2009" xmlns:rdf="http://www.w3.org/1999/02/22-rdf-syntax-ns#" xmlns:xsd="http://www.w3.org/2001/XMLSchema#" xmlns:xsi="http://www.w3.org/2001/XMLSchema-instance" generator="org.nexml.model.impl.DocumentImpl" version="0.9">
  <otus id="otus16545"/>
  <trees id="trees16546" otus="otus16545">
    <tree about="#tree16547" id="tree16547" label="[1]Tree1" xsi:type="nex:FloatTree">
      <meta content="angle:0.0 scaleX:23.95349 scaleY:0.21447119 flipH:0 flipV:0 leftMargin:768 rightMargin:768 topMargin:361 bottomMargin:361;" datatype="xsd:string" id="meta33087" property="trans" xsi:type="nex:LiteralMeta"/>
      <meta content="" datatype="xsd:string" id="meta33086" property="collapsed" xsi:type="nex:LiteralMeta"/>
      <meta content="false" datatype="xsd:boolean" id="meta33085" property="radiallabels" xsi:type="nex:LiteralMeta"/>
      <meta content="true" datatype="xsd:boolean" id="meta33084" property="sparselabels" xsi:type="nex:LiteralMeta"/>
      <meta content="false" datatype="xsd:boolean" id="meta33083" property="toscale" xsi:type="nex:LiteralMeta"/>
      <meta content="RectangularCladogram" datatype="xsd:string" id="meta33082" property="drawer" xsi:type="nex:LiteralMeta"/>
      <meta content="true" datatype="xsd:boolean" id="meta33081" property="embellished" xsi:type="nex:LiteralMeta"/>
      <meta content="node16550" datatype="xsd:string" id="meta33080" property="root" xsi:type="nex:LiteralMeta"/>
      <meta content=" fg=255 204 204 w=2 sh=1 dr=1 lc=0 0 0 lk=null lx=0 ly=0 ll=11 lv=1;" datatype="xsd:string" id="meta16549" property="default_edge_format" xsi:type="nex:LiteralMeta"/>
      <meta content=" nh=2 nw=2 fg=0 0 0 bg=255 255 255 w=1 sh=0 fx=1 lc=0 0 0 lk=null lx=0 ly=0 ll=3 lv=1;" datatype="xsd:string" id="meta16548" property="default_node_format" xsi:type="nex:LiteralMeta"/>
      <node about="#node16550" id="node16550">
        <meta content=" x=-43.0 y=170.9624;" datatype="xsd:string" id="meta16551" property="format" xsi:type="nex:LiteralMeta"/>
      </node>
      <node about="#node16552" id="node16552" label="B.taurus_CPA1_P00730/1-419">
        <meta content=" x=0.0 y=1.0 ft='SansSerif-PLAIN-13' ll=7;" datatype="xsd:string" id="meta16553" property="format" xsi:type="nex:LiteralMeta"/>
      </node>
      <node about="#node16554" id="node16554">
        <meta content=" x=-42.0 y=340.9248 ll=7;" datatype="xsd:string" id="meta16555" property="format" xsi:type="nex:LiteralMeta"/>
      </node>
      <node about="#node16556" id="node16556" label="100">
        <meta content=" x=-23.0 y=88.094666 ft='SansSerif-PLAIN-13' ll=7;" datatype="xsd:string" id="meta16557" property="format" xsi:type="nex:LiteralMeta"/>
      </node>
      <node about="#node16558" id="node16558" label="100">
        <meta content=" fg=255 204 204 x=-12.0 y=14.6311035 ft='SansSerif-PLAIN-13' ll=7;" datatype="xsd:string" id="meta16559" property="format" xsi:type="nex:LiteralMeta"/>
      </node>
      <node about="#node16560" id="node16560" label="100">
        <meta content=" fg=255 204 204 x=-10.0 y=3.5986328 ft='SansSerif-PLAIN-13' ll=7;" datatype="xsd:string" id="meta16561" property="format" xsi:type="nex:LiteralMeta"/>
      </node>
      <node about="#node16562" id="node16562" label="P.saccamoebae_PJF19229.1/1-657">
        <meta content=" fg=255 204 204 x=0.0 y=2.0 ft='SansSerif-PLAIN-13' ll=7;" datatype="xsd:string" id="meta16563" property="format" xsi:type="nex:LiteralMeta"/>
      </node>
      <node about="#node16564" id="node16564" label="96">
        <meta content=" fg=255 204 204 x=-9.0 y=5.1972656 ft='SansSerif-PLAIN-13' ll=7;" datatype="xsd:string" id="meta16565" property="format" xsi:type="nex:LiteralMeta"/>
      </node>
      <node about="#node16566" id="node16566" label="S.punctatus_XP_016605808.1/1-397">
        <meta content=" fg=255 204 204 x=0.0 y=3.0 ft='SansSerif-PLAIN-13' ll=7;" datatype="xsd:string" id="meta16567" property="format" xsi:type="nex:LiteralMeta"/>
      </node>
      <node about="#node16568" id="node16568" label="96">
        <meta content=" fg=255 204 204 x=-8.0 y=7.3945312 ft='SansSerif-PLAIN-13' ll=7;" datatype="xsd:string" id="meta16569" property="format" xsi:type="nex:LiteralMeta"/>
      </node>
      <node about="#node16570" id="node16570" label="100">
        <meta content=" fg=255 204 204 x=-3.0 y=4.875 ft='SansSerif-PLAIN-13' ll=7;" datatype="xsd:string" id="meta16571" property="format" xsi:type="nex:LiteralMeta"/>
      </node>
      <node about="#node16572" id="node16572" label="R.globosum_ORY31555.1/1-493">
        <meta content=" fg=255 204 204 x=0.0 y=4.0 ft='SansSerif-PLAIN-13' ll=7;" datatype="xsd:string" id="meta16573" property="format" xsi:type="nex:LiteralMeta"/>
      </node>
      <node about="#node16574" id="node16574" label="100">
        <meta content=" fg=255 204 204 x=-2.0 y=5.75 ft='SansSerif-PLAIN-13' ll=7;" datatype="xsd:string" id="meta16575" property="format" xsi:type="nex:LiteralMeta"/>
      </node>
      <node about="#node16576" id="node16576" label="R.globosum_ORY31560.1/1-359">
        <meta content=" fg=255 204 204 x=0.0 y=5.0 ft='SansSerif-PLAIN-13' ll=7;" datatype="xsd:string" id="meta16577" property="format" xsi:type="nex:LiteralMeta"/>
      </node>
      <node about="#node16578" id="node16578" label="100">
        <meta content=" fg=255 204 204 x=-1.0 y=6.5 ft='SansSerif-PLAIN-13' ll=7;" datatype="xsd:string" id="meta16579" property="format" xsi:type="nex:LiteralMeta"/>
      </node>
      <node about="#node16580" id="node16580" label="R.globosum_ORY31553.1/1-584">
        <meta content=" fg=255 204 204 x=0.0 y=6.0 ft='SansSerif-PLAIN-13' ll=7;" datatype="xsd:string" id="meta16581" property="format" xsi:type="nex:LiteralMeta"/>
      </node>
      <node about="#node16582" id="node16582" label="R.globosum_ORY16203.1/1-268">
        <meta content=" fg=255 204 204 x=0.0 y=7.0 ft='SansSerif-PLAIN-13' ll=7;" datatype="xsd:string" id="meta16583" property="format" xsi:type="nex:LiteralMeta"/>
      </node>
      <node about="#node16596" id="node16596" label="100">
        <meta content=" fg=255 204 204 x=-7.0 y=9.9140625 ft='SansSerif-PLAIN-13' ll=7;" datatype="xsd:string" id="meta16597" property="format" xsi:type="nex:LiteralMeta"/>
      </node>
      <node about="#node16598" id="node16598" label="64">
        <meta content=" fg=255 204 204 x=-1.0 y=8.5 ft='SansSerif-PLAIN-13' ll=7;" datatype="xsd:string" id="meta16599" property="format" xsi:type="nex:LiteralMeta"/>
      </node>
      <node about="#node16600" id="node16600" label="C.coronatus_KXN71015.1/1-314">
        <meta content=" fg=255 204 204 x=0.0 y=8.0 ft='SansSerif-PLAIN-13' ll=7;" datatype="xsd:string" id="meta16601" property="format" xsi:type="nex:LiteralMeta"/>
      </node>
      <node about="#node16602" id="node16602" label="C.coronatus_KXN71065.1/1-230">
        <meta content=" fg=255 204 204 x=0.0 y=9.0 ft='SansSerif-PLAIN-13' ll=7;" datatype="xsd:string" id="meta16603" property="format" xsi:type="nex:LiteralMeta"/>
      </node>
      <node about="#node16608" id="node16608" label="99">
        <meta content=" fg=255 204 204 x=-6.0 y=11.328125 ft='SansSerif-PLAIN-13' ll=7;" datatype="xsd:string" id="meta16609" property="format" xsi:type="nex:LiteralMeta"/>
      </node>
      <node about="#node16610" id="node16610" label="E.planchoniana_ADK37837.1/1-415">
        <meta content=" fg=255 204 204 x=0.0 y=10.0 ft='SansSerif-PLAIN-13' ll=7;" datatype="xsd:string" id="meta16611" property="format" xsi:type="nex:LiteralMeta"/>
      </node>
      <node about="#node16612" id="node16612" label="100">
        <meta content=" fg=255 204 204 x=-5.0 y=12.65625 ft='SansSerif-PLAIN-13' ll=7;" datatype="xsd:string" id="meta16613" property="format" xsi:type="nex:LiteralMeta"/>
      </node>
      <node about="#node16614" id="node16614" label="C.coronatus_KXN69376.1/1-415">
        <meta content=" fg=255 204 204 x=0.0 y=11.0 ft='SansSerif-PLAIN-13' ll=7;" datatype="xsd:string" id="meta16615" property="format" xsi:type="nex:LiteralMeta"/>
      </node>
      <node about="#node16616" id="node16616" label="100">
        <meta content=" fg=255 204 204 x=-4.0 y=14.3125 ft='SansSerif-PLAIN-13' ll=7;" datatype="xsd:string" id="meta16617" property="format" xsi:type="nex:LiteralMeta"/>
      </node>
      <node about="#node16618" id="node16618" label="99">
        <meta content=" fg=255 204 204 x=-2.0 y=12.75 ft='SansSerif-PLAIN-13' ll=7;" datatype="xsd:string" id="meta16619" property="format" xsi:type="nex:LiteralMeta"/>
      </node>
      <node about="#node16620" id="node16620" label="C.coronatus_KXN69773.1/1-426">
        <meta content=" fg=255 204 204 x=0.0 y=12.0 ft='SansSerif-PLAIN-13' ll=7;" datatype="xsd:string" id="meta16621" property="format" xsi:type="nex:LiteralMeta"/>
      </node>
      <node about="#node16622" id="node16622" label="99">
        <meta content=" fg=255 204 204 x=-1.0 y=13.5 ft='SansSerif-PLAIN-13' ll=7;" datatype="xsd:string" id="meta16623" property="format" xsi:type="nex:LiteralMeta"/>
      </node>
      <node about="#node16624" id="node16624" label="C.coronatus_KXN65049.1/1-320">
        <meta content=" fg=255 204 204 x=0.0 y=13.0 ft='SansSerif-PLAIN-13' ll=7;" datatype="xsd:string" id="meta16625" property="format" xsi:type="nex:LiteralMeta"/>
      </node>
      <node about="#node16626" id="node16626" label="C.coronatus_KXN65050.1/1-419">
        <meta content=" fg=255 204 204 x=0.0 y=14.0 ft='SansSerif-PLAIN-13' ll=7;" datatype="xsd:string" id="meta16627" property="format" xsi:type="nex:LiteralMeta"/>
      </node>
      <node about="#node16636" id="node16636" label="100">
        <meta content=" fg=255 204 204 x=-3.0 y=15.875 ft='SansSerif-PLAIN-13' ll=7;" datatype="xsd:string" id="meta16637" property="format" xsi:type="nex:LiteralMeta"/>
      </node>
      <node about="#node16638" id="node16638" label="C.coronatus_KXN69776.1/1-376">
        <meta content=" fg=255 204 204 x=0.0 y=15.0 ft='SansSerif-PLAIN-13' ll=7;" datatype="xsd:string" id="meta16639" property="format" xsi:type="nex:LiteralMeta"/>
      </node>
      <node about="#node16640" id="node16640" label="100">
        <meta content=" fg=255 204 204 x=-2.0 y=16.75 ft='SansSerif-PLAIN-13' ll=7;" datatype="xsd:string" id="meta16641" property="format" xsi:type="nex:LiteralMeta"/>
      </node>
      <node about="#node16642" id="node16642" label="C.coronatus_KXN69775.1/1-231">
        <meta content=" fg=255 204 204 x=0.0 y=16.0 ft='SansSerif-PLAIN-13' ll=7;" datatype="xsd:string" id="meta16643" property="format" xsi:type="nex:LiteralMeta"/>
      </node>
      <node about="#node16644" id="node16644" label="100">
        <meta content=" fg=255 204 204 x=-1.0 y=17.5 ft='SansSerif-PLAIN-13' ll=7;" datatype="xsd:string" id="meta16645" property="format" xsi:type="nex:LiteralMeta"/>
      </node>
      <node about="#node16646" id="node16646" label="C.coronatus_KXN68877.1/1-416">
        <meta content=" fg=255 204 204 x=0.0 y=17.0 ft='SansSerif-PLAIN-13' ll=7;" datatype="xsd:string" id="meta16647" property="format" xsi:type="nex:LiteralMeta"/>
      </node>
      <node about="#node16648" id="node16648" label="C.coronatus_KXN68881.1/1-418">
        <meta content=" fg=255 204 204 x=0.0 y=18.0 ft='SansSerif-PLAIN-13' ll=7;" datatype="xsd:string" id="meta16649" property="format" xsi:type="nex:LiteralMeta"/>
      </node>
      <node about="#node16690" id="node16690" label="53">
        <meta content=" fg=255 204 204 x=-11.0 y=25.663574 ft='SansSerif-PLAIN-13' ll=7;" datatype="xsd:string" id="meta16691" property="format" xsi:type="nex:LiteralMeta"/>
      </node>
      <node about="#node16692" id="node16692" label="G.prolifera_KXS13540.1/1-561">
        <meta content=" fg=255 204 204 x=0.0 y=19.0 ft='SansSerif-PLAIN-13' ll=7;" datatype="xsd:string" id="meta16693" property="format" xsi:type="nex:LiteralMeta"/>
      </node>
      <node about="#node16694" id="node16694" label="100">
        <meta content=" fg=255 204 204 x=-10.0 y=32.32715 ft='SansSerif-PLAIN-13' ll=7;" datatype="xsd:string" id="meta16695" property="format" xsi:type="nex:LiteralMeta"/>
      </node>
      <node about="#node16696" id="node16696" label="98">
        <meta content=" fg=255 204 204 x=-1.0 y=20.5 ft='SansSerif-PLAIN-13' ll=7;" datatype="xsd:string" id="meta16697" property="format" xsi:type="nex:LiteralMeta"/>
      </node>
      <node about="#node16698" id="node16698" label="M.daphniae_XP_013238090.1/1-445">
        <meta content=" fg=255 204 204 x=0.0 y=20.0 ft='SansSerif-PLAIN-13' ll=7;" datatype="xsd:string" id="meta16699" property="format" xsi:type="nex:LiteralMeta"/>
      </node>
      <node about="#node16700" id="node16700" label="P.saccamoebae_PJF16975.1/1-1745">
        <meta content=" fg=255 204 204 x=0.0 y=21.0 ft='SansSerif-PLAIN-13' ll=7;" datatype="xsd:string" id="meta16701" property="format" xsi:type="nex:LiteralMeta"/>
      </node>
      <node about="#node16706" id="node16706" label="87">
        <meta content=" fg=255 204 204 x=-9.0 y=44.154297 ft='SansSerif-PLAIN-13' ll=7;" datatype="xsd:string" id="meta16707" property="format" xsi:type="nex:LiteralMeta"/>
      </node>
      <node about="#node16708" id="node16708" label="87">
        <meta content=" fg=255 204 204 x=-7.0 y=32.007812 ft='SansSerif-PLAIN-13' ll=7;" datatype="xsd:string" id="meta16709" property="format" xsi:type="nex:LiteralMeta"/>
      </node>
      <node about="#node16710" id="node16710" label="92">
        <meta content=" fg=255 204 204 x=-5.0 y=25.40625 ft='SansSerif-PLAIN-13' ll=7;" datatype="xsd:string" id="meta16711" property="format" xsi:type="nex:LiteralMeta"/>
      </node>
      <node about="#node16712" id="node16712" label="98">
        <meta content=" fg=255 204 204 x=-2.0 y=22.75 ft='SansSerif-PLAIN-13' ll=7;" datatype="xsd:string" id="meta16713" property="format" xsi:type="nex:LiteralMeta"/>
      </node>
      <node about="#node16714" id="node16714" label="S.punctatus_XP_016611972.1/1-445">
        <meta content=" fg=255 204 204 x=0.0 y=22.0 ft='SansSerif-PLAIN-13' ll=7;" datatype="xsd:string" id="meta16715" property="format" xsi:type="nex:LiteralMeta"/>
      </node>
      <node about="#node16716" id="node16716" label="100">
        <meta content=" fg=255 204 204 x=-1.0 y=23.5 ft='SansSerif-PLAIN-13' ll=7;" datatype="xsd:string" id="meta16717" property="format" xsi:type="nex:LiteralMeta"/>
      </node>
      <node about="#node16718" id="node16718" label="B.helicus_RKO93859.1/1-438">
        <meta content=" fg=255 204 204 x=0.0 y=23.0 ft='SansSerif-PLAIN-13' ll=7;" datatype="xsd:string" id="meta16719" property="format" xsi:type="nex:LiteralMeta"/>
      </node>
      <node about="#node16720" id="node16720" label="R.globosum_ORY42159.1/1-466">
        <meta content=" fg=255 204 204 x=0.0 y=24.0 ft='SansSerif-PLAIN-13' ll=7;" datatype="xsd:string" id="meta16721" property="format" xsi:type="nex:LiteralMeta"/>
      </node>
      <node about="#node16730" id="node16730" label="92">
        <meta content=" fg=255 204 204 x=-4.0 y=28.0625 ft='SansSerif-PLAIN-13' ll=7;" datatype="xsd:string" id="meta16731" property="format" xsi:type="nex:LiteralMeta"/>
      </node>
      <node about="#node16732" id="node16732" label="100">
        <meta content=" fg=255 204 204 x=-3.0 y=25.875 ft='SansSerif-PLAIN-13' ll=7;" datatype="xsd:string" id="meta16733" property="format" xsi:type="nex:LiteralMeta"/>
      </node>
      <node about="#node16734" id="node16734" label="G.prolifera_KXS21433.1/1-532">
        <meta content=" fg=255 204 204 x=0.0 y=25.0 ft='SansSerif-PLAIN-13' ll=7;" datatype="xsd:string" id="meta16735" property="format" xsi:type="nex:LiteralMeta"/>
      </node>
      <node about="#node16736" id="node16736" label="100">
        <meta content=" fg=255 204 204 x=-2.0 y=26.75 ft='SansSerif-PLAIN-13' ll=7;" datatype="xsd:string" id="meta16737" property="format" xsi:type="nex:LiteralMeta"/>
      </node>
      <node about="#node16738" id="node16738" label="G.prolifera_KXS11466.1/1-393">
        <meta content=" fg=255 204 204 x=0.0 y=26.0 ft='SansSerif-PLAIN-13' ll=7;" datatype="xsd:string" id="meta16739" property="format" xsi:type="nex:LiteralMeta"/>
      </node>
      <node about="#node16740" id="node16740" label="100">
        <meta content=" fg=255 204 204 x=-1.0 y=27.5 ft='SansSerif-PLAIN-13' ll=7;" datatype="xsd:string" id="meta16741" property="format" xsi:type="nex:LiteralMeta"/>
      </node>
      <node about="#node16742" id="node16742" label="G.prolifera_KXS11465.1/1-473">
        <meta content=" fg=255 204 204 x=0.0 y=27.0 ft='SansSerif-PLAIN-13' ll=7;" datatype="xsd:string" id="meta16743" property="format" xsi:type="nex:LiteralMeta"/>
      </node>
      <node about="#node16744" id="node16744" label="G.prolifera_KXS10633.1/1-478">
        <meta content=" fg=255 204 204 x=0.0 y=28.0 ft='SansSerif-PLAIN-13' ll=7;" datatype="xsd:string" id="meta16745" property="format" xsi:type="nex:LiteralMeta"/>
      </node>
      <node about="#node16758" id="node16758" label="100">
        <meta content=" fg=255 204 204 x=-3.0 y=30.25 ft='SansSerif-PLAIN-13' ll=7;" datatype="xsd:string" id="meta16759" property="format" xsi:type="nex:LiteralMeta"/>
      </node>
      <node about="#node16760" id="node16760" label="M.verticillata_KFH61995.1/1-397">
        <meta content=" fg=255 204 204 x=0.0 y=29.0 ft='SansSerif-PLAIN-13' ll=7;" datatype="xsd:string" id="meta16761" property="format" xsi:type="nex:LiteralMeta"/>
      </node>
      <node about="#node16762" id="node16762" label="100">
        <meta content=" fg=255 204 204 x=-2.0 y=31.5 ft='SansSerif-PLAIN-13' ll=7;" datatype="xsd:string" id="meta16763" property="format" xsi:type="nex:LiteralMeta"/>
      </node>
      <node about="#node16764" id="node16764" label="100">
        <meta content=" fg=255 204 204 x=-1.0 y=30.5 ft='SansSerif-PLAIN-13' ll=7;" datatype="xsd:string" id="meta16765" property="format" xsi:type="nex:LiteralMeta"/>
      </node>
      <node about="#node16766" id="node16766" label="L.transversale_XP_021879937.1/1-532">
        <meta content=" fg=255 204 204 x=0.0 y=30.0 ft='SansSerif-PLAIN-13' ll=7;" datatype="xsd:string" id="meta16767" property="format" xsi:type="nex:LiteralMeta"/>
      </node>
      <node about="#node16768" id="node16768" label="M.elongata_OAQ27787.1/1-545">
        <meta content=" fg=255 204 204 x=0.0 y=31.0 ft='SansSerif-PLAIN-13' ll=7;" datatype="xsd:string" id="meta16769" property="format" xsi:type="nex:LiteralMeta"/>
      </node>
      <node about="#node16774" id="node16774" label="99">
        <meta content=" fg=255 204 204 x=-1.0 y=32.5 ft='SansSerif-PLAIN-13' ll=7;" datatype="xsd:string" id="meta16775" property="format" xsi:type="nex:LiteralMeta"/>
      </node>
      <node about="#node16776" id="node16776" label="M.verticillata_KFH67618.1/1-514">
        <meta content=" fg=255 204 204 x=0.0 y=32.0 ft='SansSerif-PLAIN-13' ll=7;" datatype="xsd:string" id="meta16777" property="format" xsi:type="nex:LiteralMeta"/>
      </node>
      <node about="#node16778" id="node16778" label="M.verticillata_KFH67617.1/1-217">
        <meta content=" fg=255 204 204 x=0.0 y=33.0 ft='SansSerif-PLAIN-13' ll=7;" datatype="xsd:string" id="meta16779" property="format" xsi:type="nex:LiteralMeta"/>
      </node>
      <node about="#node16800" id="node16800" label="87">
        <meta content=" fg=255 204 204 x=-6.0 y=38.609375 ft='SansSerif-PLAIN-13' ll=7;" datatype="xsd:string" id="meta16801" property="format" xsi:type="nex:LiteralMeta"/>
      </node>
      <node about="#node16802" id="node16802" label="100">
        <meta content=" fg=255 204 204 x=-4.0 y=35.6875 ft='SansSerif-PLAIN-13' ll=7;" datatype="xsd:string" id="meta16803" property="format" xsi:type="nex:LiteralMeta"/>
      </node>
      <node about="#node16804" id="node16804" label="100">
        <meta content=" fg=255 204 204 x=-1.0 y=34.5 ft='SansSerif-PLAIN-13' ll=7;" datatype="xsd:string" id="meta16805" property="format" xsi:type="nex:LiteralMeta"/>
      </node>
      <node about="#node16806" id="node16806" label="S.pseudoplumigaleata_RKP26153.1/1-347">
        <meta content=" fg=255 204 204 x=0.0 y=34.0 ft='SansSerif-PLAIN-13' ll=7;" datatype="xsd:string" id="meta16807" property="format" xsi:type="nex:LiteralMeta"/>
      </node>
      <node about="#node16808" id="node16808" label="T.sphaerospora_RKP08356.1/1-296">
        <meta content=" fg=255 204 204 x=0.0 y=35.0 ft='SansSerif-PLAIN-13' ll=7;" datatype="xsd:string" id="meta16809" property="format" xsi:type="nex:LiteralMeta"/>
      </node>
      <node about="#node16814" id="node16814" label="100">
        <meta content=" fg=255 204 204 x=-3.0 y=36.875 ft='SansSerif-PLAIN-13' ll=7;" datatype="xsd:string" id="meta16815" property="format" xsi:type="nex:LiteralMeta"/>
      </node>
      <node about="#node16816" id="node16816" label="S.pseudoplumigaleata_RKP25200.1/1-311">
        <meta content=" fg=255 204 204 x=0.0 y=36.0 ft='SansSerif-PLAIN-13' ll=7;" datatype="xsd:string" id="meta16817" property="format" xsi:type="nex:LiteralMeta"/>
      </node>
      <node about="#node16818" id="node16818" label="98">
        <meta content=" fg=255 204 204 x=-2.0 y=37.75 ft='SansSerif-PLAIN-13' ll=7;" datatype="xsd:string" id="meta16819" property="format" xsi:type="nex:LiteralMeta"/>
      </node>
      <node about="#node16820" id="node16820" label="T.sphaerospora_RKP09226.1/1-375">
        <meta content=" fg=255 204 204 x=0.0 y=37.0 ft='SansSerif-PLAIN-13' ll=7;" datatype="xsd:string" id="meta16821" property="format" xsi:type="nex:LiteralMeta"/>
      </node>
      <node about="#node16822" id="node16822" label="100">
        <meta content=" fg=255 204 204 x=-1.0 y=38.5 ft='SansSerif-PLAIN-13' ll=7;" datatype="xsd:string" id="meta16823" property="format" xsi:type="nex:LiteralMeta"/>
      </node>
      <node about="#node16824" id="node16824" label="T.sphaerospora_RKP04618.1/1-418">
        <meta content=" fg=255 204 204 x=0.0 y=38.0 ft='SansSerif-PLAIN-13' ll=7;" datatype="xsd:string" id="meta16825" property="format" xsi:type="nex:LiteralMeta"/>
      </node>
      <node about="#node16826" id="node16826" label="T.sphaerospora_RKP09378.1/1-292">
        <meta content=" fg=255 204 204 x=0.0 y=39.0 ft='SansSerif-PLAIN-13' ll=7;" datatype="xsd:string" id="meta16827" property="format" xsi:type="nex:LiteralMeta"/>
      </node>
      <node about="#node16844" id="node16844" label="91">
        <meta content=" fg=255 204 204 x=-5.0 y=41.53125 ft='SansSerif-PLAIN-13' ll=7;" datatype="xsd:string" id="meta16845" property="format" xsi:type="nex:LiteralMeta"/>
      </node>
      <node about="#node16846" id="node16846" label="T.sphaerospora_RKP06996.1/1-315">
        <meta content=" fg=255 204 204 x=0.0 y=40.0 ft='SansSerif-PLAIN-13' ll=7;" datatype="xsd:string" id="meta16847" property="format" xsi:type="nex:LiteralMeta"/>
      </node>
      <node about="#node16848" id="node16848" label="100">
        <meta content=" fg=255 204 204 x=-4.0 y=43.0625 ft='SansSerif-PLAIN-13' ll=7;" datatype="xsd:string" id="meta16849" property="format" xsi:type="nex:LiteralMeta"/>
      </node>
      <node about="#node16850" id="node16850" label="100">
        <meta content=" fg=255 204 204 x=-1.0 y=41.5 ft='SansSerif-PLAIN-13' ll=7;" datatype="xsd:string" id="meta16851" property="format" xsi:type="nex:LiteralMeta"/>
      </node>
      <node about="#node16852" id="node16852" label="B.meristosporus_ORX95897.1/1-455">
        <meta content=" fg=255 204 204 x=0.0 y=41.0 ft='SansSerif-PLAIN-13' ll=7;" datatype="xsd:string" id="meta16853" property="format" xsi:type="nex:LiteralMeta"/>
      </node>
      <node about="#node16854" id="node16854" label="B.meristosporus_ORX79429.1/1-401">
        <meta content=" fg=255 204 204 x=0.0 y=42.0 ft='SansSerif-PLAIN-13' ll=7;" datatype="xsd:string" id="meta16855" property="format" xsi:type="nex:LiteralMeta"/>
      </node>
      <node about="#node16860" id="node16860" label="100">
        <meta content=" fg=255 204 204 x=-3.0 y=44.625 ft='SansSerif-PLAIN-13' ll=7;" datatype="xsd:string" id="meta16861" property="format" xsi:type="nex:LiteralMeta"/>
      </node>
      <node about="#node16862" id="node16862" label="100">
        <meta content=" fg=255 204 204 x=-1.0 y=43.5 ft='SansSerif-PLAIN-13' ll=7;" datatype="xsd:string" id="meta16863" property="format" xsi:type="nex:LiteralMeta"/>
      </node>
      <node about="#node16864" id="node16864" label="B.meristosporus_ORX88852.1/1-316">
        <meta content=" fg=255 204 204 x=0.0 y=43.0 ft='SansSerif-PLAIN-13' ll=7;" datatype="xsd:string" id="meta16865" property="format" xsi:type="nex:LiteralMeta"/>
      </node>
      <node about="#node16866" id="node16866" label="B.meristosporus_ORX88844.1/1-312">
        <meta content=" fg=255 204 204 x=0.0 y=44.0 ft='SansSerif-PLAIN-13' ll=7;" datatype="xsd:string" id="meta16867" property="format" xsi:type="nex:LiteralMeta"/>
      </node>
      <node about="#node16872" id="node16872" label="100">
        <meta content=" fg=255 204 204 x=-2.0 y=45.75 ft='SansSerif-PLAIN-13' ll=7;" datatype="xsd:string" id="meta16873" property="format" xsi:type="nex:LiteralMeta"/>
      </node>
      <node about="#node16874" id="node16874" label="B.meristosporus_ORX92447.1/1-431">
        <meta content=" fg=255 204 204 x=0.0 y=45.0 ft='SansSerif-PLAIN-13' ll=7;" datatype="xsd:string" id="meta16875" property="format" xsi:type="nex:LiteralMeta"/>
      </node>
      <node about="#node16876" id="node16876" label="100">
        <meta content=" fg=255 204 204 x=-1.0 y=46.5 ft='SansSerif-PLAIN-13' ll=7;" datatype="xsd:string" id="meta16877" property="format" xsi:type="nex:LiteralMeta"/>
      </node>
      <node about="#node16878" id="node16878" label="B.meristosporus_ORX88790.1/1-427">
        <meta content=" fg=255 204 204 x=0.0 y=46.0 ft='SansSerif-PLAIN-13' ll=7;" datatype="xsd:string" id="meta16879" property="format" xsi:type="nex:LiteralMeta"/>
      </node>
      <node about="#node16880" id="node16880" label="B.meristosporus_ORX92446.1/1-350">
        <meta content=" fg=255 204 204 x=0.0 y=47.0 ft='SansSerif-PLAIN-13' ll=7;" datatype="xsd:string" id="meta16881" property="format" xsi:type="nex:LiteralMeta"/>
      </node>
      <node about="#node16910" id="node16910" label="96">
        <meta content=" fg=255 204 204 x=-8.0 y=56.30078 ft='SansSerif-PLAIN-13' ll=7;" datatype="xsd:string" id="meta16911" property="format" xsi:type="nex:LiteralMeta"/>
      </node>
      <node about="#node16912" id="node16912" label="98">
        <meta content=" fg=255 204 204 x=-6.0 y=51.453125 ft='SansSerif-PLAIN-13' ll=7;" datatype="xsd:string" id="meta16913" property="format" xsi:type="nex:LiteralMeta"/>
      </node>
      <node about="#node16914" id="node16914" label="100">
        <meta content=" fg=255 204 204 x=-4.0 y=48.9375 ft='SansSerif-PLAIN-13' ll=7;" datatype="xsd:string" id="meta16915" property="format" xsi:type="nex:LiteralMeta"/>
      </node>
      <node about="#node16916" id="node16916" label="C.anguillulae_ORZ33415.1/1-493">
        <meta content=" fg=255 204 204 x=0.0 y=48.0 ft='SansSerif-PLAIN-13' ll=7;" datatype="xsd:string" id="meta16917" property="format" xsi:type="nex:LiteralMeta"/>
      </node>
      <node about="#node16918" id="node16918" label="100">
        <meta content=" fg=255 204 204 x=-3.0 y=49.875 ft='SansSerif-PLAIN-13' ll=7;" datatype="xsd:string" id="meta16919" property="format" xsi:type="nex:LiteralMeta"/>
      </node>
      <node about="#node16920" id="node16920" label="A.macrogynus_KNE61188.1/1-466">
        <meta content=" fg=255 204 204 x=0.0 y=49.0 ft='SansSerif-PLAIN-13' ll=7;" datatype="xsd:string" id="meta16921" property="format" xsi:type="nex:LiteralMeta"/>
      </node>
      <node about="#node16922" id="node16922" label="100">
        <meta content=" fg=255 204 204 x=-2.0 y=50.75 ft='SansSerif-PLAIN-13' ll=7;" datatype="xsd:string" id="meta16923" property="format" xsi:type="nex:LiteralMeta"/>
      </node>
      <node about="#node16924" id="node16924" label="A.macrogynus_KNE61189.1/1-502">
        <meta content=" fg=255 204 204 x=0.0 y=50.0 ft='SansSerif-PLAIN-13' ll=7;" datatype="xsd:string" id="meta16925" property="format" xsi:type="nex:LiteralMeta"/>
      </node>
      <node about="#node16926" id="node16926" label="100">
        <meta content=" fg=255 204 204 x=-1.0 y=51.5 ft='SansSerif-PLAIN-13' ll=7;" datatype="xsd:string" id="meta16927" property="format" xsi:type="nex:LiteralMeta"/>
      </node>
      <node about="#node16928" id="node16928" label="A.macrogynus_KNE59515.1/1-515">
        <meta content=" fg=255 204 204 x=0.0 y=51.0 ft='SansSerif-PLAIN-13' ll=7;" datatype="xsd:string" id="meta16929" property="format" xsi:type="nex:LiteralMeta"/>
      </node>
      <node about="#node16930" id="node16930" label="A.macrogynus_KNE61186.1/1-321">
        <meta content=" fg=255 204 204 x=0.0 y=52.0 ft='SansSerif-PLAIN-13' ll=7;" datatype="xsd:string" id="meta16931" property="format" xsi:type="nex:LiteralMeta"/>
      </node>
      <node about="#node16948" id="node16948" label="100">
        <meta content=" fg=255 204 204 x=-5.0 y=53.96875 ft='SansSerif-PLAIN-13' ll=7;" datatype="xsd:string" id="meta16949" property="format" xsi:type="nex:LiteralMeta"/>
      </node>
      <node about="#node16950" id="node16950" label="C.anguillulae_ORZ39839.1/1-419">
        <meta content=" fg=255 204 204 x=0.0 y=53.0 ft='SansSerif-PLAIN-13' ll=7;" datatype="xsd:string" id="meta16951" property="format" xsi:type="nex:LiteralMeta"/>
      </node>
      <node about="#node16952" id="node16952" label="99">
        <meta content=" fg=255 204 204 x=-4.0 y=54.9375 ft='SansSerif-PLAIN-13' ll=7;" datatype="xsd:string" id="meta16953" property="format" xsi:type="nex:LiteralMeta"/>
      </node>
      <node about="#node16954" id="node16954" label="C.anguillulae_ORZ37181.1/1-446">
        <meta content=" fg=255 204 204 x=0.0 y=54.0 ft='SansSerif-PLAIN-13' ll=7;" datatype="xsd:string" id="meta16955" property="format" xsi:type="nex:LiteralMeta"/>
      </node>
      <node about="#node16956" id="node16956" label="61">
        <meta content=" fg=255 204 204 x=-3.0 y=55.875 ft='SansSerif-PLAIN-13' ll=7;" datatype="xsd:string" id="meta16957" property="format" xsi:type="nex:LiteralMeta"/>
      </node>
      <node about="#node16958" id="node16958" label="C.anguillulae_ORZ39835.1/1-486">
        <meta content=" fg=255 204 204 x=0.0 y=55.0 ft='SansSerif-PLAIN-13' ll=7;" datatype="xsd:string" id="meta16959" property="format" xsi:type="nex:LiteralMeta"/>
      </node>
      <node about="#node16960" id="node16960" label="61">
        <meta content=" fg=255 204 204 x=-2.0 y=56.75 ft='SansSerif-PLAIN-13' ll=7;" datatype="xsd:string" id="meta16961" property="format" xsi:type="nex:LiteralMeta"/>
      </node>
      <node about="#node16962" id="node16962" label="C.anguillulae_ORZ39837.1/1-453">
        <meta content=" fg=255 204 204 x=0.0 y=56.0 ft='SansSerif-PLAIN-13' ll=7;" datatype="xsd:string" id="meta16963" property="format" xsi:type="nex:LiteralMeta"/>
      </node>
      <node about="#node16964" id="node16964" label="100">
        <meta content=" fg=255 204 204 x=-1.0 y=57.5 ft='SansSerif-PLAIN-13' ll=7;" datatype="xsd:string" id="meta16965" property="format" xsi:type="nex:LiteralMeta"/>
      </node>
      <node about="#node16966" id="node16966" label="C.anguillulae_ORZ39743.1/1-420">
        <meta content=" fg=255 204 204 x=0.0 y=57.0 ft='SansSerif-PLAIN-13' ll=7;" datatype="xsd:string" id="meta16967" property="format" xsi:type="nex:LiteralMeta"/>
      </node>
      <node about="#node16968" id="node16968" label="C.anguillulae_ORZ39750.1/1-342">
        <meta content=" fg=255 204 204 x=0.0 y=58.0 ft='SansSerif-PLAIN-13' ll=7;" datatype="xsd:string" id="meta16969" property="format" xsi:type="nex:LiteralMeta"/>
      </node>
      <node about="#node16994" id="node16994" label="100">
        <meta content=" fg=255 204 204 x=-7.0 y=61.148438 ft='SansSerif-PLAIN-13' ll=7;" datatype="xsd:string" id="meta16995" property="format" xsi:type="nex:LiteralMeta"/>
      </node>
      <node about="#node16996" id="node16996" label="C.coronatus_KXN73521.1/1-297">
        <meta content=" fg=255 204 204 x=0.0 y=59.0 ft='SansSerif-PLAIN-13' ll=7;" datatype="xsd:string" id="meta16997" property="format" xsi:type="nex:LiteralMeta"/>
      </node>
      <node about="#node16998" id="node16998" label="100">
        <meta content=" fg=255 204 204 x=-6.0 y=63.296875 ft='SansSerif-PLAIN-13' ll=7;" datatype="xsd:string" id="meta16999" property="format" xsi:type="nex:LiteralMeta"/>
      </node>
      <node about="#node17000" id="node17000" label="96">
        <meta content=" fg=255 204 204 x=-3.0 y=60.875 ft='SansSerif-PLAIN-13' ll=7;" datatype="xsd:string" id="meta17001" property="format" xsi:type="nex:LiteralMeta"/>
      </node>
      <node about="#node17002" id="node17002" label="C.coronatus_KXN73517.1/1-302">
        <meta content=" fg=255 204 204 x=0.0 y=60.0 ft='SansSerif-PLAIN-13' ll=7;" datatype="xsd:string" id="meta17003" property="format" xsi:type="nex:LiteralMeta"/>
      </node>
      <node about="#node17004" id="node17004" label="100">
        <meta content=" fg=255 204 204 x=-2.0 y=61.75 ft='SansSerif-PLAIN-13' ll=7;" datatype="xsd:string" id="meta17005" property="format" xsi:type="nex:LiteralMeta"/>
      </node>
      <node about="#node17006" id="node17006" label="C.coronatus_KXN66905.1/1-294">
        <meta content=" fg=255 204 204 x=0.0 y=61.0 ft='SansSerif-PLAIN-13' ll=7;" datatype="xsd:string" id="meta17007" property="format" xsi:type="nex:LiteralMeta"/>
      </node>
      <node about="#node17008" id="node17008" label="100">
        <meta content=" fg=255 204 204 x=-1.0 y=62.5 ft='SansSerif-PLAIN-13' ll=7;" datatype="xsd:string" id="meta17009" property="format" xsi:type="nex:LiteralMeta"/>
      </node>
      <node about="#node17010" id="node17010" label="C.coronatus_KXN66908.1/1-315">
        <meta content=" fg=255 204 204 x=0.0 y=62.0 ft='SansSerif-PLAIN-13' ll=7;" datatype="xsd:string" id="meta17011" property="format" xsi:type="nex:LiteralMeta"/>
      </node>
      <node about="#node17012" id="node17012" label="C.coronatus_KXN66907.1/1-271">
        <meta content=" fg=255 204 204 x=0.0 y=63.0 ft='SansSerif-PLAIN-13' ll=7;" datatype="xsd:string" id="meta17013" property="format" xsi:type="nex:LiteralMeta"/>
      </node>
      <node about="#node17026" id="node17026" label="99">
        <meta content=" fg=255 204 204 x=-5.0 y=65.71875 ft='SansSerif-PLAIN-13' ll=7;" datatype="xsd:string" id="meta17027" property="format" xsi:type="nex:LiteralMeta"/>
      </node>
      <node about="#node17028" id="node17028" label="100">
        <meta content=" fg=255 204 204 x=-1.0 y=64.5 ft='SansSerif-PLAIN-13' ll=7;" datatype="xsd:string" id="meta17029" property="format" xsi:type="nex:LiteralMeta"/>
      </node>
      <node about="#node17030" id="node17030" label="C.coronatus_KXN65435.1/1-394">
        <meta content=" fg=255 204 204 x=0.0 y=64.0 ft='SansSerif-PLAIN-13' ll=7;" datatype="xsd:string" id="meta17031" property="format" xsi:type="nex:LiteralMeta"/>
      </node>
      <node about="#node17032" id="node17032" label="C.coronatus_KXN66061.1/1-292">
        <meta content=" fg=255 204 204 x=0.0 y=65.0 ft='SansSerif-PLAIN-13' ll=7;" datatype="xsd:string" id="meta17033" property="format" xsi:type="nex:LiteralMeta"/>
      </node>
      <node about="#node17038" id="node17038" label="99">
        <meta content=" fg=255 204 204 x=-4.0 y=66.9375 ft='SansSerif-PLAIN-13' ll=7;" datatype="xsd:string" id="meta17039" property="format" xsi:type="nex:LiteralMeta"/>
      </node>
      <node about="#node17040" id="node17040" label="C.coronatus_KXN64594.1/1-284">
        <meta content=" fg=255 204 204 x=0.0 y=66.0 ft='SansSerif-PLAIN-13' ll=7;" datatype="xsd:string" id="meta17041" property="format" xsi:type="nex:LiteralMeta"/>
      </node>
      <node about="#node17042" id="node17042" label="82">
        <meta content=" fg=255 204 204 x=-3.0 y=67.875 ft='SansSerif-PLAIN-13' ll=7;" datatype="xsd:string" id="meta17043" property="format" xsi:type="nex:LiteralMeta"/>
      </node>
      <node about="#node17044" id="node17044" label="C.coronatus_KXN64638.1/1-247">
        <meta content=" fg=255 204 204 x=0.0 y=67.0 ft='SansSerif-PLAIN-13' ll=7;" datatype="xsd:string" id="meta17045" property="format" xsi:type="nex:LiteralMeta"/>
      </node>
      <node about="#node17046" id="node17046" label="82">
        <meta content=" fg=255 204 204 x=-2.0 y=68.75 ft='SansSerif-PLAIN-13' ll=7;" datatype="xsd:string" id="meta17047" property="format" xsi:type="nex:LiteralMeta"/>
      </node>
      <node about="#node17048" id="node17048" label="C.coronatus_KXN66904.1/1-284">
        <meta content=" fg=255 204 204 x=0.0 y=68.0 ft='SansSerif-PLAIN-13' ll=7;" datatype="xsd:string" id="meta17049" property="format" xsi:type="nex:LiteralMeta"/>
      </node>
      <node about="#node17050" id="node17050" label="100">
        <meta content=" fg=255 204 204 x=-1.0 y=69.5 ft='SansSerif-PLAIN-13' ll=7;" datatype="xsd:string" id="meta17051" property="format" xsi:type="nex:LiteralMeta"/>
      </node>
      <node about="#node17052" id="node17052" label="C.coronatus_KXN65035.1/1-291">
        <meta content=" fg=255 204 204 x=0.0 y=69.0 ft='SansSerif-PLAIN-13' ll=7;" datatype="xsd:string" id="meta17053" property="format" xsi:type="nex:LiteralMeta"/>
      </node>
      <node about="#node17054" id="node17054" label="C.coronatus_KXN65034.1/1-282">
        <meta content=" fg=255 204 204 x=0.0 y=70.0 ft='SansSerif-PLAIN-13' ll=7;" datatype="xsd:string" id="meta17055" property="format" xsi:type="nex:LiteralMeta"/>
      </node>
      <node about="#node17104" id="node17104" label="100">
        <meta content=" x=-22.0 y=161.55823 ft='SansSerif-PLAIN-13' ll=7;" datatype="xsd:string" id="meta17105" property="format" xsi:type="nex:LiteralMeta"/>
      </node>
      <node about="#node17106" id="node17106" label="100">
        <meta content=" fg=255 0 51 x=-16.0 y=96.41136 ft='SansSerif-PLAIN-13' ll=7;" datatype="xsd:string" id="meta17107" property="format" xsi:type="nex:LiteralMeta"/>
      </node>
      <node about="#node17108" id="node17108" label="100">
        <meta content=" fg=255 0 51 x=-14.0 y=75.17505 ft='SansSerif-PLAIN-13' ll=7;" datatype="xsd:string" id="meta17109" property="format" xsi:type="nex:LiteralMeta"/>
      </node>
      <node about="#node17110" id="node17110" label="100">
        <meta content=" fg=255 0 51 x=-2.0 y=71.75 ft='SansSerif-PLAIN-13' ll=7;" datatype="xsd:string" id="meta17111" property="format" xsi:type="nex:LiteralMeta"/>
      </node>
      <node about="#node17112" id="node17112" label="P.comata_VBB81158.1/1-485">
        <meta content=" fg=255 0 51 x=0.0 y=71.0 ft='SansSerif-PLAIN-13' ll=7;" datatype="xsd:string" id="meta17113" property="format" xsi:type="nex:LiteralMeta"/>
      </node>
      <node about="#node17114" id="node17114" label="88">
        <meta content=" fg=255 0 51 x=-1.0 y=72.5 ft='SansSerif-PLAIN-13' ll=7;" datatype="xsd:string" id="meta17115" property="format" xsi:type="nex:LiteralMeta"/>
      </node>
      <node about="#node17116" id="node17116" label="P.anserina_XP_001904961.1/1-467">
        <meta content=" fg=255 0 51 x=0.0 y=72.0 ft='SansSerif-PLAIN-13' ll=7;" datatype="xsd:string" id="meta17117" property="format" xsi:type="nex:LiteralMeta"/>
      </node>
      <node about="#node17118" id="node17118" label="P.anserina_CDP29381.1/1-485">
        <meta content=" fg=255 0 51 x=0.0 y=73.0 ft='SansSerif-PLAIN-13' ll=7;" datatype="xsd:string" id="meta17119" property="format" xsi:type="nex:LiteralMeta"/>
      </node>
      <node about="#node17128" id="node17128" label="99">
        <meta content=" fg=255 0 51 x=-13.0 y=78.6001 ft='SansSerif-PLAIN-13' ll=7;" datatype="xsd:string" id="meta17129" property="format" xsi:type="nex:LiteralMeta"/>
      </node>
      <node about="#node17130" id="node17130" label="63">
        <meta content=" fg=255 0 51 x=-2.0 y=74.75 ft='SansSerif-PLAIN-13' ll=7;" datatype="xsd:string" id="meta17131" property="format" xsi:type="nex:LiteralMeta"/>
      </node>
      <node about="#node17132" id="node17132" label="D.haptotyla_EPS38912.1/1-482">
        <meta content=" fg=255 0 51 x=0.0 y=74.0 ft='SansSerif-PLAIN-13' ll=7;" datatype="xsd:string" id="meta17133" property="format" xsi:type="nex:LiteralMeta"/>
      </node>
      <node about="#node17134" id="node17134" label="100">
        <meta content=" fg=255 0 51 x=-1.0 y=75.5 ft='SansSerif-PLAIN-13' ll=7;" datatype="xsd:string" id="meta17135" property="format" xsi:type="nex:LiteralMeta"/>
      </node>
      <node about="#node17136" id="node17136" label="D.ampelina_KKY34658.1/1-476">
        <meta content=" fg=255 0 51 x=0.0 y=75.0 ft='SansSerif-PLAIN-13' ll=7;" datatype="xsd:string" id="meta17137" property="format" xsi:type="nex:LiteralMeta"/>
      </node>
      <node about="#node17138" id="node17138" label="P.macrospinosa_PVH98732.1/1-479">
        <meta content=" fg=255 0 51 x=0.0 y=76.0 ft='SansSerif-PLAIN-13' ll=7;" datatype="xsd:string" id="meta17139" property="format" xsi:type="nex:LiteralMeta"/>
      </node>
      <node about="#node17148" id="node17148" label="95">
        <meta content=" fg=255 0 51 x=-12.0 y=82.450195 ft='SansSerif-PLAIN-13' ll=7;" datatype="xsd:string" id="meta17149" property="format" xsi:type="nex:LiteralMeta"/>
      </node>
      <node about="#node17150" id="node17150" label="C.aquaticus_ORX97852.1/1-478">
        <meta content=" fg=255 0 51 x=0.0 y=77.0 ft='SansSerif-PLAIN-13' ll=7;" datatype="xsd:string" id="meta17151" property="format" xsi:type="nex:LiteralMeta"/>
      </node>
      <node about="#node17152" id="node17152" label="52">
        <meta content=" fg=255 0 51 x=-11.0 y=87.90039 ft='SansSerif-PLAIN-13' ll=7;" datatype="xsd:string" id="meta17153" property="format" xsi:type="nex:LiteralMeta"/>
      </node>
      <node about="#node17154" id="node17154" label="84">
        <meta content=" fg=255 0 51 x=-9.0 y=79.70117 ft='SansSerif-PLAIN-13' ll=7;" datatype="xsd:string" id="meta17155" property="format" xsi:type="nex:LiteralMeta"/>
      </node>
      <node about="#node17156" id="node17156" label="P.sp._OAL52141.1/1-479">
        <meta content=" fg=255 0 51 x=0.0 y=78.0 ft='SansSerif-PLAIN-13' ll=7;" datatype="xsd:string" id="meta17157" property="format" xsi:type="nex:LiteralMeta"/>
      </node>
      <node about="#node17158" id="node17158" label="100">
        <meta content=" fg=255 0 51 x=-8.0 y=81.40234 ft='SansSerif-PLAIN-13' ll=7;" datatype="xsd:string" id="meta17159" property="format" xsi:type="nex:LiteralMeta"/>
      </node>
      <node about="#node17160" id="node17160" label="L.maculans_XP_003837835.1/1-479">
        <meta content=" fg=255 0 51 x=0.0 y=79.0 ft='SansSerif-PLAIN-13' ll=7;" datatype="xsd:string" id="meta17161" property="format" xsi:type="nex:LiteralMeta"/>
      </node>
      <node about="#node17162" id="node17162" label="100">
        <meta content=" fg=255 0 51 x=-7.0 y=83.80469 ft='SansSerif-PLAIN-13' ll=7;" datatype="xsd:string" id="meta17163" property="format" xsi:type="nex:LiteralMeta"/>
      </node>
      <node about="#node17164" id="node17164" label="100">
        <meta content=" fg=255 0 51 x=-4.0 y=80.9375 ft='SansSerif-PLAIN-13' ll=7;" datatype="xsd:string" id="meta17165" property="format" xsi:type="nex:LiteralMeta"/>
      </node>
      <node about="#node17166" id="node17166" label="E.turcica_XP_008020920.1/1-479">
        <meta content=" fg=255 0 51 x=0.0 y=80.0 ft='SansSerif-PLAIN-13' ll=7;" datatype="xsd:string" id="meta17167" property="format" xsi:type="nex:LiteralMeta"/>
      </node>
      <node about="#node17168" id="node17168" label="100">
        <meta content=" fg=255 0 51 x=-3.0 y=81.875 ft='SansSerif-PLAIN-13' ll=7;" datatype="xsd:string" id="meta17169" property="format" xsi:type="nex:LiteralMeta"/>
      </node>
      <node about="#node17170" id="node17170" label="B.maydis_XP_014081083.1/1-479">
        <meta content=" fg=255 0 51 x=0.0 y=81.0 ft='SansSerif-PLAIN-13' ll=7;" datatype="xsd:string" id="meta17171" property="format" xsi:type="nex:LiteralMeta"/>
      </node>
      <node about="#node17172" id="node17172" label="86">
        <meta content=" fg=255 0 51 x=-2.0 y=82.75 ft='SansSerif-PLAIN-13' ll=7;" datatype="xsd:string" id="meta17173" property="format" xsi:type="nex:LiteralMeta"/>
      </node>
      <node about="#node17174" id="node17174" label="B.sorokiniana_XP_007695763.1/1-479">
        <meta content=" fg=255 0 51 x=0.0 y=82.0 ft='SansSerif-PLAIN-13' ll=7;" datatype="xsd:string" id="meta17175" property="format" xsi:type="nex:LiteralMeta"/>
      </node>
      <node about="#node17176" id="node17176" label="86">
        <meta content=" fg=255 0 51 x=-1.0 y=83.5 ft='SansSerif-PLAIN-13' ll=7;" datatype="xsd:string" id="meta17177" property="format" xsi:type="nex:LiteralMeta"/>
      </node>
      <node about="#node17178" id="node17178" label="B.zeicola_XP_007715497.1/1-479">
        <meta content=" fg=255 0 51 x=0.0 y=83.0 ft='SansSerif-PLAIN-13' ll=7;" datatype="xsd:string" id="meta17179" property="format" xsi:type="nex:LiteralMeta"/>
      </node>
      <node about="#node17180" id="node17180" label="B.oryzae_XP_007690216.1/1-479">
        <meta content=" fg=255 0 51 x=0.0 y=84.0 ft='SansSerif-PLAIN-13' ll=7;" datatype="xsd:string" id="meta17181" property="format" xsi:type="nex:LiteralMeta"/>
      </node>
      <node about="#node17198" id="node17198" label="91">
        <meta content=" fg=255 0 51 x=-6.0 y=86.671875 ft='SansSerif-PLAIN-13' ll=7;" datatype="xsd:string" id="meta17199" property="format" xsi:type="nex:LiteralMeta"/>
      </node>
      <node about="#node17200" id="node17200" label="S.lycopersici_KNG51565.1/1-479">
        <meta content=" fg=255 0 51 x=0.0 y=85.0 ft='SansSerif-PLAIN-13' ll=7;" datatype="xsd:string" id="meta17201" property="format" xsi:type="nex:LiteralMeta"/>
      </node>
      <node about="#node17202" id="node17202" label="98">
        <meta content=" fg=255 0 51 x=-5.0 y=88.34375 ft='SansSerif-PLAIN-13' ll=7;" datatype="xsd:string" id="meta17203" property="format" xsi:type="nex:LiteralMeta"/>
      </node>
      <node about="#node17204" id="node17204" label="100">
        <meta content=" fg=255 0 51 x=-2.0 y=86.75 ft='SansSerif-PLAIN-13' ll=7;" datatype="xsd:string" id="meta17205" property="format" xsi:type="nex:LiteralMeta"/>
      </node>
      <node about="#node17206" id="node17206" label="P.seminiperda_RMZ74573.1/1-501">
        <meta content=" fg=255 0 51 x=0.0 y=86.0 ft='SansSerif-PLAIN-13' ll=7;" datatype="xsd:string" id="meta17207" property="format" xsi:type="nex:LiteralMeta"/>
      </node>
      <node about="#node17208" id="node17208" label="100">
        <meta content=" fg=255 0 51 x=-1.0 y=87.5 ft='SansSerif-PLAIN-13' ll=7;" datatype="xsd:string" id="meta17209" property="format" xsi:type="nex:LiteralMeta"/>
      </node>
      <node about="#node17210" id="node17210" label="P.teres_EFQ95148.1/1-480">
        <meta content=" fg=255 0 51 x=0.0 y=87.0 ft='SansSerif-PLAIN-13' ll=7;" datatype="xsd:string" id="meta17211" property="format" xsi:type="nex:LiteralMeta"/>
      </node>
      <node about="#node17212" id="node17212" label="P.tritici-repentis_XP_001931884.1/1-480">
        <meta content=" fg=255 0 51 x=0.0 y=88.0 ft='SansSerif-PLAIN-13' ll=7;" datatype="xsd:string" id="meta17213" property="format" xsi:type="nex:LiteralMeta"/>
      </node>
      <node about="#node17222" id="node17222" label="100">
        <meta content=" fg=255 0 51 x=-4.0 y=89.9375 ft='SansSerif-PLAIN-13' ll=7;" datatype="xsd:string" id="meta17223" property="format" xsi:type="nex:LiteralMeta"/>
      </node>
      <node about="#node17224" id="node17224" label="A.alternata_XP_018386243.1/1-479">
        <meta content=" fg=255 0 51 x=0.0 y=89.0 ft='SansSerif-PLAIN-13' ll=7;" datatype="xsd:string" id="meta17225" property="format" xsi:type="nex:LiteralMeta"/>
      </node>
      <node about="#node17226" id="node17226" label="100">
        <meta content=" fg=255 0 51 x=-3.0 y=90.875 ft='SansSerif-PLAIN-13' ll=7;" datatype="xsd:string" id="meta17227" property="format" xsi:type="nex:LiteralMeta"/>
      </node>
      <node about="#node17228" id="node17228" label="A.gaisen_RYO51122.1/1-479">
        <meta content=" fg=255 0 51 x=0.0 y=90.0 ft='SansSerif-PLAIN-13' ll=7;" datatype="xsd:string" id="meta17229" property="format" xsi:type="nex:LiteralMeta"/>
      </node>
      <node about="#node17230" id="node17230" label="100">
        <meta content=" fg=255 0 51 x=-2.0 y=91.75 ft='SansSerif-PLAIN-13' ll=7;" datatype="xsd:string" id="meta17231" property="format" xsi:type="nex:LiteralMeta"/>
      </node>
      <node about="#node17232" id="node17232" label="A.arborescens_RYO72000.1/1-479">
        <meta content=" fg=255 0 51 x=0.0 y=91.0 ft='SansSerif-PLAIN-13' ll=7;" datatype="xsd:string" id="meta17233" property="format" xsi:type="nex:LiteralMeta"/>
      </node>
      <node about="#node17234" id="node17234" label="100">
        <meta content=" fg=255 0 51 x=-1.0 y=92.5 ft='SansSerif-PLAIN-13' ll=7;" datatype="xsd:string" id="meta17235" property="format" xsi:type="nex:LiteralMeta"/>
      </node>
      <node about="#node17236" id="node17236" label="A.arborescens_XP_028511253.1/1-479">
        <meta content=" fg=255 0 51 x=0.0 y=92.0 ft='SansSerif-PLAIN-13' ll=7;" datatype="xsd:string" id="meta17237" property="format" xsi:type="nex:LiteralMeta"/>
      </node>
      <node about="#node17238" id="node17238" label="A.arborescens_RYN41343.1/1-454">
        <meta content=" fg=255 0 51 x=0.0 y=93.0 ft='SansSerif-PLAIN-13' ll=7;" datatype="xsd:string" id="meta17239" property="format" xsi:type="nex:LiteralMeta"/>
      </node>
      <node about="#node17276" id="node17276" label="47">
        <meta content=" fg=255 0 51 x=-10.0 y=96.09961 ft='SansSerif-PLAIN-13' ll=7;" datatype="xsd:string" id="meta17277" property="format" xsi:type="nex:LiteralMeta"/>
      </node>
      <node about="#node17278" id="node17278" label="C.cassiicola_PSN71559.1/1-478">
        <meta content=" fg=255 0 51 x=0.0 y=94.0 ft='SansSerif-PLAIN-13' ll=7;" datatype="xsd:string" id="meta17279" property="format" xsi:type="nex:LiteralMeta"/>
      </node>
      <node about="#node17280" id="node17280" label="46">
        <meta content=" fg=255 0 51 x=-9.0 y=98.19922 ft='SansSerif-PLAIN-13' ll=7;" datatype="xsd:string" id="meta17281" property="format" xsi:type="nex:LiteralMeta"/>
      </node>
      <node about="#node17282" id="node17282" label="94">
        <meta content=" fg=255 0 51 x=-2.0 y=95.75 ft='SansSerif-PLAIN-13' ll=7;" datatype="xsd:string" id="meta17283" property="format" xsi:type="nex:LiteralMeta"/>
      </node>
      <node about="#node17284" id="node17284" label="E.australis_TKX22620.1/1-499">
        <meta content=" fg=255 0 51 x=0.0 y=95.0 ft='SansSerif-PLAIN-13' ll=7;" datatype="xsd:string" id="meta17285" property="format" xsi:type="nex:LiteralMeta"/>
      </node>
      <node about="#node17286" id="node17286" label="100">
        <meta content=" fg=255 0 51 x=-1.0 y=96.5 ft='SansSerif-PLAIN-13' ll=7;" datatype="xsd:string" id="meta17287" property="format" xsi:type="nex:LiteralMeta"/>
      </node>
      <node about="#node17288" id="node17288" label="A.rabiei_KZM18640.1/1-478">
        <meta content=" fg=255 0 51 x=0.0 y=96.0 ft='SansSerif-PLAIN-13' ll=7;" datatype="xsd:string" id="meta17289" property="format" xsi:type="nex:LiteralMeta"/>
      </node>
      <node about="#node17290" id="node17290" label="E.nigrum_OSS53544.1/1-478">
        <meta content=" fg=255 0 51 x=0.0 y=97.0 ft='SansSerif-PLAIN-13' ll=7;" datatype="xsd:string" id="meta17291" property="format" xsi:type="nex:LiteralMeta"/>
      </node>
      <node about="#node17300" id="node17300" label="72">
        <meta content=" fg=255 0 51 x=-8.0 y=100.64844 ft='SansSerif-PLAIN-13' ll=7;" datatype="xsd:string" id="meta17301" property="format" xsi:type="nex:LiteralMeta"/>
      </node>
      <node about="#node17302" id="node17302" label="100">
        <meta content=" fg=255 0 51 x=-1.0 y=98.5 ft='SansSerif-PLAIN-13' ll=7;" datatype="xsd:string" id="meta17303" property="format" xsi:type="nex:LiteralMeta"/>
      </node>
      <node about="#node17304" id="node17304" label="P.nodorum_XP_001794543.1/1-479">
        <meta content=" fg=255 0 51 x=0.0 y=98.0 ft='SansSerif-PLAIN-13' ll=7;" datatype="xsd:string" id="meta17305" property="format" xsi:type="nex:LiteralMeta"/>
      </node>
      <node about="#node17306" id="node17306" label="S.sp._OAL07185.1/1-479">
        <meta content=" fg=255 0 51 x=0.0 y=99.0 ft='SansSerif-PLAIN-13' ll=7;" datatype="xsd:string" id="meta17307" property="format" xsi:type="nex:LiteralMeta"/>
      </node>
      <node about="#node17312" id="node17312" label="98">
        <meta content=" fg=255 0 51 x=-7.0 y=102.796875 ft='SansSerif-PLAIN-13' ll=7;" datatype="xsd:string" id="meta17313" property="format" xsi:type="nex:LiteralMeta"/>
      </node>
      <node about="#node17314" id="node17314" label="98">
        <meta content=" fg=255 0 51 x=-1.0 y=100.5 ft='SansSerif-PLAIN-13' ll=7;" datatype="xsd:string" id="meta17315" property="format" xsi:type="nex:LiteralMeta"/>
      </node>
      <node about="#node17316" id="node17316" label="P.macrospinosa_PVI03983.1/1-480">
        <meta content=" fg=255 0 51 x=0.0 y=100.0 ft='SansSerif-PLAIN-13' ll=7;" datatype="xsd:string" id="meta17317" property="format" xsi:type="nex:LiteralMeta"/>
      </node>
      <node about="#node17318" id="node17318" label="P.sporulosa_XP_018030537.1/1-478">
        <meta content=" fg=255 0 51 x=0.0 y=101.0 ft='SansSerif-PLAIN-13' ll=7;" datatype="xsd:string" id="meta17319" property="format" xsi:type="nex:LiteralMeta"/>
      </node>
      <node about="#node17324" id="node17324" label="100">
        <meta content=" fg=255 0 51 x=-6.0 y=105.09375 ft='SansSerif-PLAIN-13' ll=7;" datatype="xsd:string" id="meta17325" property="format" xsi:type="nex:LiteralMeta"/>
      </node>
      <node about="#node17326" id="node17326" label="C.chlorophyti_OLN95483.1/1-468">
        <meta content=" fg=255 0 51 x=0.0 y=102.0 ft='SansSerif-PLAIN-13' ll=7;" datatype="xsd:string" id="meta17327" property="format" xsi:type="nex:LiteralMeta"/>
      </node>
      <node about="#node17328" id="node17328" label="100">
        <meta content=" fg=255 0 51 x=-5.0 y=108.1875 ft='SansSerif-PLAIN-13' ll=7;" datatype="xsd:string" id="meta17329" property="format" xsi:type="nex:LiteralMeta"/>
      </node>
      <node about="#node17330" id="node17330" label="100">
        <meta content=" fg=255 0 51 x=-4.0 y=105.0625 ft='SansSerif-PLAIN-13' ll=7;" datatype="xsd:string" id="meta17331" property="format" xsi:type="nex:LiteralMeta"/>
      </node>
      <node about="#node17332" id="node17332" label="100">
        <meta content=" fg=255 0 51 x=-1.0 y=103.5 ft='SansSerif-PLAIN-13' ll=7;" datatype="xsd:string" id="meta17333" property="format" xsi:type="nex:LiteralMeta"/>
      </node>
      <node about="#node17334" id="node17334" label="C.higginsianum_XP_018152575.1/1-479">
        <meta content=" fg=255 0 51 x=0.0 y=103.0 ft='SansSerif-PLAIN-13' ll=7;" datatype="xsd:string" id="meta17335" property="format" xsi:type="nex:LiteralMeta"/>
      </node>
      <node about="#node17336" id="node17336" label="C.tanaceti_TKW49643.1/1-480">
        <meta content=" fg=255 0 51 x=0.0 y=104.0 ft='SansSerif-PLAIN-13' ll=7;" datatype="xsd:string" id="meta17337" property="format" xsi:type="nex:LiteralMeta"/>
      </node>
      <node about="#node17342" id="node17342" label="99">
        <meta content=" fg=255 0 51 x=-3.0 y=106.625 ft='SansSerif-PLAIN-13' ll=7;" datatype="xsd:string" id="meta17343" property="format" xsi:type="nex:LiteralMeta"/>
      </node>
      <node about="#node17344" id="node17344" label="100">
        <meta content=" fg=255 0 51 x=-1.0 y=105.5 ft='SansSerif-PLAIN-13' ll=7;" datatype="xsd:string" id="meta17345" property="format" xsi:type="nex:LiteralMeta"/>
      </node>
      <node about="#node17346" id="node17346" label="C.incanum_KZL81579.1/1-497">
        <meta content=" fg=255 0 51 x=0.0 y=105.0 ft='SansSerif-PLAIN-13' ll=7;" datatype="xsd:string" id="meta17347" property="format" xsi:type="nex:LiteralMeta"/>
      </node>
      <node about="#node17348" id="node17348" label="C.incanum_OHW98868.1/1-479">
        <meta content=" fg=255 0 51 x=0.0 y=106.0 ft='SansSerif-PLAIN-13' ll=7;" datatype="xsd:string" id="meta17349" property="format" xsi:type="nex:LiteralMeta"/>
      </node>
      <node about="#node17354" id="node17354" label="93">
        <meta content=" fg=255 0 51 x=-2.0 y=107.75 ft='SansSerif-PLAIN-13' ll=7;" datatype="xsd:string" id="meta17355" property="format" xsi:type="nex:LiteralMeta"/>
      </node>
      <node about="#node17356" id="node17356" label="C.tofieldiae_KZL65522.1/1-482">
        <meta content=" fg=255 0 51 x=0.0 y=107.0 ft='SansSerif-PLAIN-13' ll=7;" datatype="xsd:string" id="meta17357" property="format" xsi:type="nex:LiteralMeta"/>
      </node>
      <node about="#node17358" id="node17358" label="100">
        <meta content=" fg=255 0 51 x=-1.0 y=108.5 ft='SansSerif-PLAIN-13' ll=7;" datatype="xsd:string" id="meta17359" property="format" xsi:type="nex:LiteralMeta"/>
      </node>
      <node about="#node17360" id="node17360" label="C.graminicola_XP_008100787.1/1-479">
        <meta content=" fg=255 0 51 x=0.0 y=108.0 ft='SansSerif-PLAIN-13' ll=7;" datatype="xsd:string" id="meta17361" property="format" xsi:type="nex:LiteralMeta"/>
      </node>
      <node about="#node17362" id="node17362" label="C.sublineola_KDN70124.1/1-479">
        <meta content=" fg=255 0 51 x=0.0 y=109.0 ft='SansSerif-PLAIN-13' ll=7;" datatype="xsd:string" id="meta17363" property="format" xsi:type="nex:LiteralMeta"/>
      </node>
      <node about="#node17380" id="node17380" label="100">
        <meta content=" fg=255 0 51 x=-4.0 y=111.3125 ft='SansSerif-PLAIN-13' ll=7;" datatype="xsd:string" id="meta17381" property="format" xsi:type="nex:LiteralMeta"/>
      </node>
      <node about="#node17382" id="node17382" label="C.orchidophilum_XP_022477031.1/1-479">
        <meta content=" fg=255 0 51 x=0.0 y=110.0 ft='SansSerif-PLAIN-13' ll=7;" datatype="xsd:string" id="meta17383" property="format" xsi:type="nex:LiteralMeta"/>
      </node>
      <node about="#node17384" id="node17384" label="77">
        <meta content=" fg=255 0 51 x=-3.0 y=112.625 ft='SansSerif-PLAIN-13' ll=7;" datatype="xsd:string" id="meta17385" property="format" xsi:type="nex:LiteralMeta"/>
      </node>
      <node about="#node17386" id="node17386" label="100">
        <meta content=" fg=255 0 51 x=-1.0 y=111.5 ft='SansSerif-PLAIN-13' ll=7;" datatype="xsd:string" id="meta17387" property="format" xsi:type="nex:LiteralMeta"/>
      </node>
      <node about="#node17388" id="node17388" label="C.gloeosporioides_EQB50871.1/1-479">
        <meta content=" fg=255 0 51 x=0.0 y=111.0 ft='SansSerif-PLAIN-13' ll=7;" datatype="xsd:string" id="meta17389" property="format" xsi:type="nex:LiteralMeta"/>
      </node>
      <node about="#node17390" id="node17390" label="C.fructicola_ELA29191.1/1-479">
        <meta content=" fg=255 0 51 x=0.0 y=112.0 ft='SansSerif-PLAIN-13' ll=7;" datatype="xsd:string" id="meta17391" property="format" xsi:type="nex:LiteralMeta"/>
      </node>
      <node about="#node17396" id="node17396" label="100">
        <meta content=" fg=255 0 51 x=-2.0 y=113.75 ft='SansSerif-PLAIN-13' ll=7;" datatype="xsd:string" id="meta17397" property="format" xsi:type="nex:LiteralMeta"/>
      </node>
      <node about="#node17398" id="node17398" label="C.salicis_KXH68835.1/1-479">
        <meta content=" fg=255 0 51 x=0.0 y=113.0 ft='SansSerif-PLAIN-13' ll=7;" datatype="xsd:string" id="meta17399" property="format" xsi:type="nex:LiteralMeta"/>
      </node>
      <node about="#node17400" id="node17400" label="100">
        <meta content=" fg=255 0 51 x=-1.0 y=114.5 ft='SansSerif-PLAIN-13' ll=7;" datatype="xsd:string" id="meta17401" property="format" xsi:type="nex:LiteralMeta"/>
      </node>
      <node about="#node17402" id="node17402" label="C.simmondsii_KXH24926.1/1-479">
        <meta content=" fg=255 0 51 x=0.0 y=114.0 ft='SansSerif-PLAIN-13' ll=7;" datatype="xsd:string" id="meta17403" property="format" xsi:type="nex:LiteralMeta"/>
      </node>
      <node about="#node17404" id="node17404" label="C.fioriniae_EXF73422.1/1-479">
        <meta content=" fg=255 0 51 x=0.0 y=115.0 ft='SansSerif-PLAIN-13' ll=7;" datatype="xsd:string" id="meta17405" property="format" xsi:type="nex:LiteralMeta"/>
      </node>
      <node about="#node17462" id="node17462" label="100">
        <meta content=" fg=255 0 51 x=-15.0 y=117.647675 ft='SansSerif-PLAIN-13' ll=7;" datatype="xsd:string" id="meta17463" property="format" xsi:type="nex:LiteralMeta"/>
      </node>
      <node about="#node17464" id="node17464" label="C.cassiicola_PSN65295.1/1-486">
        <meta content=" fg=255 0 51 x=0.0 y=116.0 ft='SansSerif-PLAIN-13' ll=7;" datatype="xsd:string" id="meta17465" property="format" xsi:type="nex:LiteralMeta"/>
      </node>
      <node about="#node17466" id="node17466" label="99">
        <meta content=" fg=255 0 51 x=-14.0 y=119.29535 ft='SansSerif-PLAIN-13' ll=7;" datatype="xsd:string" id="meta17467" property="format" xsi:type="nex:LiteralMeta"/>
      </node>
      <node about="#node17468" id="node17468" label="99">
        <meta content=" fg=255 0 51 x=-1.0 y=117.5 ft='SansSerif-PLAIN-13' ll=7;" datatype="xsd:string" id="meta17469" property="format" xsi:type="nex:LiteralMeta"/>
      </node>
      <node about="#node17470" id="node17470" label="E.nigrum_OSS43924.1/1-488">
        <meta content=" fg=255 0 51 x=0.0 y=117.0 ft='SansSerif-PLAIN-13' ll=7;" datatype="xsd:string" id="meta17471" property="format" xsi:type="nex:LiteralMeta"/>
      </node>
      <node about="#node17472" id="node17472" label="A.rabiei_KZM18987.1/1-488">
        <meta content=" fg=255 0 51 x=0.0 y=118.0 ft='SansSerif-PLAIN-13' ll=7;" datatype="xsd:string" id="meta17473" property="format" xsi:type="nex:LiteralMeta"/>
      </node>
      <node about="#node17478" id="node17478" label="99">
        <meta content=" fg=255 0 51 x=-13.0 y=121.0907 ft='SansSerif-PLAIN-13' ll=7;" datatype="xsd:string" id="meta17479" property="format" xsi:type="nex:LiteralMeta"/>
      </node>
      <node about="#node17480" id="node17480" label="100">
        <meta content=" fg=255 0 51 x=-1.0 y=119.5 ft='SansSerif-PLAIN-13' ll=7;" datatype="xsd:string" id="meta17481" property="format" xsi:type="nex:LiteralMeta"/>
      </node>
      <node about="#node17482" id="node17482" label="S.sp._OAL02250.1/1-488">
        <meta content=" fg=255 0 51 x=0.0 y=119.0 ft='SansSerif-PLAIN-13' ll=7;" datatype="xsd:string" id="meta17483" property="format" xsi:type="nex:LiteralMeta"/>
      </node>
      <node about="#node17484" id="node17484" label="P.nodorum_XP_001792087.1/1-488">
        <meta content=" fg=255 0 51 x=0.0 y=120.0 ft='SansSerif-PLAIN-13' ll=7;" datatype="xsd:string" id="meta17485" property="format" xsi:type="nex:LiteralMeta"/>
      </node>
      <node about="#node17490" id="node17490" label="94">
        <meta content=" fg=255 0 51 x=-12.0 y=122.6814 ft='SansSerif-PLAIN-13' ll=7;" datatype="xsd:string" id="meta17491" property="format" xsi:type="nex:LiteralMeta"/>
      </node>
      <node about="#node17492" id="node17492" label="P.sp._OAL45470.1/1-487">
        <meta content=" fg=255 0 51 x=0.0 y=121.0 ft='SansSerif-PLAIN-13' ll=7;" datatype="xsd:string" id="meta17493" property="format" xsi:type="nex:LiteralMeta"/>
      </node>
      <node about="#node17494" id="node17494" label="54">
        <meta content=" fg=255 0 51 x=-11.0 y=124.36279 ft='SansSerif-PLAIN-13' ll=7;" datatype="xsd:string" id="meta17495" property="format" xsi:type="nex:LiteralMeta"/>
      </node>
      <node about="#node17496" id="node17496" label="L.maculans_XP_003844832.1/1-570">
        <meta content=" fg=255 0 51 x=0.0 y=122.0 ft='SansSerif-PLAIN-13' ll=7;" datatype="xsd:string" id="meta17497" property="format" xsi:type="nex:LiteralMeta"/>
      </node>
      <node about="#node17498" id="node17498" label="100">
        <meta content=" fg=255 0 51 x=-10.0 y=126.725586 ft='SansSerif-PLAIN-13' ll=7;" datatype="xsd:string" id="meta17499" property="format" xsi:type="nex:LiteralMeta"/>
      </node>
      <node about="#node17500" id="node17500" label="100">
        <meta content=" fg=255 0 51 x=-1.0 y=123.5 ft='SansSerif-PLAIN-13' ll=7;" datatype="xsd:string" id="meta17501" property="format" xsi:type="nex:LiteralMeta"/>
      </node>
      <node about="#node17502" id="node17502" label="P.tritici-repentis_XP_001931695.1/1-488">
        <meta content=" fg=255 0 51 x=0.0 y=123.0 ft='SansSerif-PLAIN-13' ll=7;" datatype="xsd:string" id="meta17503" property="format" xsi:type="nex:LiteralMeta"/>
      </node>
      <node about="#node17504" id="node17504" label="P.teres_EFQ94720.1/1-488">
        <meta content=" fg=255 0 51 x=0.0 y=124.0 ft='SansSerif-PLAIN-13' ll=7;" datatype="xsd:string" id="meta17505" property="format" xsi:type="nex:LiteralMeta"/>
      </node>
      <node about="#node17510" id="node17510" label="95">
        <meta content=" fg=255 0 51 x=-9.0 y=129.95117 ft='SansSerif-PLAIN-13' ll=7;" datatype="xsd:string" id="meta17511" property="format" xsi:type="nex:LiteralMeta"/>
      </node>
      <node about="#node17512" id="node17512" label="97">
        <meta content=" fg=255 0 51 x=-5.0 y=126.0625 ft='SansSerif-PLAIN-13' ll=7;" datatype="xsd:string" id="meta17513" property="format" xsi:type="nex:LiteralMeta"/>
      </node>
      <node about="#node17514" id="node17514" label="S.lycopersici_KNG51635.1/1-488">
        <meta content=" fg=255 0 51 x=0.0 y=125.0 ft='SansSerif-PLAIN-13' ll=7;" datatype="xsd:string" id="meta17515" property="format" xsi:type="nex:LiteralMeta"/>
      </node>
      <node about="#node17516" id="node17516" label="71">
        <meta content=" fg=255 0 51 x=-4.0 y=127.125 ft='SansSerif-PLAIN-13' ll=7;" datatype="xsd:string" id="meta17517" property="format" xsi:type="nex:LiteralMeta"/>
      </node>
      <node about="#node17518" id="node17518" label="E.turcica_XP_008024756.1/1-488">
        <meta content=" fg=255 0 51 x=0.0 y=126.0 ft='SansSerif-PLAIN-13' ll=7;" datatype="xsd:string" id="meta17519" property="format" xsi:type="nex:LiteralMeta"/>
      </node>
      <node about="#node17520" id="node17520" label="100">
        <meta content=" fg=255 0 51 x=-3.0 y=128.25 ft='SansSerif-PLAIN-13' ll=7;" datatype="xsd:string" id="meta17521" property="format" xsi:type="nex:LiteralMeta"/>
      </node>
      <node about="#node17522" id="node17522" label="B.maydis_XP_014080214.1/1-488">
        <meta content=" fg=255 0 51 x=0.0 y=127.0 ft='SansSerif-PLAIN-13' ll=7;" datatype="xsd:string" id="meta17523" property="format" xsi:type="nex:LiteralMeta"/>
      </node>
      <node about="#node17524" id="node17524" label="53">
        <meta content=" fg=255 0 51 x=-2.0 y=129.5 ft='SansSerif-PLAIN-13' ll=7;" datatype="xsd:string" id="meta17525" property="format" xsi:type="nex:LiteralMeta"/>
      </node>
      <node about="#node17526" id="node17526" label="37">
        <meta content=" fg=255 0 51 x=-1.0 y=128.5 ft='SansSerif-PLAIN-13' ll=7;" datatype="xsd:string" id="meta17527" property="format" xsi:type="nex:LiteralMeta"/>
      </node>
      <node about="#node17528" id="node17528" label="B.sorokiniana_XP_007694365.1/1-488">
        <meta content=" fg=255 0 51 x=0.0 y=128.0 ft='SansSerif-PLAIN-13' ll=7;" datatype="xsd:string" id="meta17529" property="format" xsi:type="nex:LiteralMeta"/>
      </node>
      <node about="#node17530" id="node17530" label="B.oryzae_XP_007689830.1/1-488">
        <meta content=" fg=255 0 51 x=0.0 y=129.0 ft='SansSerif-PLAIN-13' ll=7;" datatype="xsd:string" id="meta17531" property="format" xsi:type="nex:LiteralMeta"/>
      </node>
      <node about="#node17536" id="node17536" label="100">
        <meta content=" fg=255 0 51 x=-1.0 y=130.5 ft='SansSerif-PLAIN-13' ll=7;" datatype="xsd:string" id="meta17537" property="format" xsi:type="nex:LiteralMeta"/>
      </node>
      <node about="#node17538" id="node17538" label="B.zeicola_XP_007717213.1/1-488">
        <meta content=" fg=255 0 51 x=0.0 y=130.0 ft='SansSerif-PLAIN-13' ll=7;" datatype="xsd:string" id="meta17539" property="format" xsi:type="nex:LiteralMeta"/>
      </node>
      <node about="#node17540" id="node17540" label="B.victoriae_XP_014562102.1/1-488">
        <meta content=" fg=255 0 51 x=0.0 y=131.0 ft='SansSerif-PLAIN-13' ll=7;" datatype="xsd:string" id="meta17541" property="format" xsi:type="nex:LiteralMeta"/>
      </node>
      <node about="#node17562" id="node17562" label="100">
        <meta content=" fg=255 0 51 x=-8.0 y=133.83984 ft='SansSerif-PLAIN-13' ll=7;" datatype="xsd:string" id="meta17563" property="format" xsi:type="nex:LiteralMeta"/>
      </node>
      <node about="#node17564" id="node17564" label="100">
        <meta content=" fg=255 0 51 x=-1.0 y=132.5 ft='SansSerif-PLAIN-13' ll=7;" datatype="xsd:string" id="meta17565" property="format" xsi:type="nex:LiteralMeta"/>
      </node>
      <node about="#node17566" id="node17566" label="A.arborescens_XP_028502283.1/1-488">
        <meta content=" fg=255 0 51 x=0.0 y=132.0 ft='SansSerif-PLAIN-13' ll=7;" datatype="xsd:string" id="meta17567" property="format" xsi:type="nex:LiteralMeta"/>
      </node>
      <node about="#node17568" id="node17568" label="A.arborescens_RYN29734.1/1-488">
        <meta content=" fg=255 0 51 x=0.0 y=133.0 ft='SansSerif-PLAIN-13' ll=7;" datatype="xsd:string" id="meta17569" property="format" xsi:type="nex:LiteralMeta"/>
      </node>
      <node about="#node17574" id="node17574" label="97">
        <meta content=" fg=255 0 51 x=-7.0 y=135.17969 ft='SansSerif-PLAIN-13' ll=7;" datatype="xsd:string" id="meta17575" property="format" xsi:type="nex:LiteralMeta"/>
      </node>
      <node about="#node17576" id="node17576" label="A.alternata_RYN73149.1/1-488">
        <meta content=" fg=255 0 51 x=0.0 y=134.0 ft='SansSerif-PLAIN-13' ll=7;" datatype="xsd:string" id="meta17577" property="format" xsi:type="nex:LiteralMeta"/>
      </node>
      <node about="#node17578" id="node17578" label="82">
        <meta content=" fg=255 0 51 x=-6.0 y=136.35938 ft='SansSerif-PLAIN-13' ll=7;" datatype="xsd:string" id="meta17579" property="format" xsi:type="nex:LiteralMeta"/>
      </node>
      <node about="#node17580" id="node17580" label="A.arborescens_RYO73111.1/1-488">
        <meta content=" fg=255 0 51 x=0.0 y=135.0 ft='SansSerif-PLAIN-13' ll=7;" datatype="xsd:string" id="meta17581" property="format" xsi:type="nex:LiteralMeta"/>
      </node>
      <node about="#node17582" id="node17582" label="78">
        <meta content=" fg=255 0 51 x=-5.0 y=137.71875 ft='SansSerif-PLAIN-13' ll=7;" datatype="xsd:string" id="meta17583" property="format" xsi:type="nex:LiteralMeta"/>
      </node>
      <node about="#node17584" id="node17584" label="100">
        <meta content=" fg=255 0 51 x=-1.0 y=136.5 ft='SansSerif-PLAIN-13' ll=7;" datatype="xsd:string" id="meta17585" property="format" xsi:type="nex:LiteralMeta"/>
      </node>
      <node about="#node17586" id="node17586" label="A.tenuissima_RYN30111.1/1-488">
        <meta content=" fg=255 0 51 x=0.0 y=136.0 ft='SansSerif-PLAIN-13' ll=7;" datatype="xsd:string" id="meta17587" property="format" xsi:type="nex:LiteralMeta"/>
      </node>
      <node about="#node17588" id="node17588" label="A.alternata_OWY45146.1/1-488">
        <meta content=" fg=255 0 51 x=0.0 y=137.0 ft='SansSerif-PLAIN-13' ll=7;" datatype="xsd:string" id="meta17589" property="format" xsi:type="nex:LiteralMeta"/>
      </node>
      <node about="#node17594" id="node17594" label="100">
        <meta content=" fg=255 0 51 x=-4.0 y=138.9375 ft='SansSerif-PLAIN-13' ll=7;" datatype="xsd:string" id="meta17595" property="format" xsi:type="nex:LiteralMeta"/>
      </node>
      <node about="#node17596" id="node17596" label="A.gaisen_RYO40246.1/1-488">
        <meta content=" fg=255 0 51 x=0.0 y=138.0 ft='SansSerif-PLAIN-13' ll=7;" datatype="xsd:string" id="meta17597" property="format" xsi:type="nex:LiteralMeta"/>
      </node>
      <node about="#node17598" id="node17598" label="100">
        <meta content=" fg=255 0 51 x=-3.0 y=139.875 ft='SansSerif-PLAIN-13' ll=7;" datatype="xsd:string" id="meta17599" property="format" xsi:type="nex:LiteralMeta"/>
      </node>
      <node about="#node17600" id="node17600" label="A.tenuissima_RYO55135.1/1-488">
        <meta content=" fg=255 0 51 x=0.0 y=139.0 ft='SansSerif-PLAIN-13' ll=7;" datatype="xsd:string" id="meta17601" property="format" xsi:type="nex:LiteralMeta"/>
      </node>
      <node about="#node17602" id="node17602" label="39">
        <meta content=" fg=255 0 51 x=-2.0 y=140.75 ft='SansSerif-PLAIN-13' ll=7;" datatype="xsd:string" id="meta17603" property="format" xsi:type="nex:LiteralMeta"/>
      </node>
      <node about="#node17604" id="node17604" label="A.tenuissima_RYN62137.1/1-488">
        <meta content=" fg=255 0 51 x=0.0 y=140.0 ft='SansSerif-PLAIN-13' ll=7;" datatype="xsd:string" id="meta17605" property="format" xsi:type="nex:LiteralMeta"/>
      </node>
      <node about="#node17606" id="node17606" label="51">
        <meta content=" fg=255 0 51 x=-1.0 y=141.5 ft='SansSerif-PLAIN-13' ll=7;" datatype="xsd:string" id="meta17607" property="format" xsi:type="nex:LiteralMeta"/>
      </node>
      <node about="#node17608" id="node17608" label="A.alternata_XP_018390462.1/1-488">
        <meta content=" fg=255 0 51 x=0.0 y=141.0 ft='SansSerif-PLAIN-13' ll=7;" datatype="xsd:string" id="meta17609" property="format" xsi:type="nex:LiteralMeta"/>
      </node>
      <node about="#node17610" id="node17610" label="A.tenuissima_RYN85883.1/1-488">
        <meta content=" fg=255 0 51 x=0.0 y=142.0 ft='SansSerif-PLAIN-13' ll=7;" datatype="xsd:string" id="meta17611" property="format" xsi:type="nex:LiteralMeta"/>
      </node>
      <node about="#node17676" id="node17676" label="61">
        <meta content=" x=-21.0 y=226.7051 ft='SansSerif-PLAIN-13' ll=7;" datatype="xsd:string" id="meta17677" property="format" xsi:type="nex:LiteralMeta"/>
      </node>
      <node about="#node17678" id="node17678" label="100">
        <meta content=" fg=255 0 51 x=-20.0 y=171.98703 ft='SansSerif-PLAIN-13' ll=7;" datatype="xsd:string" id="meta17679" property="format" xsi:type="nex:LiteralMeta"/>
      </node>
      <node about="#node17680" id="node17680" label="95">
        <meta content=" fg=255 0 51 x=-10.0 y=149.41406 ft='SansSerif-PLAIN-13' ll=7;" datatype="xsd:string" id="meta17681" property="format" xsi:type="nex:LiteralMeta"/>
      </node>
      <node about="#node17682" id="node17682" label="M.bolleyi_KXJ86465.1/1-439">
        <meta content=" fg=255 0 51 x=0.0 y=143.0 ft='SansSerif-PLAIN-13' ll=7;" datatype="xsd:string" id="meta17683" property="format" xsi:type="nex:LiteralMeta"/>
      </node>
      <node about="#node17684" id="node17684" label="79">
        <meta content=" fg=255 0 51 x=-9.0 y=155.82812 ft='SansSerif-PLAIN-13' ll=7;" datatype="xsd:string" id="meta17685" property="format" xsi:type="nex:LiteralMeta"/>
      </node>
      <node about="#node17686" id="node17686" label="78">
        <meta content=" fg=255 0 51 x=-8.0 y=145.83984 ft='SansSerif-PLAIN-13' ll=7;" datatype="xsd:string" id="meta17687" property="format" xsi:type="nex:LiteralMeta"/>
      </node>
      <node about="#node17688" id="node17688" label="91">
        <meta content=" fg=255 0 51 x=-1.0 y=144.5 ft='SansSerif-PLAIN-13' ll=7;" datatype="xsd:string" id="meta17689" property="format" xsi:type="nex:LiteralMeta"/>
      </node>
      <node about="#node17690" id="node17690" label="M.bolleyi_KXJ95768.1/1-385">
        <meta content=" fg=255 0 51 x=0.0 y=144.0 ft='SansSerif-PLAIN-13' ll=7;" datatype="xsd:string" id="meta17691" property="format" xsi:type="nex:LiteralMeta"/>
      </node>
      <node about="#node17692" id="node17692" label="P.minimum_XP_007917845.1/1-446">
        <meta content=" fg=255 0 51 x=0.0 y=145.0 ft='SansSerif-PLAIN-13' ll=7;" datatype="xsd:string" id="meta17693" property="format" xsi:type="nex:LiteralMeta"/>
      </node>
      <node about="#node17698" id="node17698" label="74">
        <meta content=" fg=255 0 51 x=-7.0 y=147.17969 ft='SansSerif-PLAIN-13' ll=7;" datatype="xsd:string" id="meta17699" property="format" xsi:type="nex:LiteralMeta"/>
      </node>
      <node about="#node17700" id="node17700" label="P.vexata_ORY67248.1/1-446">
        <meta content=" fg=255 0 51 x=0.0 y=146.0 ft='SansSerif-PLAIN-13' ll=7;" datatype="xsd:string" id="meta17701" property="format" xsi:type="nex:LiteralMeta"/>
      </node>
      <node about="#node17702" id="node17702" label="79">
        <meta content=" fg=255 0 51 x=-6.0 y=148.35938 ft='SansSerif-PLAIN-13' ll=7;" datatype="xsd:string" id="meta17703" property="format" xsi:type="nex:LiteralMeta"/>
      </node>
      <node about="#node17704" id="node17704" label="C.apollinis_XP_007776867.1/1-447">
        <meta content=" fg=255 0 51 x=0.0 y=147.0 ft='SansSerif-PLAIN-13' ll=7;" datatype="xsd:string" id="meta17705" property="format" xsi:type="nex:LiteralMeta"/>
      </node>
      <node about="#node17706" id="node17706" label="83">
        <meta content=" fg=255 0 51 x=-5.0 y=149.71875 ft='SansSerif-PLAIN-13' ll=7;" datatype="xsd:string" id="meta17707" property="format" xsi:type="nex:LiteralMeta"/>
      </node>
      <node about="#node17708" id="node17708" label="100">
        <meta content=" fg=255 0 51 x=-1.0 y=148.5 ft='SansSerif-PLAIN-13' ll=7;" datatype="xsd:string" id="meta17709" property="format" xsi:type="nex:LiteralMeta"/>
      </node>
      <node about="#node17710" id="node17710" label="G.lozoyensis_EHK98576.1/1-971">
        <meta content=" fg=255 0 51 x=0.0 y=148.0 ft='SansSerif-PLAIN-13' ll=7;" datatype="xsd:string" id="meta17711" property="format" xsi:type="nex:LiteralMeta"/>
      </node>
      <node about="#node17712" id="node17712" label="G.lozoyensis_XP_008084642.1/1-452">
        <meta content=" fg=255 0 51 x=0.0 y=149.0 ft='SansSerif-PLAIN-13' ll=7;" datatype="xsd:string" id="meta17713" property="format" xsi:type="nex:LiteralMeta"/>
      </node>
      <node about="#node17718" id="node17718" label="83">
        <meta content=" fg=255 0 51 x=-4.0 y=150.9375 ft='SansSerif-PLAIN-13' ll=7;" datatype="xsd:string" id="meta17719" property="format" xsi:type="nex:LiteralMeta"/>
      </node>
      <node about="#node17720" id="node17720" label="M.brunnea_XP_007294241.1/1-456">
        <meta content=" fg=255 0 51 x=0.0 y=150.0 ft='SansSerif-PLAIN-13' ll=7;" datatype="xsd:string" id="meta17721" property="format" xsi:type="nex:LiteralMeta"/>
      </node>
      <node about="#node17722" id="node17722" label="99">
        <meta content=" fg=255 0 51 x=-3.0 y=151.875 ft='SansSerif-PLAIN-13' ll=7;" datatype="xsd:string" id="meta17723" property="format" xsi:type="nex:LiteralMeta"/>
      </node>
      <node about="#node17724" id="node17724" label="C.sp._PVH74620.1/1-451">
        <meta content=" fg=255 0 51 x=0.0 y=151.0 ft='SansSerif-PLAIN-13' ll=7;" datatype="xsd:string" id="meta17725" property="format" xsi:type="nex:LiteralMeta"/>
      </node>
      <node about="#node17726" id="node17726" label="99">
        <meta content=" fg=255 0 51 x=-2.0 y=152.75 ft='SansSerif-PLAIN-13' ll=7;" datatype="xsd:string" id="meta17727" property="format" xsi:type="nex:LiteralMeta"/>
      </node>
      <node about="#node17728" id="node17728" label="R.secalis_CZT52823.1/1-451">
        <meta content=" fg=255 0 51 x=0.0 y=152.0 ft='SansSerif-PLAIN-13' ll=7;" datatype="xsd:string" id="meta17729" property="format" xsi:type="nex:LiteralMeta"/>
      </node>
      <node about="#node17730" id="node17730" label="99">
        <meta content=" fg=255 0 51 x=-1.0 y=153.5 ft='SansSerif-PLAIN-13' ll=7;" datatype="xsd:string" id="meta17731" property="format" xsi:type="nex:LiteralMeta"/>
      </node>
      <node about="#node17732" id="node17732" label="R.agropyri_CZT10304.1/1-451">
        <meta content=" fg=255 0 51 x=0.0 y=153.0 ft='SansSerif-PLAIN-13' ll=7;" datatype="xsd:string" id="meta17733" property="format" xsi:type="nex:LiteralMeta"/>
      </node>
      <node about="#node17734" id="node17734" label="R.commune_CZT13619.1/1-420">
        <meta content=" fg=255 0 51 x=0.0 y=154.0 ft='SansSerif-PLAIN-13' ll=7;" datatype="xsd:string" id="meta17735" property="format" xsi:type="nex:LiteralMeta"/>
      </node>
      <node about="#node17768" id="node17768" label="100">
        <meta content=" fg=255 0 51 x=-8.0 y=165.8164 ft='SansSerif-PLAIN-13' ll=7;" datatype="xsd:string" id="meta17769" property="format" xsi:type="nex:LiteralMeta"/>
      </node>
      <node about="#node17770" id="node17770" label="99">
        <meta content=" fg=255 0 51 x=-6.0 y=159.5 ft='SansSerif-PLAIN-13' ll=7;" datatype="xsd:string" id="meta17771" property="format" xsi:type="nex:LiteralMeta"/>
      </node>
      <node about="#node17772" id="node17772" label="100">
        <meta content=" fg=255 0 51 x=-4.0 y=156.6875 ft='SansSerif-PLAIN-13' ll=7;" datatype="xsd:string" id="meta17773" property="format" xsi:type="nex:LiteralMeta"/>
      </node>
      <node about="#node17774" id="node17774" label="100">
        <meta content=" fg=255 0 51 x=-1.0 y=155.5 ft='SansSerif-PLAIN-13' ll=7;" datatype="xsd:string" id="meta17775" property="format" xsi:type="nex:LiteralMeta"/>
      </node>
      <node about="#node17776" id="node17776" label="M.poae_KLU85293.1/1-525">
        <meta content=" fg=255 0 51 x=0.0 y=155.0 ft='SansSerif-PLAIN-13' ll=7;" datatype="xsd:string" id="meta17777" property="format" xsi:type="nex:LiteralMeta"/>
      </node>
      <node about="#node17778" id="node17778" label="G.tritici_XP_009222459.1/1-485">
        <meta content=" fg=255 0 51 x=0.0 y=156.0 ft='SansSerif-PLAIN-13' ll=7;" datatype="xsd:string" id="meta17779" property="format" xsi:type="nex:LiteralMeta"/>
      </node>
      <node about="#node17784" id="node17784" label="100">
        <meta content=" fg=255 0 51 x=-3.0 y=157.875 ft='SansSerif-PLAIN-13' ll=7;" datatype="xsd:string" id="meta17785" property="format" xsi:type="nex:LiteralMeta"/>
      </node>
      <node about="#node17786" id="node17786" label="P.sp._TLD30816.1/1-500">
        <meta content=" fg=255 0 51 x=0.0 y=157.0 ft='SansSerif-PLAIN-13' ll=7;" datatype="xsd:string" id="meta17787" property="format" xsi:type="nex:LiteralMeta"/>
      </node>
      <node about="#node17788" id="node17788" label="79">
        <meta content=" fg=255 0 51 x=-2.0 y=158.75 ft='SansSerif-PLAIN-13' ll=7;" datatype="xsd:string" id="meta17789" property="format" xsi:type="nex:LiteralMeta"/>
      </node>
      <node about="#node17790" id="node17790" label="P.grisea_TLD17837.1/1-449">
        <meta content=" fg=255 0 51 x=0.0 y=158.0 ft='SansSerif-PLAIN-13' ll=7;" datatype="xsd:string" id="meta17791" property="format" xsi:type="nex:LiteralMeta"/>
      </node>
      <node about="#node17792" id="node17792" label="80">
        <meta content=" fg=255 0 51 x=-1.0 y=159.5 ft='SansSerif-PLAIN-13' ll=7;" datatype="xsd:string" id="meta17793" property="format" xsi:type="nex:LiteralMeta"/>
      </node>
      <node about="#node17794" id="node17794" label="P.pennisetigena_TLS30350.1/1-449">
        <meta content=" fg=255 0 51 x=0.0 y=159.0 ft='SansSerif-PLAIN-13' ll=7;" datatype="xsd:string" id="meta17795" property="format" xsi:type="nex:LiteralMeta"/>
      </node>
      <node about="#node17796" id="node17796" label="P.oryzae_XP_003712324.1/1-449">
        <meta content=" fg=255 0 51 x=0.0 y=160.0 ft='SansSerif-PLAIN-13' ll=7;" datatype="xsd:string" id="meta17797" property="format" xsi:type="nex:LiteralMeta"/>
      </node>
      <node about="#node17814" id="node17814" label="100">
        <meta content=" fg=255 0 51 x=-5.0 y=162.3125 ft='SansSerif-PLAIN-13' ll=7;" datatype="xsd:string" id="meta17815" property="format" xsi:type="nex:LiteralMeta"/>
      </node>
      <node about="#node17816" id="node17816" label="S.alkalinus_XP_028462317.1/1-449">
        <meta content=" fg=255 0 51 x=0.0 y=161.0 ft='SansSerif-PLAIN-13' ll=7;" datatype="xsd:string" id="meta17817" property="format" xsi:type="nex:LiteralMeta"/>
      </node>
      <node about="#node17818" id="node17818" label="100">
        <meta content=" fg=255 0 51 x=-4.0 y=163.625 ft='SansSerif-PLAIN-13' ll=7;" datatype="xsd:string" id="meta17819" property="format" xsi:type="nex:LiteralMeta"/>
      </node>
      <node about="#node17820" id="node17820" label="V.longisporum_CRK21441.1/1-445">
        <meta content=" fg=255 0 51 x=0.0 y=162.0 ft='SansSerif-PLAIN-13' ll=7;" datatype="xsd:string" id="meta17821" property="format" xsi:type="nex:LiteralMeta"/>
      </node>
      <node about="#node17822" id="node17822" label="76">
        <meta content=" fg=255 0 51 x=-3.0 y=165.25 ft='SansSerif-PLAIN-13' ll=7;" datatype="xsd:string" id="meta17823" property="format" xsi:type="nex:LiteralMeta"/>
      </node>
      <node about="#node17824" id="node17824" label="41">
        <meta content=" fg=255 0 51 x=-2.0 y=163.75 ft='SansSerif-PLAIN-13' ll=7;" datatype="xsd:string" id="meta17825" property="format" xsi:type="nex:LiteralMeta"/>
      </node>
      <node about="#node17826" id="node17826" label="V.dahliae_PNH44701.1/1-445">
        <meta content=" fg=255 0 51 x=0.0 y=163.0 ft='SansSerif-PLAIN-13' ll=7;" datatype="xsd:string" id="meta17827" property="format" xsi:type="nex:LiteralMeta"/>
      </node>
      <node about="#node17828" id="node17828" label="28">
        <meta content=" fg=255 0 51 x=-1.0 y=164.5 ft='SansSerif-PLAIN-13' ll=7;" datatype="xsd:string" id="meta17829" property="format" xsi:type="nex:LiteralMeta"/>
      </node>
      <node about="#node17830" id="node17830" label="V.dahliae_RBQ96376.1/1-445">
        <meta content=" fg=255 0 51 x=0.0 y=164.0 ft='SansSerif-PLAIN-13' ll=7;" datatype="xsd:string" id="meta17831" property="format" xsi:type="nex:LiteralMeta"/>
      </node>
      <node about="#node17832" id="node17832" label="V.dahliae_XP_009654383.1/1-445">
        <meta content=" fg=255 0 51 x=0.0 y=165.0 ft='SansSerif-PLAIN-13' ll=7;" datatype="xsd:string" id="meta17833" property="format" xsi:type="nex:LiteralMeta"/>
      </node>
      <node about="#node17842" id="node17842" label="100">
        <meta content=" fg=255 0 51 x=-2.0 y=166.75 ft='SansSerif-PLAIN-13' ll=7;" datatype="xsd:string" id="meta17843" property="format" xsi:type="nex:LiteralMeta"/>
      </node>
      <node about="#node17844" id="node17844" label="V.longisporum_CRK20133.1/1-445">
        <meta content=" fg=255 0 51 x=0.0 y=166.0 ft='SansSerif-PLAIN-13' ll=7;" datatype="xsd:string" id="meta17845" property="format" xsi:type="nex:LiteralMeta"/>
      </node>
      <node about="#node17846" id="node17846" label="100">
        <meta content=" fg=255 0 51 x=-1.0 y=167.5 ft='SansSerif-PLAIN-13' ll=7;" datatype="xsd:string" id="meta17847" property="format" xsi:type="nex:LiteralMeta"/>
      </node>
      <node about="#node17848" id="node17848" label="V.alfalfae_XP_003000534.1/1-445">
        <meta content=" fg=255 0 51 x=0.0 y=167.0 ft='SansSerif-PLAIN-13' ll=7;" datatype="xsd:string" id="meta17849" property="format" xsi:type="nex:LiteralMeta"/>
      </node>
      <node about="#node17850" id="node17850" label="V.nonalfalfae_XP_028495230.1/1-445">
        <meta content=" fg=255 0 51 x=0.0 y=168.0 ft='SansSerif-PLAIN-13' ll=7;" datatype="xsd:string" id="meta17851" property="format" xsi:type="nex:LiteralMeta"/>
      </node>
      <node about="#node17876" id="node17876" label="100">
        <meta content=" fg=255 0 51 x=-7.0 y=172.13281 ft='SansSerif-PLAIN-13' ll=7;" datatype="xsd:string" id="meta17877" property="format" xsi:type="nex:LiteralMeta"/>
      </node>
      <node about="#node17878" id="node17878" label="C.chlorophyti_OLN89653.1/1-448">
        <meta content=" fg=255 0 51 x=0.0 y=169.0 ft='SansSerif-PLAIN-13' ll=7;" datatype="xsd:string" id="meta17879" property="format" xsi:type="nex:LiteralMeta"/>
      </node>
      <node about="#node17880" id="node17880" label="100">
        <meta content=" fg=255 0 51 x=-6.0 y=175.26562 ft='SansSerif-PLAIN-13' ll=7;" datatype="xsd:string" id="meta17881" property="format" xsi:type="nex:LiteralMeta"/>
      </node>
      <node about="#node17882" id="node17882" label="100">
        <meta content=" fg=255 0 51 x=-4.0 y=171.6875 ft='SansSerif-PLAIN-13' ll=7;" datatype="xsd:string" id="meta17883" property="format" xsi:type="nex:LiteralMeta"/>
      </node>
      <node about="#node17884" id="node17884" label="100">
        <meta content=" fg=255 0 51 x=-1.0 y=170.5 ft='SansSerif-PLAIN-13' ll=7;" datatype="xsd:string" id="meta17885" property="format" xsi:type="nex:LiteralMeta"/>
      </node>
      <node about="#node17886" id="node17886" label="C.fructicola_ELA31636.1/1-361">
        <meta content=" fg=255 0 51 x=0.0 y=170.0 ft='SansSerif-PLAIN-13' ll=7;" datatype="xsd:string" id="meta17887" property="format" xsi:type="nex:LiteralMeta"/>
      </node>
      <node about="#node17888" id="node17888" label="C.gloeosporioides_EQB47354.1/1-371">
        <meta content=" fg=255 0 51 x=0.0 y=171.0 ft='SansSerif-PLAIN-13' ll=7;" datatype="xsd:string" id="meta17889" property="format" xsi:type="nex:LiteralMeta"/>
      </node>
      <node about="#node17894" id="node17894" label="99">
        <meta content=" fg=255 0 51 x=-3.0 y=172.875 ft='SansSerif-PLAIN-13' ll=7;" datatype="xsd:string" id="meta17895" property="format" xsi:type="nex:LiteralMeta"/>
      </node>
      <node about="#node17896" id="node17896" label="C.spinosum_TDZ35617.1/1-444">
        <meta content=" fg=255 0 51 x=0.0 y=172.0 ft='SansSerif-PLAIN-13' ll=7;" datatype="xsd:string" id="meta17897" property="format" xsi:type="nex:LiteralMeta"/>
      </node>
      <node about="#node17898" id="node17898" label="99">
        <meta content=" fg=255 0 51 x=-2.0 y=173.75 ft='SansSerif-PLAIN-13' ll=7;" datatype="xsd:string" id="meta17899" property="format" xsi:type="nex:LiteralMeta"/>
      </node>
      <node about="#node17900" id="node17900" label="C.orbiculare_TDZ15987.1/1-444">
        <meta content=" fg=255 0 51 x=0.0 y=173.0 ft='SansSerif-PLAIN-13' ll=7;" datatype="xsd:string" id="meta17901" property="format" xsi:type="nex:LiteralMeta"/>
      </node>
      <node about="#node17902" id="node17902" label="84">
        <meta content=" fg=255 0 51 x=-1.0 y=174.5 ft='SansSerif-PLAIN-13' ll=7;" datatype="xsd:string" id="meta17903" property="format" xsi:type="nex:LiteralMeta"/>
      </node>
      <node about="#node17904" id="node17904" label="C.trifolii_TDZ49565.1/1-444">
        <meta content=" fg=255 0 51 x=0.0 y=174.0 ft='SansSerif-PLAIN-13' ll=7;" datatype="xsd:string" id="meta17905" property="format" xsi:type="nex:LiteralMeta"/>
      </node>
      <node about="#node17906" id="node17906" label="C.sidae_TEA16970.1/1-444">
        <meta content=" fg=255 0 51 x=0.0 y=175.0 ft='SansSerif-PLAIN-13' ll=7;" datatype="xsd:string" id="meta17907" property="format" xsi:type="nex:LiteralMeta"/>
      </node>
      <node about="#node17924" id="node17924" label="99">
        <meta content=" fg=255 0 51 x=-5.0 y=178.84375 ft='SansSerif-PLAIN-13' ll=7;" datatype="xsd:string" id="meta17925" property="format" xsi:type="nex:LiteralMeta"/>
      </node>
      <node about="#node17926" id="node17926" label="100">
        <meta content=" fg=255 0 51 x=-1.0 y=176.5 ft='SansSerif-PLAIN-13' ll=7;" datatype="xsd:string" id="meta17927" property="format" xsi:type="nex:LiteralMeta"/>
      </node>
      <node about="#node17928" id="node17928" label="C.tanaceti_TKW50286.1/1-659">
        <meta content=" fg=255 0 51 x=0.0 y=176.0 ft='SansSerif-PLAIN-13' ll=7;" datatype="xsd:string" id="meta17929" property="format" xsi:type="nex:LiteralMeta"/>
      </node>
      <node about="#node17930" id="node17930" label="C.higginsianum_XP_018152819.1/1-446">
        <meta content=" fg=255 0 51 x=0.0 y=177.0 ft='SansSerif-PLAIN-13' ll=7;" datatype="xsd:string" id="meta17931" property="format" xsi:type="nex:LiteralMeta"/>
      </node>
      <node about="#node17936" id="node17936" label="97">
        <meta content=" fg=255 0 51 x=-4.0 y=181.1875 ft='SansSerif-PLAIN-13' ll=7;" datatype="xsd:string" id="meta17937" property="format" xsi:type="nex:LiteralMeta"/>
      </node>
      <node about="#node17938" id="node17938" label="96">
        <meta content=" fg=255 0 51 x=-2.0 y=179.5 ft='SansSerif-PLAIN-13' ll=7;" datatype="xsd:string" id="meta17939" property="format" xsi:type="nex:LiteralMeta"/>
      </node>
      <node about="#node17940" id="node17940" label="100">
        <meta content=" fg=255 0 51 x=-1.0 y=178.5 ft='SansSerif-PLAIN-13' ll=7;" datatype="xsd:string" id="meta17941" property="format" xsi:type="nex:LiteralMeta"/>
      </node>
      <node about="#node17942" id="node17942" label="C.tofieldiae_KZL66036.1/1-447">
        <meta content=" fg=255 0 51 x=0.0 y=178.0 ft='SansSerif-PLAIN-13' ll=7;" datatype="xsd:string" id="meta17943" property="format" xsi:type="nex:LiteralMeta"/>
      </node>
      <node about="#node17944" id="node17944" label="C.incanum_KZL87324.1/1-447">
        <meta content=" fg=255 0 51 x=0.0 y=179.0 ft='SansSerif-PLAIN-13' ll=7;" datatype="xsd:string" id="meta17945" property="format" xsi:type="nex:LiteralMeta"/>
      </node>
      <node about="#node17950" id="node17950" label="100">
        <meta content=" fg=255 0 51 x=-1.0 y=180.5 ft='SansSerif-PLAIN-13' ll=7;" datatype="xsd:string" id="meta17951" property="format" xsi:type="nex:LiteralMeta"/>
      </node>
      <node about="#node17952" id="node17952" label="C.sublineola_KDN69285.1/1-450">
        <meta content=" fg=255 0 51 x=0.0 y=180.0 ft='SansSerif-PLAIN-13' ll=7;" datatype="xsd:string" id="meta17953" property="format" xsi:type="nex:LiteralMeta"/>
      </node>
      <node about="#node17954" id="node17954" label="C.graminicola_XP_008089808.1/1-447">
        <meta content=" fg=255 0 51 x=0.0 y=181.0 ft='SansSerif-PLAIN-13' ll=7;" datatype="xsd:string" id="meta17955" property="format" xsi:type="nex:LiteralMeta"/>
      </node>
      <node about="#node17964" id="node17964" label="100">
        <meta content=" fg=255 0 51 x=-3.0 y=182.875 ft='SansSerif-PLAIN-13' ll=7;" datatype="xsd:string" id="meta17965" property="format" xsi:type="nex:LiteralMeta"/>
      </node>
      <node about="#node17966" id="node17966" label="C.salicis_KXH69159.1/1-448">
        <meta content=" fg=255 0 51 x=0.0 y=182.0 ft='SansSerif-PLAIN-13' ll=7;" datatype="xsd:string" id="meta17967" property="format" xsi:type="nex:LiteralMeta"/>
      </node>
      <node about="#node17968" id="node17968" label="100">
        <meta content=" fg=255 0 51 x=-2.0 y=183.75 ft='SansSerif-PLAIN-13' ll=7;" datatype="xsd:string" id="meta17969" property="format" xsi:type="nex:LiteralMeta"/>
      </node>
      <node about="#node17970" id="node17970" label="C.fioriniae_EXF80309.1/1-448">
        <meta content=" fg=255 0 51 x=0.0 y=183.0 ft='SansSerif-PLAIN-13' ll=7;" datatype="xsd:string" id="meta17971" property="format" xsi:type="nex:LiteralMeta"/>
      </node>
      <node about="#node17972" id="node17972" label="100">
        <meta content=" fg=255 0 51 x=-1.0 y=184.5 ft='SansSerif-PLAIN-13' ll=7;" datatype="xsd:string" id="meta17973" property="format" xsi:type="nex:LiteralMeta"/>
      </node>
      <node about="#node17974" id="node17974" label="C.simmondsii_KXH35725.1/1-448">
        <meta content=" fg=255 0 51 x=0.0 y=184.0 ft='SansSerif-PLAIN-13' ll=7;" datatype="xsd:string" id="meta17975" property="format" xsi:type="nex:LiteralMeta"/>
      </node>
      <node about="#node17976" id="node17976" label="C.nymphaeae_KXH25528.1/1-448">
        <meta content=" fg=255 0 51 x=0.0 y=185.0 ft='SansSerif-PLAIN-13' ll=7;" datatype="xsd:string" id="meta17977" property="format" xsi:type="nex:LiteralMeta"/>
      </node>
      <node about="#node18018" id="node18018" label="36">
        <meta content=" fg=255 0 51 x=-19.0 y=194.56 ft='SansSerif-PLAIN-13' ll=7;" datatype="xsd:string" id="meta18019" property="format" xsi:type="nex:LiteralMeta"/>
      </node>
      <node about="#node18020" id="node18020" label="100">
        <meta content=" fg=255 0 51 x=-3.0 y=187.25 ft='SansSerif-PLAIN-13' ll=7;" datatype="xsd:string" id="meta18021" property="format" xsi:type="nex:LiteralMeta"/>
      </node>
      <node about="#node18022" id="node18022" label="X.hypoxylon_TGJ79564.1/1-432">
        <meta content=" fg=255 0 51 x=0.0 y=186.0 ft='SansSerif-PLAIN-13' ll=7;" datatype="xsd:string" id="meta18023" property="format" xsi:type="nex:LiteralMeta"/>
      </node>
      <node about="#node18024" id="node18024" label="100">
        <meta content=" fg=255 0 51 x=-2.0 y=188.5 ft='SansSerif-PLAIN-13' ll=7;" datatype="xsd:string" id="meta18025" property="format" xsi:type="nex:LiteralMeta"/>
      </node>
      <node about="#node18026" id="node18026" label="69">
        <meta content=" fg=255 0 51 x=-1.0 y=187.5 ft='SansSerif-PLAIN-13' ll=7;" datatype="xsd:string" id="meta18027" property="format" xsi:type="nex:LiteralMeta"/>
      </node>
      <node about="#node18028" id="node18028" label="R.necatrix_GAP88214.1/1-435">
        <meta content=" fg=255 0 51 x=0.0 y=187.0 ft='SansSerif-PLAIN-13' ll=7;" datatype="xsd:string" id="meta18029" property="format" xsi:type="nex:LiteralMeta"/>
      </node>
      <node about="#node18030" id="node18030" label="X.longipes_RYC61078.1/1-1363">
        <meta content=" fg=255 0 51 x=0.0 y=188.0 ft='SansSerif-PLAIN-13' ll=7;" datatype="xsd:string" id="meta18031" property="format" xsi:type="nex:LiteralMeta"/>
      </node>
      <node about="#node18036" id="node18036" label="100">
        <meta content=" fg=255 0 51 x=-1.0 y=189.5 ft='SansSerif-PLAIN-13' ll=7;" datatype="xsd:string" id="meta18037" property="format" xsi:type="nex:LiteralMeta"/>
      </node>
      <node about="#node18038" id="node18038" label="f.sp._GAW17622.1/1-432">
        <meta content=" fg=255 0 51 x=0.0 y=189.0 ft='SansSerif-PLAIN-13' ll=7;" datatype="xsd:string" id="meta18039" property="format" xsi:type="nex:LiteralMeta"/>
      </node>
      <node about="#node18040" id="node18040" label="X.grammica_RWA05651.1/1-432">
        <meta content=" fg=255 0 51 x=0.0 y=190.0 ft='SansSerif-PLAIN-13' ll=7;" datatype="xsd:string" id="meta18041" property="format" xsi:type="nex:LiteralMeta"/>
      </node>
      <node about="#node18054" id="node18054" label="53">
        <meta content=" fg=255 0 51 x=-18.0 y=201.87 ft='SansSerif-PLAIN-13' ll=7;" datatype="xsd:string" id="meta18055" property="format" xsi:type="nex:LiteralMeta"/>
      </node>
      <node about="#node18056" id="node18056" label="P.fici_XP_007829095.1/1-437">
        <meta content=" fg=255 0 51 x=0.0 y=191.0 ft='SansSerif-PLAIN-13' ll=7;" datatype="xsd:string" id="meta18057" property="format" xsi:type="nex:LiteralMeta"/>
      </node>
      <node about="#node18058" id="node18058" label="68">
        <meta content=" fg=255 0 51 x=-17.0 y=212.73999 ft='SansSerif-PLAIN-13' ll=7;" datatype="xsd:string" id="meta18059" property="format" xsi:type="nex:LiteralMeta"/>
      </node>
      <node about="#node18060" id="node18060" label="100">
        <meta content=" fg=255 0 51 x=-9.0 y=199.57227 ft='SansSerif-PLAIN-13' ll=7;" datatype="xsd:string" id="meta18061" property="format" xsi:type="nex:LiteralMeta"/>
      </node>
      <node about="#node18062" id="node18062" label="100">
        <meta content=" fg=255 0 51 x=-6.0 y=193.42188 ft='SansSerif-PLAIN-13' ll=7;" datatype="xsd:string" id="meta18063" property="format" xsi:type="nex:LiteralMeta"/>
      </node>
      <node about="#node18064" id="node18064" label="E.lata_EMR71403.1/1-378">
        <meta content=" fg=255 0 51 x=0.0 y=192.0 ft='SansSerif-PLAIN-13' ll=7;" datatype="xsd:string" id="meta18065" property="format" xsi:type="nex:LiteralMeta"/>
      </node>
      <node about="#node18066" id="node18066" label="96">
        <meta content=" fg=255 0 51 x=-5.0 y=194.84375 ft='SansSerif-PLAIN-13' ll=7;" datatype="xsd:string" id="meta18067" property="format" xsi:type="nex:LiteralMeta"/>
      </node>
      <node about="#node18068" id="node18068" label="M.sp._RYP76595.1/1-438">
        <meta content=" fg=255 0 51 x=0.0 y=193.0 ft='SansSerif-PLAIN-13' ll=7;" datatype="xsd:string" id="meta18069" property="format" xsi:type="nex:LiteralMeta"/>
      </node>
      <node about="#node18070" id="node18070" label="88">
        <meta content=" fg=255 0 51 x=-4.0 y=196.6875 ft='SansSerif-PLAIN-13' ll=7;" datatype="xsd:string" id="meta18071" property="format" xsi:type="nex:LiteralMeta"/>
      </node>
      <node about="#node18072" id="node18072" label="100">
        <meta content=" fg=255 0 51 x=-2.0 y=194.75 ft='SansSerif-PLAIN-13' ll=7;" datatype="xsd:string" id="meta18073" property="format" xsi:type="nex:LiteralMeta"/>
      </node>
      <node about="#node18074" id="node18074" label="M.sp._RYP06133.1/1-438">
        <meta content=" fg=255 0 51 x=0.0 y=194.0 ft='SansSerif-PLAIN-13' ll=7;" datatype="xsd:string" id="meta18075" property="format" xsi:type="nex:LiteralMeta"/>
      </node>
      <node about="#node18076" id="node18076" label="100">
        <meta content=" fg=255 0 51 x=-1.0 y=195.5 ft='SansSerif-PLAIN-13' ll=7;" datatype="xsd:string" id="meta18077" property="format" xsi:type="nex:LiteralMeta"/>
      </node>
      <node about="#node18078" id="node18078" label="M.cannonballus_RYO87312.1/1-438">
        <meta content=" fg=255 0 51 x=0.0 y=195.0 ft='SansSerif-PLAIN-13' ll=7;" datatype="xsd:string" id="meta18079" property="format" xsi:type="nex:LiteralMeta"/>
      </node>
      <node about="#node18080" id="node18080" label="M.cannonballus_RYO91800.1/1-438">
        <meta content=" fg=255 0 51 x=0.0 y=196.0 ft='SansSerif-PLAIN-13' ll=7;" datatype="xsd:string" id="meta18081" property="format" xsi:type="nex:LiteralMeta"/>
      </node>
      <node about="#node18090" id="node18090" label="84">
        <meta content=" fg=255 0 51 x=-3.0 y=198.625 ft='SansSerif-PLAIN-13' ll=7;" datatype="xsd:string" id="meta18091" property="format" xsi:type="nex:LiteralMeta"/>
      </node>
      <node about="#node18092" id="node18092" label="91">
        <meta content=" fg=255 0 51 x=-1.0 y=197.5 ft='SansSerif-PLAIN-13' ll=7;" datatype="xsd:string" id="meta18093" property="format" xsi:type="nex:LiteralMeta"/>
      </node>
      <node about="#node18094" id="node18094" label="M.sp._RYP84303.1/1-434">
        <meta content=" fg=255 0 51 x=0.0 y=197.0 ft='SansSerif-PLAIN-13' ll=7;" datatype="xsd:string" id="meta18095" property="format" xsi:type="nex:LiteralMeta"/>
      </node>
      <node about="#node18096" id="node18096" label="M.sp._RYP89232.1/1-438">
        <meta content=" fg=255 0 51 x=0.0 y=198.0 ft='SansSerif-PLAIN-13' ll=7;" datatype="xsd:string" id="meta18097" property="format" xsi:type="nex:LiteralMeta"/>
      </node>
      <node about="#node18102" id="node18102" label="93">
        <meta content=" fg=255 0 51 x=-2.0 y=199.75 ft='SansSerif-PLAIN-13' ll=7;" datatype="xsd:string" id="meta18103" property="format" xsi:type="nex:LiteralMeta"/>
      </node>
      <node about="#node18104" id="node18104" label="M.sp._RYP36581.1/1-438">
        <meta content=" fg=255 0 51 x=0.0 y=199.0 ft='SansSerif-PLAIN-13' ll=7;" datatype="xsd:string" id="meta18105" property="format" xsi:type="nex:LiteralMeta"/>
      </node>
      <node about="#node18106" id="node18106" label="93">
        <meta content=" fg=255 0 51 x=-1.0 y=200.5 ft='SansSerif-PLAIN-13' ll=7;" datatype="xsd:string" id="meta18107" property="format" xsi:type="nex:LiteralMeta"/>
      </node>
      <node about="#node18108" id="node18108" label="M.sp._RYP43946.1/1-669">
        <meta content=" fg=255 0 51 x=0.0 y=200.0 ft='SansSerif-PLAIN-13' ll=7;" datatype="xsd:string" id="meta18109" property="format" xsi:type="nex:LiteralMeta"/>
      </node>
      <node about="#node18110" id="node18110" label="M.ibericus_RYO87223.1/1-438">
        <meta content=" fg=255 0 51 x=0.0 y=201.0 ft='SansSerif-PLAIN-13' ll=7;" datatype="xsd:string" id="meta18111" property="format" xsi:type="nex:LiteralMeta"/>
      </node>
      <node about="#node18136" id="node18136" label="100">
        <meta content=" fg=255 0 51 x=-8.0 y=205.72266 ft='SansSerif-PLAIN-13' ll=7;" datatype="xsd:string" id="meta18137" property="format" xsi:type="nex:LiteralMeta"/>
      </node>
      <node about="#node18138" id="node18138" label="91">
        <meta content=" fg=255 0 51 x=-3.0 y=202.875 ft='SansSerif-PLAIN-13' ll=7;" datatype="xsd:string" id="meta18139" property="format" xsi:type="nex:LiteralMeta"/>
      </node>
      <node about="#node18140" id="node18140" label="P.minimum_XP_007919358.1/1-439">
        <meta content=" fg=255 0 51 x=0.0 y=202.0 ft='SansSerif-PLAIN-13' ll=7;" datatype="xsd:string" id="meta18141" property="format" xsi:type="nex:LiteralMeta"/>
      </node>
      <node about="#node18142" id="node18142" label="100">
        <meta content=" fg=255 0 51 x=-2.0 y=203.75 ft='SansSerif-PLAIN-13' ll=7;" datatype="xsd:string" id="meta18143" property="format" xsi:type="nex:LiteralMeta"/>
      </node>
      <node about="#node18144" id="node18144" label="M.bolleyi_KXJ87099.1/1-297">
        <meta content=" fg=255 0 51 x=0.0 y=203.0 ft='SansSerif-PLAIN-13' ll=7;" datatype="xsd:string" id="meta18145" property="format" xsi:type="nex:LiteralMeta"/>
      </node>
      <node about="#node18146" id="node18146" label="100">
        <meta content=" fg=255 0 51 x=-1.0 y=204.5 ft='SansSerif-PLAIN-13' ll=7;" datatype="xsd:string" id="meta18147" property="format" xsi:type="nex:LiteralMeta"/>
      </node>
      <node about="#node18148" id="node18148" label="S.chlorohalonata_KFA70256.1/1-435">
        <meta content=" fg=255 0 51 x=0.0 y=204.0 ft='SansSerif-PLAIN-13' ll=7;" datatype="xsd:string" id="meta18149" property="format" xsi:type="nex:LiteralMeta"/>
      </node>
      <node about="#node18150" id="node18150" label="S.chartarum_KEY72662.1/1-435">
        <meta content=" fg=255 0 51 x=0.0 y=205.0 ft='SansSerif-PLAIN-13' ll=7;" datatype="xsd:string" id="meta18151" property="format" xsi:type="nex:LiteralMeta"/>
      </node>
      <node about="#node18164" id="node18164" label="90">
        <meta content=" fg=255 0 51 x=-7.0 y=208.57031 ft='SansSerif-PLAIN-13' ll=7;" datatype="xsd:string" id="meta18165" property="format" xsi:type="nex:LiteralMeta"/>
      </node>
      <node about="#node18166" id="node18166" label="N.ditissima_KPM37953.1/1-440">
        <meta content=" fg=255 0 51 x=0.0 y=206.0 ft='SansSerif-PLAIN-13' ll=7;" datatype="xsd:string" id="meta18167" property="format" xsi:type="nex:LiteralMeta"/>
      </node>
      <node about="#node18168" id="node18168" label="100">
        <meta content=" fg=255 0 51 x=-6.0 y=211.14062 ft='SansSerif-PLAIN-13' ll=7;" datatype="xsd:string" id="meta18169" property="format" xsi:type="nex:LiteralMeta"/>
      </node>
      <node about="#node18170" id="node18170" label="91">
        <meta content=" fg=255 0 51 x=-4.0 y=207.9375 ft='SansSerif-PLAIN-13' ll=7;" datatype="xsd:string" id="meta18171" property="format" xsi:type="nex:LiteralMeta"/>
      </node>
      <node about="#node18172" id="node18172" label="T.arundinaceum_RFU74454.1/1-442">
        <meta content=" fg=255 0 51 x=0.0 y=207.0 ft='SansSerif-PLAIN-13' ll=7;" datatype="xsd:string" id="meta18173" property="format" xsi:type="nex:LiteralMeta"/>
      </node>
      <node about="#node18174" id="node18174" label="100">
        <meta content=" fg=255 0 51 x=-3.0 y=208.875 ft='SansSerif-PLAIN-13' ll=7;" datatype="xsd:string" id="meta18175" property="format" xsi:type="nex:LiteralMeta"/>
      </node>
      <node about="#node18176" id="node18176" label="T.asperellum_XP_024766352.1/1-437">
        <meta content=" fg=255 0 51 x=0.0 y=208.0 ft='SansSerif-PLAIN-13' ll=7;" datatype="xsd:string" id="meta18177" property="format" xsi:type="nex:LiteralMeta"/>
      </node>
      <node about="#node18178" id="node18178" label="100">
        <meta content=" fg=255 0 51 x=-2.0 y=209.75 ft='SansSerif-PLAIN-13' ll=7;" datatype="xsd:string" id="meta18179" property="format" xsi:type="nex:LiteralMeta"/>
      </node>
      <node about="#node18180" id="node18180" label="T.atroviride_XP_013939425.1/1-437">
        <meta content=" fg=255 0 51 x=0.0 y=209.0 ft='SansSerif-PLAIN-13' ll=7;" datatype="xsd:string" id="meta18181" property="format" xsi:type="nex:LiteralMeta"/>
      </node>
      <node about="#node18182" id="node18182" label="100">
        <meta content=" fg=255 0 51 x=-1.0 y=210.5 ft='SansSerif-PLAIN-13' ll=7;" datatype="xsd:string" id="meta18183" property="format" xsi:type="nex:LiteralMeta"/>
      </node>
      <node about="#node18184" id="node18184" label="T.gamsii_XP_018662940.1/1-437">
        <meta content=" fg=255 0 51 x=0.0 y=210.0 ft='SansSerif-PLAIN-13' ll=7;" datatype="xsd:string" id="meta18185" property="format" xsi:type="nex:LiteralMeta"/>
      </node>
      <node about="#node18186" id="node18186" label="T.gamsii_PNP42580.1/1-437">
        <meta content=" fg=255 0 51 x=0.0 y=211.0 ft='SansSerif-PLAIN-13' ll=7;" datatype="xsd:string" id="meta18187" property="format" xsi:type="nex:LiteralMeta"/>
      </node>
      <node about="#node18204" id="node18204" label="100">
        <meta content=" fg=255 0 51 x=-5.0 y=214.34375 ft='SansSerif-PLAIN-13' ll=7;" datatype="xsd:string" id="meta18205" property="format" xsi:type="nex:LiteralMeta"/>
      </node>
      <node about="#node18206" id="node18206" label="100">
        <meta content=" fg=255 0 51 x=-2.0 y=212.75 ft='SansSerif-PLAIN-13' ll=7;" datatype="xsd:string" id="meta18207" property="format" xsi:type="nex:LiteralMeta"/>
      </node>
      <node about="#node18208" id="node18208" label="T.citrinoviride_XP_024749042.1/1-438">
        <meta content=" fg=255 0 51 x=0.0 y=212.0 ft='SansSerif-PLAIN-13' ll=7;" datatype="xsd:string" id="meta18209" property="format" xsi:type="nex:LiteralMeta"/>
      </node>
      <node about="#node18210" id="node18210" label="99">
        <meta content=" fg=255 0 51 x=-1.0 y=213.5 ft='SansSerif-PLAIN-13' ll=7;" datatype="xsd:string" id="meta18211" property="format" xsi:type="nex:LiteralMeta"/>
      </node>
      <node about="#node18212" id="node18212" label="T.longibrachiatum_PTB73801.1/1-442">
        <meta content=" fg=255 0 51 x=0.0 y=213.0 ft='SansSerif-PLAIN-13' ll=7;" datatype="xsd:string" id="meta18213" property="format" xsi:type="nex:LiteralMeta"/>
      </node>
      <node about="#node18214" id="node18214" label="T.reesei_XP_006965576.1/1-442">
        <meta content=" fg=255 0 51 x=0.0 y=214.0 ft='SansSerif-PLAIN-13' ll=7;" datatype="xsd:string" id="meta18215" property="format" xsi:type="nex:LiteralMeta"/>
      </node>
      <node about="#node18224" id="node18224" label="100">
        <meta content=" fg=255 0 51 x=-4.0 y=215.9375 ft='SansSerif-PLAIN-13' ll=7;" datatype="xsd:string" id="meta18225" property="format" xsi:type="nex:LiteralMeta"/>
      </node>
      <node about="#node18226" id="node18226" label="T.virens_XP_013959327.1/1-442">
        <meta content=" fg=255 0 51 x=0.0 y=215.0 ft='SansSerif-PLAIN-13' ll=7;" datatype="xsd:string" id="meta18227" property="format" xsi:type="nex:LiteralMeta"/>
      </node>
      <node about="#node18228" id="node18228" label="100">
        <meta content=" fg=255 0 51 x=-3.0 y=216.875 ft='SansSerif-PLAIN-13' ll=7;" datatype="xsd:string" id="meta18229" property="format" xsi:type="nex:LiteralMeta"/>
      </node>
      <node about="#node18230" id="node18230" label="T.harzianum_PNP58750.1/1-438">
        <meta content=" fg=255 0 51 x=0.0 y=216.0 ft='SansSerif-PLAIN-13' ll=7;" datatype="xsd:string" id="meta18231" property="format" xsi:type="nex:LiteralMeta"/>
      </node>
      <node about="#node18232" id="node18232" label="100">
        <meta content=" fg=255 0 51 x=-2.0 y=217.75 ft='SansSerif-PLAIN-13' ll=7;" datatype="xsd:string" id="meta18233" property="format" xsi:type="nex:LiteralMeta"/>
      </node>
      <node about="#node18234" id="node18234" label="T.guizhouense_OPB44490.1/1-438">
        <meta content=" fg=255 0 51 x=0.0 y=217.0 ft='SansSerif-PLAIN-13' ll=7;" datatype="xsd:string" id="meta18235" property="format" xsi:type="nex:LiteralMeta"/>
      </node>
      <node about="#node18236" id="node18236" label="100">
        <meta content=" fg=255 0 51 x=-1.0 y=218.5 ft='SansSerif-PLAIN-13' ll=7;" datatype="xsd:string" id="meta18237" property="format" xsi:type="nex:LiteralMeta"/>
      </node>
      <node about="#node18238" id="node18238" label="T.harzianum_XP_024767330.1/1-438">
        <meta content=" fg=255 0 51 x=0.0 y=218.0 ft='SansSerif-PLAIN-13' ll=7;" datatype="xsd:string" id="meta18239" property="format" xsi:type="nex:LiteralMeta"/>
      </node>
      <node about="#node18240" id="node18240" label="T.harzianum_KKO97653.1/1-438">
        <meta content=" fg=255 0 51 x=0.0 y=219.0 ft='SansSerif-PLAIN-13' ll=7;" datatype="xsd:string" id="meta18241" property="format" xsi:type="nex:LiteralMeta"/>
      </node>
      <node about="#node18278" id="node18278" label="68">
        <meta content=" fg=255 0 51 x=-16.0 y=225.9077 ft='SansSerif-PLAIN-13' ll=7;" datatype="xsd:string" id="meta18279" property="format" xsi:type="nex:LiteralMeta"/>
      </node>
      <node about="#node18280" id="node18280" label="100">
        <meta content=" fg=255 0 51 x=-2.0 y=221.5 ft='SansSerif-PLAIN-13' ll=7;" datatype="xsd:string" id="meta18281" property="format" xsi:type="nex:LiteralMeta"/>
      </node>
      <node about="#node18282" id="node18282" label="100">
        <meta content=" fg=255 0 51 x=-1.0 y=220.5 ft='SansSerif-PLAIN-13' ll=7;" datatype="xsd:string" id="meta18283" property="format" xsi:type="nex:LiteralMeta"/>
      </node>
      <node about="#node18284" id="node18284" label="V.mali_KUI57611.1/1-937">
        <meta content=" fg=255 0 51 x=0.0 y=220.0 ft='SansSerif-PLAIN-13' ll=7;" datatype="xsd:string" id="meta18285" property="format" xsi:type="nex:LiteralMeta"/>
      </node>
      <node about="#node18286" id="node18286" label="V.mali_KUI73150.1/1-457">
        <meta content=" fg=255 0 51 x=0.0 y=221.0 ft='SansSerif-PLAIN-13' ll=7;" datatype="xsd:string" id="meta18287" property="format" xsi:type="nex:LiteralMeta"/>
      </node>
      <node about="#node18292" id="node18292" label="100">
        <meta content=" fg=255 0 51 x=-1.0 y=222.5 ft='SansSerif-PLAIN-13' ll=7;" datatype="xsd:string" id="meta18293" property="format" xsi:type="nex:LiteralMeta"/>
      </node>
      <node about="#node18294" id="node18294" label="D.ampelina_KKY32355.1/1-445">
        <meta content=" fg=255 0 51 x=0.0 y=222.0 ft='SansSerif-PLAIN-13' ll=7;" datatype="xsd:string" id="meta18295" property="format" xsi:type="nex:LiteralMeta"/>
      </node>
      <node about="#node18296" id="node18296" label="D.helianthi_POS70913.1/1-442">
        <meta content=" fg=255 0 51 x=0.0 y=223.0 ft='SansSerif-PLAIN-13' ll=7;" datatype="xsd:string" id="meta18297" property="format" xsi:type="nex:LiteralMeta"/>
      </node>
      <node about="#node18306" id="node18306" label="62">
        <meta content=" fg=255 0 51 x=-15.0 y=230.3154 ft='SansSerif-PLAIN-13' ll=7;" datatype="xsd:string" id="meta18307" property="format" xsi:type="nex:LiteralMeta"/>
      </node>
      <node about="#node18308" id="node18308" label="100">
        <meta content=" fg=255 0 51 x=-4.0 y=225.875 ft='SansSerif-PLAIN-13' ll=7;" datatype="xsd:string" id="meta18309" property="format" xsi:type="nex:LiteralMeta"/>
      </node>
      <node about="#node18310" id="node18310" label="100">
        <meta content=" fg=255 0 51 x=-1.0 y=224.5 ft='SansSerif-PLAIN-13' ll=7;" datatype="xsd:string" id="meta18311" property="format" xsi:type="nex:LiteralMeta"/>
      </node>
      <node about="#node18312" id="node18312" label="M.poae_KLU88850.1/1-448">
        <meta content=" fg=255 0 51 x=0.0 y=224.0 ft='SansSerif-PLAIN-13' ll=7;" datatype="xsd:string" id="meta18313" property="format" xsi:type="nex:LiteralMeta"/>
      </node>
      <node about="#node18314" id="node18314" label="G.tritici_XP_009224128.1/1-498">
        <meta content=" fg=255 0 51 x=0.0 y=225.0 ft='SansSerif-PLAIN-13' ll=7;" datatype="xsd:string" id="meta18315" property="format" xsi:type="nex:LiteralMeta"/>
      </node>
      <node about="#node18320" id="node18320" label="100">
        <meta content=" fg=255 0 51 x=-3.0 y=227.25 ft='SansSerif-PLAIN-13' ll=7;" datatype="xsd:string" id="meta18321" property="format" xsi:type="nex:LiteralMeta"/>
      </node>
      <node about="#node18322" id="node18322" label="P.sp._TLD31510.1/1-443">
        <meta content=" fg=255 0 51 x=0.0 y=226.0 ft='SansSerif-PLAIN-13' ll=7;" datatype="xsd:string" id="meta18323" property="format" xsi:type="nex:LiteralMeta"/>
      </node>
      <node about="#node18324" id="node18324" label="81">
        <meta content=" fg=255 0 51 x=-2.0 y=228.5 ft='SansSerif-PLAIN-13' ll=7;" datatype="xsd:string" id="meta18325" property="format" xsi:type="nex:LiteralMeta"/>
      </node>
      <node about="#node18326" id="node18326" label="81">
        <meta content=" fg=255 0 51 x=-1.0 y=227.5 ft='SansSerif-PLAIN-13' ll=7;" datatype="xsd:string" id="meta18327" property="format" xsi:type="nex:LiteralMeta"/>
      </node>
      <node about="#node18328" id="node18328" label="P.grisea_TLD04637.1/1-443">
        <meta content=" fg=255 0 51 x=0.0 y=227.0 ft='SansSerif-PLAIN-13' ll=7;" datatype="xsd:string" id="meta18329" property="format" xsi:type="nex:LiteralMeta"/>
      </node>
      <node about="#node18330" id="node18330" label="P.pennisetigena_TLS31022.1/1-448">
        <meta content=" fg=255 0 51 x=0.0 y=228.0 ft='SansSerif-PLAIN-13' ll=7;" datatype="xsd:string" id="meta18331" property="format" xsi:type="nex:LiteralMeta"/>
      </node>
      <node about="#node18336" id="node18336" label="100">
        <meta content=" fg=255 0 51 x=-1.0 y=229.5 ft='SansSerif-PLAIN-13' ll=7;" datatype="xsd:string" id="meta18337" property="format" xsi:type="nex:LiteralMeta"/>
      </node>
      <node about="#node18338" id="node18338" label="P.oryzae_XP_003712907.1/1-443">
        <meta content=" fg=255 0 51 x=0.0 y=229.0 ft='SansSerif-PLAIN-13' ll=7;" datatype="xsd:string" id="meta18339" property="format" xsi:type="nex:LiteralMeta"/>
      </node>
      <node about="#node18340" id="node18340" label="P.oryzae_QBZ59732.1/1-443">
        <meta content=" fg=255 0 51 x=0.0 y=230.0 ft='SansSerif-PLAIN-13' ll=7;" datatype="xsd:string" id="meta18341" property="format" xsi:type="nex:LiteralMeta"/>
      </node>
      <node about="#node18358" id="node18358" label="99">
        <meta content=" fg=255 0 51 x=-14.0 y=234.7558 ft='SansSerif-PLAIN-13' ll=7;" datatype="xsd:string" id="meta18359" property="format" xsi:type="nex:LiteralMeta"/>
      </node>
      <node about="#node18360" id="node18360" label="93">
        <meta content=" fg=255 0 51 x=-2.0 y=231.75 ft='SansSerif-PLAIN-13' ll=7;" datatype="xsd:string" id="meta18361" property="format" xsi:type="nex:LiteralMeta"/>
      </node>
      <node about="#node18362" id="node18362" label="M.brunnea_XP_007296437.1/1-444">
        <meta content=" fg=255 0 51 x=0.0 y=231.0 ft='SansSerif-PLAIN-13' ll=7;" datatype="xsd:string" id="meta18363" property="format" xsi:type="nex:LiteralMeta"/>
      </node>
      <node about="#node18364" id="node18364" label="100">
        <meta content=" fg=255 0 51 x=-1.0 y=232.5 ft='SansSerif-PLAIN-13' ll=7;" datatype="xsd:string" id="meta18365" property="format" xsi:type="nex:LiteralMeta"/>
      </node>
      <node about="#node18366" id="node18366" label="R.secalis_CZT53169.1/1-437">
        <meta content=" fg=255 0 51 x=0.0 y=232.0 ft='SansSerif-PLAIN-13' ll=7;" datatype="xsd:string" id="meta18367" property="format" xsi:type="nex:LiteralMeta"/>
      </node>
      <node about="#node18368" id="node18368" label="R.agropyri_CZT11034.1/1-437">
        <meta content=" fg=255 0 51 x=0.0 y=233.0 ft='SansSerif-PLAIN-13' ll=7;" datatype="xsd:string" id="meta18369" property="format" xsi:type="nex:LiteralMeta"/>
      </node>
      <node about="#node18378" id="node18378" label="98">
        <meta content=" fg=255 0 51 x=-13.0 y=237.7616 ft='SansSerif-PLAIN-13' ll=7;" datatype="xsd:string" id="meta18379" property="format" xsi:type="nex:LiteralMeta"/>
      </node>
      <node about="#node18380" id="node18380" label="100">
        <meta content=" fg=255 0 51 x=-2.0 y=234.75 ft='SansSerif-PLAIN-13' ll=7;" datatype="xsd:string" id="meta18381" property="format" xsi:type="nex:LiteralMeta"/>
      </node>
      <node about="#node18382" id="node18382" label="M.coronariae_OWP02562.1/1-431">
        <meta content=" fg=255 0 51 x=0.0 y=234.0 ft='SansSerif-PLAIN-13' ll=7;" datatype="xsd:string" id="meta18383" property="format" xsi:type="nex:LiteralMeta"/>
      </node>
      <node about="#node18384" id="node18384" label="100">
        <meta content=" fg=255 0 51 x=-1.0 y=235.5 ft='SansSerif-PLAIN-13' ll=7;" datatype="xsd:string" id="meta18385" property="format" xsi:type="nex:LiteralMeta"/>
      </node>
      <node about="#node18386" id="node18386" label="D.rosae_PBP21208.1/1-340">
        <meta content=" fg=255 0 51 x=0.0 y=235.0 ft='SansSerif-PLAIN-13' ll=7;" datatype="xsd:string" id="meta18387" property="format" xsi:type="nex:LiteralMeta"/>
      </node>
      <node about="#node18388" id="node18388" label="D.rosae_PBP25194.1/1-430">
        <meta content=" fg=255 0 51 x=0.0 y=236.0 ft='SansSerif-PLAIN-13' ll=7;" datatype="xsd:string" id="meta18389" property="format" xsi:type="nex:LiteralMeta"/>
      </node>
      <node about="#node18398" id="node18398" label="99">
        <meta content=" fg=255 0 51 x=-12.0 y=240.7732 ft='SansSerif-PLAIN-13' ll=7;" datatype="xsd:string" id="meta18399" property="format" xsi:type="nex:LiteralMeta"/>
      </node>
      <node about="#node18400" id="node18400" label="100">
        <meta content=" fg=255 0 51 x=-1.0 y=237.5 ft='SansSerif-PLAIN-13' ll=7;" datatype="xsd:string" id="meta18401" property="format" xsi:type="nex:LiteralMeta"/>
      </node>
      <node about="#node18402" id="node18402" label="G.lozoyensis_XP_008076180.1/1-440">
        <meta content=" fg=255 0 51 x=0.0 y=237.0 ft='SansSerif-PLAIN-13' ll=7;" datatype="xsd:string" id="meta18403" property="format" xsi:type="nex:LiteralMeta"/>
      </node>
      <node about="#node18404" id="node18404" label="G.lozoyensis_EHK99191.1/1-443">
        <meta content=" fg=255 0 51 x=0.0 y=238.0 ft='SansSerif-PLAIN-13' ll=7;" datatype="xsd:string" id="meta18405" property="format" xsi:type="nex:LiteralMeta"/>
      </node>
      <node about="#node18410" id="node18410" label="98">
        <meta content=" fg=255 0 51 x=-11.0 y=244.04639 ft='SansSerif-PLAIN-13' ll=7;" datatype="xsd:string" id="meta18411" property="format" xsi:type="nex:LiteralMeta"/>
      </node>
      <node about="#node18412" id="node18412" label="100">
        <meta content=" fg=255 0 51 x=-3.0 y=239.875 ft='SansSerif-PLAIN-13' ll=7;" datatype="xsd:string" id="meta18413" property="format" xsi:type="nex:LiteralMeta"/>
      </node>
      <node about="#node18414" id="node18414" label="C.sp._PVH71795.1/1-441">
        <meta content=" fg=255 0 51 x=0.0 y=239.0 ft='SansSerif-PLAIN-13' ll=7;" datatype="xsd:string" id="meta18415" property="format" xsi:type="nex:LiteralMeta"/>
      </node>
      <node about="#node18416" id="node18416" label="100">
        <meta content=" fg=255 0 51 x=-2.0 y=240.75 ft='SansSerif-PLAIN-13' ll=7;" datatype="xsd:string" id="meta18417" property="format" xsi:type="nex:LiteralMeta"/>
      </node>
      <node about="#node18418" id="node18418" label="R.agropyri_CZS88380.1/1-442">
        <meta content=" fg=255 0 51 x=0.0 y=240.0 ft='SansSerif-PLAIN-13' ll=7;" datatype="xsd:string" id="meta18419" property="format" xsi:type="nex:LiteralMeta"/>
      </node>
      <node about="#node18420" id="node18420" label="99">
        <meta content=" fg=255 0 51 x=-1.0 y=241.5 ft='SansSerif-PLAIN-13' ll=7;" datatype="xsd:string" id="meta18421" property="format" xsi:type="nex:LiteralMeta"/>
      </node>
      <node about="#node18422" id="node18422" label="R.secalis_CZT42071.1/1-442">
        <meta content=" fg=255 0 51 x=0.0 y=241.0 ft='SansSerif-PLAIN-13' ll=7;" datatype="xsd:string" id="meta18423" property="format" xsi:type="nex:LiteralMeta"/>
      </node>
      <node about="#node18424" id="node18424" label="R.commune_CZS91307.1/1-442">
        <meta content=" fg=255 0 51 x=0.0 y=242.0 ft='SansSerif-PLAIN-13' ll=7;" datatype="xsd:string" id="meta18425" property="format" xsi:type="nex:LiteralMeta"/>
      </node>
      <node about="#node18438" id="node18438" label="94">
        <meta content=" fg=255 0 51 x=-10.0 y=248.21777 ft='SansSerif-PLAIN-13' ll=7;" datatype="xsd:string" id="meta18439" property="format" xsi:type="nex:LiteralMeta"/>
      </node>
      <node about="#node18440" id="node18440" label="100">
        <meta content=" fg=255 0 51 x=-2.0 y=243.75 ft='SansSerif-PLAIN-13' ll=7;" datatype="xsd:string" id="meta18441" property="format" xsi:type="nex:LiteralMeta"/>
      </node>
      <node about="#node18442" id="node18442" label="R.sp._PQE19776.1/1-434">
        <meta content=" fg=255 0 51 x=0.0 y=243.0 ft='SansSerif-PLAIN-13' ll=7;" datatype="xsd:string" id="meta18443" property="format" xsi:type="nex:LiteralMeta"/>
      </node>
      <node about="#node18444" id="node18444" label="100">
        <meta content=" fg=255 0 51 x=-1.0 y=244.5 ft='SansSerif-PLAIN-13' ll=7;" datatype="xsd:string" id="meta18445" property="format" xsi:type="nex:LiteralMeta"/>
      </node>
      <node about="#node18446" id="node18446" label="R.sp._PQE11454.1/1-442">
        <meta content=" fg=255 0 51 x=0.0 y=244.0 ft='SansSerif-PLAIN-13' ll=7;" datatype="xsd:string" id="meta18447" property="format" xsi:type="nex:LiteralMeta"/>
      </node>
      <node about="#node18448" id="node18448" label="R.sp._PQE28861.1/1-478">
        <meta content=" fg=255 0 51 x=0.0 y=245.0 ft='SansSerif-PLAIN-13' ll=7;" datatype="xsd:string" id="meta18449" property="format" xsi:type="nex:LiteralMeta"/>
      </node>
      <node about="#node18458" id="node18458" label="100">
        <meta content=" fg=255 0 51 x=-9.0 y=252.68555 ft='SansSerif-PLAIN-13' ll=7;" datatype="xsd:string" id="meta18459" property="format" xsi:type="nex:LiteralMeta"/>
      </node>
      <node about="#node18460" id="node18460" label="100">
        <meta content=" fg=255 0 51 x=-5.0 y=247.53125 ft='SansSerif-PLAIN-13' ll=7;" datatype="xsd:string" id="meta18461" property="format" xsi:type="nex:LiteralMeta"/>
      </node>
      <node about="#node18462" id="node18462" label="P.sp._OBT49070.1/1-442">
        <meta content=" fg=255 0 51 x=0.0 y=246.0 ft='SansSerif-PLAIN-13' ll=7;" datatype="xsd:string" id="meta18463" property="format" xsi:type="nex:LiteralMeta"/>
      </node>
      <node about="#node18464" id="node18464" label="93">
        <meta content=" fg=255 0 51 x=-4.0 y=249.0625 ft='SansSerif-PLAIN-13' ll=7;" datatype="xsd:string" id="meta18465" property="format" xsi:type="nex:LiteralMeta"/>
      </node>
      <node about="#node18466" id="node18466" label="P.sp._KFZ00343.1/1-442">
        <meta content=" fg=255 0 51 x=0.0 y=247.0 ft='SansSerif-PLAIN-13' ll=7;" datatype="xsd:string" id="meta18467" property="format" xsi:type="nex:LiteralMeta"/>
      </node>
      <node about="#node18468" id="node18468" label="84">
        <meta content=" fg=255 0 51 x=-3.0 y=251.125 ft='SansSerif-PLAIN-13' ll=7;" datatype="xsd:string" id="meta18469" property="format" xsi:type="nex:LiteralMeta"/>
      </node>
      <node about="#node18470" id="node18470" label="84">
        <meta content=" fg=255 0 51 x=-2.0 y=249.5 ft='SansSerif-PLAIN-13' ll=7;" datatype="xsd:string" id="meta18471" property="format" xsi:type="nex:LiteralMeta"/>
      </node>
      <node about="#node18472" id="node18472" label="100">
        <meta content=" fg=255 0 51 x=-1.0 y=248.5 ft='SansSerif-PLAIN-13' ll=7;" datatype="xsd:string" id="meta18473" property="format" xsi:type="nex:LiteralMeta"/>
      </node>
      <node about="#node18474" id="node18474" label="P.sp._OBT74796.1/1-402">
        <meta content=" fg=255 0 51 x=0.0 y=248.0 ft='SansSerif-PLAIN-13' ll=7;" datatype="xsd:string" id="meta18475" property="format" xsi:type="nex:LiteralMeta"/>
      </node>
      <node about="#node18476" id="node18476" label="P.sp._OBT40319.1/1-271">
        <meta content=" fg=255 0 51 x=0.0 y=249.0 ft='SansSerif-PLAIN-13' ll=7;" datatype="xsd:string" id="meta18477" property="format" xsi:type="nex:LiteralMeta"/>
      </node>
      <node about="#node18482" id="node18482" label="100">
        <meta content=" fg=255 0 51 x=-1.0 y=250.5 ft='SansSerif-PLAIN-13' ll=7;" datatype="xsd:string" id="meta18483" property="format" xsi:type="nex:LiteralMeta"/>
      </node>
      <node about="#node18484" id="node18484" label="P.sp._KFY53245.1/1-442">
        <meta content=" fg=255 0 51 x=0.0 y=250.0 ft='SansSerif-PLAIN-13' ll=7;" datatype="xsd:string" id="meta18485" property="format" xsi:type="nex:LiteralMeta"/>
      </node>
      <node about="#node18486" id="node18486" label="P.sp._KFY10359.1/1-442">
        <meta content=" fg=255 0 51 x=0.0 y=251.0 ft='SansSerif-PLAIN-13' ll=7;" datatype="xsd:string" id="meta18487" property="format" xsi:type="nex:LiteralMeta"/>
      </node>
      <node about="#node18496" id="node18496" label="100">
        <meta content=" fg=255 0 51 x=-2.0 y=252.75 ft='SansSerif-PLAIN-13' ll=7;" datatype="xsd:string" id="meta18497" property="format" xsi:type="nex:LiteralMeta"/>
      </node>
      <node about="#node18498" id="node18498" label="P.sp._KFZ07501.1/1-442">
        <meta content=" fg=255 0 51 x=0.0 y=252.0 ft='SansSerif-PLAIN-13' ll=7;" datatype="xsd:string" id="meta18499" property="format" xsi:type="nex:LiteralMeta"/>
      </node>
      <node about="#node18500" id="node18500" label="100">
        <meta content=" fg=255 0 51 x=-1.0 y=253.5 ft='SansSerif-PLAIN-13' ll=7;" datatype="xsd:string" id="meta18501" property="format" xsi:type="nex:LiteralMeta"/>
      </node>
      <node about="#node18502" id="node18502" label="P.verrucosus_XP_018125044.1/1-469">
        <meta content=" fg=255 0 51 x=0.0 y=253.0 ft='SansSerif-PLAIN-13' ll=7;" datatype="xsd:string" id="meta18503" property="format" xsi:type="nex:LiteralMeta"/>
      </node>
      <node about="#node18504" id="node18504" label="P.sp._KFY79955.1/1-442">
        <meta content=" fg=255 0 51 x=0.0 y=254.0 ft='SansSerif-PLAIN-13' ll=7;" datatype="xsd:string" id="meta18505" property="format" xsi:type="nex:LiteralMeta"/>
      </node>
      <node about="#node18526" id="node18526" label="100">
        <meta content=" fg=255 0 51 x=-8.0 y=257.83984 ft='SansSerif-PLAIN-13' ll=7;" datatype="xsd:string" id="meta18527" property="format" xsi:type="nex:LiteralMeta"/>
      </node>
      <node about="#node18528" id="node18528" label="100">
        <meta content=" fg=255 0 51 x=-2.0 y=255.75 ft='SansSerif-PLAIN-13' ll=7;" datatype="xsd:string" id="meta18529" property="format" xsi:type="nex:LiteralMeta"/>
      </node>
      <node about="#node18530" id="node18530" label="S.borealis_ESZ89725.1/1-438">
        <meta content=" fg=255 0 51 x=0.0 y=255.0 ft='SansSerif-PLAIN-13' ll=7;" datatype="xsd:string" id="meta18531" property="format" xsi:type="nex:LiteralMeta"/>
      </node>
      <node about="#node18532" id="node18532" label="100">
        <meta content=" fg=255 0 51 x=-1.0 y=256.5 ft='SansSerif-PLAIN-13' ll=7;" datatype="xsd:string" id="meta18533" property="format" xsi:type="nex:LiteralMeta"/>
      </node>
      <node about="#node18534" id="node18534" label="S.sclerotiorum_APA15633.1/1-438">
        <meta content=" fg=255 0 51 x=0.0 y=256.0 ft='SansSerif-PLAIN-13' ll=7;" datatype="xsd:string" id="meta18535" property="format" xsi:type="nex:LiteralMeta"/>
      </node>
      <node about="#node18536" id="node18536" label="S.sclerotiorum_XP_001589834.1/1-340">
        <meta content=" fg=255 0 51 x=0.0 y=257.0 ft='SansSerif-PLAIN-13' ll=7;" datatype="xsd:string" id="meta18537" property="format" xsi:type="nex:LiteralMeta"/>
      </node>
      <node about="#node18546" id="node18546" label="100">
        <meta content=" fg=255 0 51 x=-7.0 y=259.9297 ft='SansSerif-PLAIN-13' ll=7;" datatype="xsd:string" id="meta18547" property="format" xsi:type="nex:LiteralMeta"/>
      </node>
      <node about="#node18548" id="node18548" label="100">
        <meta content=" fg=255 0 51 x=-1.0 y=258.5 ft='SansSerif-PLAIN-13' ll=7;" datatype="xsd:string" id="meta18549" property="format" xsi:type="nex:LiteralMeta"/>
      </node>
      <node about="#node18550" id="node18550" label="B.calthae_TEY31290.1/1-438">
        <meta content=" fg=255 0 51 x=0.0 y=258.0 ft='SansSerif-PLAIN-13' ll=7;" datatype="xsd:string" id="meta18551" property="format" xsi:type="nex:LiteralMeta"/>
      </node>
      <node about="#node18552" id="node18552" label="B.cinerea_XP_024552575.1/1-438">
        <meta content=" fg=255 0 51 x=0.0 y=259.0 ft='SansSerif-PLAIN-13' ll=7;" datatype="xsd:string" id="meta18553" property="format" xsi:type="nex:LiteralMeta"/>
      </node>
      <node about="#node18558" id="node18558" label="95">
        <meta content=" fg=255 0 51 x=-6.0 y=261.35938 ft='SansSerif-PLAIN-13' ll=7;" datatype="xsd:string" id="meta18559" property="format" xsi:type="nex:LiteralMeta"/>
      </node>
      <node about="#node18560" id="node18560" label="B.convoluta_TGO54833.1/1-438">
        <meta content=" fg=255 0 51 x=0.0 y=260.0 ft='SansSerif-PLAIN-13' ll=7;" datatype="xsd:string" id="meta18561" property="format" xsi:type="nex:LiteralMeta"/>
      </node>
      <node about="#node18562" id="node18562" label="79">
        <meta content=" fg=255 0 51 x=-5.0 y=262.71875 ft='SansSerif-PLAIN-13' ll=7;" datatype="xsd:string" id="meta18563" property="format" xsi:type="nex:LiteralMeta"/>
      </node>
      <node about="#node18564" id="node18564" label="95">
        <meta content=" fg=255 0 51 x=-1.0 y=261.5 ft='SansSerif-PLAIN-13' ll=7;" datatype="xsd:string" id="meta18565" property="format" xsi:type="nex:LiteralMeta"/>
      </node>
      <node about="#node18566" id="node18566" label="B.porri_TGO86011.1/1-438">
        <meta content=" fg=255 0 51 x=0.0 y=261.0 ft='SansSerif-PLAIN-13' ll=7;" datatype="xsd:string" id="meta18567" property="format" xsi:type="nex:LiteralMeta"/>
      </node>
      <node about="#node18568" id="node18568" label="B.paeoniae_TGO26208.1/1-438">
        <meta content=" fg=255 0 51 x=0.0 y=262.0 ft='SansSerif-PLAIN-13' ll=7;" datatype="xsd:string" id="meta18569" property="format" xsi:type="nex:LiteralMeta"/>
      </node>
      <node about="#node18574" id="node18574" label="83">
        <meta content=" fg=255 0 51 x=-4.0 y=263.9375 ft='SansSerif-PLAIN-13' ll=7;" datatype="xsd:string" id="meta18575" property="format" xsi:type="nex:LiteralMeta"/>
      </node>
      <node about="#node18576" id="node18576" label="B.elliptica_TGO79431.1/1-438">
        <meta content=" fg=255 0 51 x=0.0 y=263.0 ft='SansSerif-PLAIN-13' ll=7;" datatype="xsd:string" id="meta18577" property="format" xsi:type="nex:LiteralMeta"/>
      </node>
      <node about="#node18578" id="node18578" label="100">
        <meta content=" fg=255 0 51 x=-3.0 y=264.875 ft='SansSerif-PLAIN-13' ll=7;" datatype="xsd:string" id="meta18579" property="format" xsi:type="nex:LiteralMeta"/>
      </node>
      <node about="#node18580" id="node18580" label="B.galanthina_THV48135.1/1-438">
        <meta content=" fg=255 0 51 x=0.0 y=264.0 ft='SansSerif-PLAIN-13' ll=7;" datatype="xsd:string" id="meta18581" property="format" xsi:type="nex:LiteralMeta"/>
      </node>
      <node about="#node18582" id="node18582" label="100">
        <meta content=" fg=255 0 51 x=-2.0 y=265.75 ft='SansSerif-PLAIN-13' ll=7;" datatype="xsd:string" id="meta18583" property="format" xsi:type="nex:LiteralMeta"/>
      </node>
      <node about="#node18584" id="node18584" label="B.hyacinthi_TGO34651.1/1-438">
        <meta content=" fg=255 0 51 x=0.0 y=265.0 ft='SansSerif-PLAIN-13' ll=7;" datatype="xsd:string" id="meta18585" property="format" xsi:type="nex:LiteralMeta"/>
      </node>
      <node about="#node18586" id="node18586" label="81">
        <meta content=" fg=255 0 51 x=-1.0 y=266.5 ft='SansSerif-PLAIN-13' ll=7;" datatype="xsd:string" id="meta18587" property="format" xsi:type="nex:LiteralMeta"/>
      </node>
      <node about="#node18588" id="node18588" label="B.narcissicola_TGO65968.1/1-438">
        <meta content=" fg=255 0 51 x=0.0 y=266.0 ft='SansSerif-PLAIN-13' ll=7;" datatype="xsd:string" id="meta18589" property="format" xsi:type="nex:LiteralMeta"/>
      </node>
      <node about="#node18590" id="node18590" label="B.tulipae_TGO16724.1/1-438">
        <meta content=" fg=255 0 51 x=0.0 y=267.0 ft='SansSerif-PLAIN-13' ll=7;" datatype="xsd:string" id="meta18591" property="format" xsi:type="nex:LiteralMeta"/>
      </node>
      <node about="#node18672" id="node18672" label="41">
        <meta content=" fg=153 0 0 x=-17.0 y=281.42316 ft='SansSerif-PLAIN-13' ll=7;" datatype="xsd:string" id="meta18673" property="format" xsi:type="nex:LiteralMeta"/>
      </node>
      <node about="#node18674" id="node18674" label="89">
        <meta content=" fg=153 0 0 x=-1.0 y=268.5 ft='SansSerif-PLAIN-13' ll=7;" datatype="xsd:string" id="meta18675" property="format" xsi:type="nex:LiteralMeta"/>
      </node>
      <node about="#node18676" id="node18676" label="N.ditissima_KPM41869.1/1-426">
        <meta content=" fg=153 0 0 x=0.0 y=268.0 ft='SansSerif-PLAIN-13' ll=7;" datatype="xsd:string" id="meta18677" property="format" xsi:type="nex:LiteralMeta"/>
      </node>
      <node about="#node18678" id="node18678" label="L.prolificans_PKS05029.1/1-472">
        <meta content=" fg=153 0 0 x=0.0 y=269.0 ft='SansSerif-PLAIN-13' ll=7;" datatype="xsd:string" id="meta18679" property="format" xsi:type="nex:LiteralMeta"/>
      </node>
      <node about="#node18684" id="node18684" label="43">
        <meta content=" fg=153 0 0 x=-16.0 y=294.3463 ft='SansSerif-PLAIN-13' ll=7;" datatype="xsd:string" id="meta18685" property="format" xsi:type="nex:LiteralMeta"/>
      </node>
      <node about="#node18686" id="node18686" label="66">
        <meta content=" fg=153 0 0 x=-9.0 y=275.17188 ft='SansSerif-PLAIN-13' ll=7;" datatype="xsd:string" id="meta18687" property="format" xsi:type="nex:LiteralMeta"/>
      </node>
      <node about="#node18688" id="node18688" label="98">
        <meta content=" fg=153 0 0 x=-3.0 y=270.875 ft='SansSerif-PLAIN-13' ll=7;" datatype="xsd:string" id="meta18689" property="format" xsi:type="nex:LiteralMeta"/>
      </node>
      <node about="#node18690" id="node18690" label="C.chlorophyti_OLN89019.1/1-437">
        <meta content=" fg=153 0 0 x=0.0 y=270.0 ft='SansSerif-PLAIN-13' ll=7;" datatype="xsd:string" id="meta18691" property="format" xsi:type="nex:LiteralMeta"/>
      </node>
      <node about="#node18692" id="node18692" label="100">
        <meta content=" fg=153 0 0 x=-2.0 y=271.75 ft='SansSerif-PLAIN-13' ll=7;" datatype="xsd:string" id="meta18693" property="format" xsi:type="nex:LiteralMeta"/>
      </node>
      <node about="#node18694" id="node18694" label="T.punctulata_KKA28562.1/1-436">
        <meta content=" fg=153 0 0 x=0.0 y=271.0 ft='SansSerif-PLAIN-13' ll=7;" datatype="xsd:string" id="meta18695" property="format" xsi:type="nex:LiteralMeta"/>
      </node>
      <node about="#node18696" id="node18696" label="100">
        <meta content=" fg=153 0 0 x=-1.0 y=272.5 ft='SansSerif-PLAIN-13' ll=7;" datatype="xsd:string" id="meta18697" property="format" xsi:type="nex:LiteralMeta"/>
      </node>
      <node about="#node18698" id="node18698" label="C.fimbriata_PHH55923.1/1-461">
        <meta content=" fg=153 0 0 x=0.0 y=272.0 ft='SansSerif-PLAIN-13' ll=7;" datatype="xsd:string" id="meta18699" property="format" xsi:type="nex:LiteralMeta"/>
      </node>
      <node about="#node18700" id="node18700" label="C.platani_KKF94016.1/1-314">
        <meta content=" fg=153 0 0 x=0.0 y=273.0 ft='SansSerif-PLAIN-13' ll=7;" datatype="xsd:string" id="meta18701" property="format" xsi:type="nex:LiteralMeta"/>
      </node>
      <node about="#node18714" id="node18714" label="100">
        <meta content=" fg=153 0 0 x=-8.0 y=279.46875 ft='SansSerif-PLAIN-13' ll=7;" datatype="xsd:string" id="meta18715" property="format" xsi:type="nex:LiteralMeta"/>
      </node>
      <node about="#node18716" id="node18716" label="100">
        <meta content=" fg=153 0 0 x=-6.0 y=275.73438 ft='SansSerif-PLAIN-13' ll=7;" datatype="xsd:string" id="meta18717" property="format" xsi:type="nex:LiteralMeta"/>
      </node>
      <node about="#node18718" id="node18718" label="100">
        <meta content=" fg=153 0 0 x=-1.0 y=274.5 ft='SansSerif-PLAIN-13' ll=7;" datatype="xsd:string" id="meta18719" property="format" xsi:type="nex:LiteralMeta"/>
      </node>
      <node about="#node18720" id="node18720" label="G.tritici_XP_009228813.1/1-454">
        <meta content=" fg=153 0 0 x=0.0 y=274.0 ft='SansSerif-PLAIN-13' ll=7;" datatype="xsd:string" id="meta18721" property="format" xsi:type="nex:LiteralMeta"/>
      </node>
      <node about="#node18722" id="node18722" label="M.poae_KLU90177.1/1-457">
        <meta content=" fg=153 0 0 x=0.0 y=275.0 ft='SansSerif-PLAIN-13' ll=7;" datatype="xsd:string" id="meta18723" property="format" xsi:type="nex:LiteralMeta"/>
      </node>
      <node about="#node18728" id="node18728" label="100">
        <meta content=" fg=153 0 0 x=-5.0 y=276.96875 ft='SansSerif-PLAIN-13' ll=7;" datatype="xsd:string" id="meta18729" property="format" xsi:type="nex:LiteralMeta"/>
      </node>
      <node about="#node18730" id="node18730" label="P.grisea_TLD17871.1/1-485">
        <meta content=" fg=153 0 0 x=0.0 y=276.0 ft='SansSerif-PLAIN-13' ll=7;" datatype="xsd:string" id="meta18731" property="format" xsi:type="nex:LiteralMeta"/>
      </node>
      <node about="#node18732" id="node18732" label="65">
        <meta content=" fg=153 0 0 x=-4.0 y=277.9375 ft='SansSerif-PLAIN-13' ll=7;" datatype="xsd:string" id="meta18733" property="format" xsi:type="nex:LiteralMeta"/>
      </node>
      <node about="#node18734" id="node18734" label="P.pennisetigena_TLS30690.1/1-490">
        <meta content=" fg=153 0 0 x=0.0 y=277.0 ft='SansSerif-PLAIN-13' ll=7;" datatype="xsd:string" id="meta18735" property="format" xsi:type="nex:LiteralMeta"/>
      </node>
      <node about="#node18736" id="node18736" label="100">
        <meta content=" fg=153 0 0 x=-3.0 y=278.875 ft='SansSerif-PLAIN-13' ll=7;" datatype="xsd:string" id="meta18737" property="format" xsi:type="nex:LiteralMeta"/>
      </node>
      <node about="#node18738" id="node18738" label="P.sp._TLD19929.1/1-484">
        <meta content=" fg=153 0 0 x=0.0 y=278.0 ft='SansSerif-PLAIN-13' ll=7;" datatype="xsd:string" id="meta18739" property="format" xsi:type="nex:LiteralMeta"/>
      </node>
      <node about="#node18740" id="node18740" label="100">
        <meta content=" fg=153 0 0 x=-2.0 y=279.75 ft='SansSerif-PLAIN-13' ll=7;" datatype="xsd:string" id="meta18741" property="format" xsi:type="nex:LiteralMeta"/>
      </node>
      <node about="#node18742" id="node18742" label="P.oryzae_QBZ58212.1/1-485">
        <meta content=" fg=153 0 0 x=0.0 y=279.0 ft='SansSerif-PLAIN-13' ll=7;" datatype="xsd:string" id="meta18743" property="format" xsi:type="nex:LiteralMeta"/>
      </node>
      <node about="#node18744" id="node18744" label="100">
        <meta content=" fg=153 0 0 x=-1.0 y=280.5 ft='SansSerif-PLAIN-13' ll=7;" datatype="xsd:string" id="meta18745" property="format" xsi:type="nex:LiteralMeta"/>
      </node>
      <node about="#node18746" id="node18746" label="P.oryzae_XP_003711571.1/1-484">
        <meta content=" fg=153 0 0 x=0.0 y=280.0 ft='SansSerif-PLAIN-13' ll=7;" datatype="xsd:string" id="meta18747" property="format" xsi:type="nex:LiteralMeta"/>
      </node>
      <node about="#node18748" id="node18748" label="P.oryzae_ELQ35238.1/1-484">
        <meta content=" fg=153 0 0 x=0.0 y=281.0 ft='SansSerif-PLAIN-13' ll=7;" datatype="xsd:string" id="meta18749" property="format" xsi:type="nex:LiteralMeta"/>
      </node>
      <node about="#node18774" id="node18774" label="100">
        <meta content=" fg=153 0 0 x=-7.0 y=283.20312 ft='SansSerif-PLAIN-13' ll=7;" datatype="xsd:string" id="meta18775" property="format" xsi:type="nex:LiteralMeta"/>
      </node>
      <node about="#node18776" id="node18776" label="P.comata_VBB77198.1/1-447">
        <meta content=" fg=153 0 0 x=0.0 y=282.0 ft='SansSerif-PLAIN-13' ll=7;" datatype="xsd:string" id="meta18777" property="format" xsi:type="nex:LiteralMeta"/>
      </node>
      <node about="#node18778" id="node18778" label="100">
        <meta content=" fg=153 0 0 x=-6.0 y=284.40625 ft='SansSerif-PLAIN-13' ll=7;" datatype="xsd:string" id="meta18779" property="format" xsi:type="nex:LiteralMeta"/>
      </node>
      <node about="#node18780" id="node18780" label="S.alkalinus_XP_028471560.1/1-444">
        <meta content=" fg=153 0 0 x=0.0 y=283.0 ft='SansSerif-PLAIN-13' ll=7;" datatype="xsd:string" id="meta18781" property="format" xsi:type="nex:LiteralMeta"/>
      </node>
      <node about="#node18782" id="node18782" label="100">
        <meta content=" fg=153 0 0 x=-5.0 y=285.8125 ft='SansSerif-PLAIN-13' ll=7;" datatype="xsd:string" id="meta18783" property="format" xsi:type="nex:LiteralMeta"/>
      </node>
      <node about="#node18784" id="node18784" label="99">
        <meta content=" fg=153 0 0 x=-1.0 y=284.5 ft='SansSerif-PLAIN-13' ll=7;" datatype="xsd:string" id="meta18785" property="format" xsi:type="nex:LiteralMeta"/>
      </node>
      <node about="#node18786" id="node18786" label="V.dahliae_XP_009650562.1/1-441">
        <meta content=" fg=153 0 0 x=0.0 y=284.0 ft='SansSerif-PLAIN-13' ll=7;" datatype="xsd:string" id="meta18787" property="format" xsi:type="nex:LiteralMeta"/>
      </node>
      <node about="#node18788" id="node18788" label="V.dahliae_PNH47977.1/1-441">
        <meta content=" fg=153 0 0 x=0.0 y=285.0 ft='SansSerif-PLAIN-13' ll=7;" datatype="xsd:string" id="meta18789" property="format" xsi:type="nex:LiteralMeta"/>
      </node>
      <node about="#node18794" id="node18794" label="80">
        <meta content=" fg=153 0 0 x=-4.0 y=287.125 ft='SansSerif-PLAIN-13' ll=7;" datatype="xsd:string" id="meta18795" property="format" xsi:type="nex:LiteralMeta"/>
      </node>
      <node about="#node18796" id="node18796" label="V.longisporum_CRK11571.1/1-441">
        <meta content=" fg=153 0 0 x=0.0 y=286.0 ft='SansSerif-PLAIN-13' ll=7;" datatype="xsd:string" id="meta18797" property="format" xsi:type="nex:LiteralMeta"/>
      </node>
      <node about="#node18798" id="node18798" label="90">
        <meta content=" fg=153 0 0 x=-3.0 y=288.25 ft='SansSerif-PLAIN-13' ll=7;" datatype="xsd:string" id="meta18799" property="format" xsi:type="nex:LiteralMeta"/>
      </node>
      <node about="#node18800" id="node18800" label="V.longisporum_CRK40062.1/1-441">
        <meta content=" fg=153 0 0 x=0.0 y=287.0 ft='SansSerif-PLAIN-13' ll=7;" datatype="xsd:string" id="meta18801" property="format" xsi:type="nex:LiteralMeta"/>
      </node>
      <node about="#node18802" id="node18802" label="100">
        <meta content=" fg=153 0 0 x=-2.0 y=289.5 ft='SansSerif-PLAIN-13' ll=7;" datatype="xsd:string" id="meta18803" property="format" xsi:type="nex:LiteralMeta"/>
      </node>
      <node about="#node18804" id="node18804" label="100">
        <meta content=" fg=153 0 0 x=-1.0 y=288.5 ft='SansSerif-PLAIN-13' ll=7;" datatype="xsd:string" id="meta18805" property="format" xsi:type="nex:LiteralMeta"/>
      </node>
      <node about="#node18806" id="node18806" label="V.alfalfae_XP_002999777.1/1-441">
        <meta content=" fg=153 0 0 x=0.0 y=288.0 ft='SansSerif-PLAIN-13' ll=7;" datatype="xsd:string" id="meta18807" property="format" xsi:type="nex:LiteralMeta"/>
      </node>
      <node about="#node18808" id="node18808" label="V.nonalfalfae_XP_028492804.1/1-441">
        <meta content=" fg=153 0 0 x=0.0 y=289.0 ft='SansSerif-PLAIN-13' ll=7;" datatype="xsd:string" id="meta18809" property="format" xsi:type="nex:LiteralMeta"/>
      </node>
      <node about="#node18814" id="node18814" label="100">
        <meta content=" fg=153 0 0 x=-1.0 y=290.5 ft='SansSerif-PLAIN-13' ll=7;" datatype="xsd:string" id="meta18815" property="format" xsi:type="nex:LiteralMeta"/>
      </node>
      <node about="#node18816" id="node18816" label="V.longisporum_CRK27652.1/1-441">
        <meta content=" fg=153 0 0 x=0.0 y=290.0 ft='SansSerif-PLAIN-13' ll=7;" datatype="xsd:string" id="meta18817" property="format" xsi:type="nex:LiteralMeta"/>
      </node>
      <node about="#node18818" id="node18818" label="V.longisporum_CRK44435.1/1-243">
        <meta content=" fg=153 0 0 x=0.0 y=291.0 ft='SansSerif-PLAIN-13' ll=7;" datatype="xsd:string" id="meta18819" property="format" xsi:type="nex:LiteralMeta"/>
      </node>
      <node about="#node18856" id="node18856" label="100">
        <meta content=" fg=153 0 0 x=-15.0 y=313.52072 ft='SansSerif-PLAIN-13' ll=7;" datatype="xsd:string" id="meta18857" property="format" xsi:type="nex:LiteralMeta"/>
      </node>
      <node about="#node18858" id="node18858" label="100">
        <meta content=" fg=153 0 0 x=-13.0 y=295.53503 ft='SansSerif-PLAIN-13' ll=7;" datatype="xsd:string" id="meta18859" property="format" xsi:type="nex:LiteralMeta"/>
      </node>
      <node about="#node18860" id="node18860" label="N.ditissima_KPM37251.1/1-438">
        <meta content=" fg=153 0 0 x=0.0 y=292.0 ft='SansSerif-PLAIN-13' ll=7;" datatype="xsd:string" id="meta18861" property="format" xsi:type="nex:LiteralMeta"/>
      </node>
      <node about="#node18862" id="node18862" label="100">
        <meta content=" fg=153 0 0 x=-12.0 y=299.07007 ft='SansSerif-PLAIN-13' ll=7;" datatype="xsd:string" id="meta18863" property="format" xsi:type="nex:LiteralMeta"/>
      </node>
      <node about="#node18864" id="node18864" label="100">
        <meta content=" fg=153 0 0 x=-5.0 y=294.15625 ft='SansSerif-PLAIN-13' ll=7;" datatype="xsd:string" id="meta18865" property="format" xsi:type="nex:LiteralMeta"/>
      </node>
      <node about="#node18866" id="node18866" label="N.haematococca_XP_003043623.1/1-440">
        <meta content=" fg=153 0 0 x=0.0 y=293.0 ft='SansSerif-PLAIN-13' ll=7;" datatype="xsd:string" id="meta18867" property="format" xsi:type="nex:LiteralMeta"/>
      </node>
      <node about="#node18868" id="node18868" label="100">
        <meta content=" fg=153 0 0 x=-4.0 y=295.3125 ft='SansSerif-PLAIN-13' ll=7;" datatype="xsd:string" id="meta18869" property="format" xsi:type="nex:LiteralMeta"/>
      </node>
      <node about="#node18870" id="node18870" label="F.sp._RSL59667.1/1-440">
        <meta content=" fg=153 0 0 x=0.0 y=294.0 ft='SansSerif-PLAIN-13' ll=7;" datatype="xsd:string" id="meta18871" property="format" xsi:type="nex:LiteralMeta"/>
      </node>
      <node about="#node18872" id="node18872" label="100">
        <meta content=" fg=153 0 0 x=-3.0 y=296.625 ft='SansSerif-PLAIN-13' ll=7;" datatype="xsd:string" id="meta18873" property="format" xsi:type="nex:LiteralMeta"/>
      </node>
      <node about="#node18874" id="node18874" label="100">
        <meta content=" fg=153 0 0 x=-1.0 y=295.5 ft='SansSerif-PLAIN-13' ll=7;" datatype="xsd:string" id="meta18875" property="format" xsi:type="nex:LiteralMeta"/>
      </node>
      <node about="#node18876" id="node18876" label="F.sp._RSM10870.1/1-478">
        <meta content=" fg=153 0 0 x=0.0 y=295.0 ft='SansSerif-PLAIN-13' ll=7;" datatype="xsd:string" id="meta18877" property="format" xsi:type="nex:LiteralMeta"/>
      </node>
      <node about="#node18878" id="node18878" label="F.ambrosium_RSM00444.1/1-440">
        <meta content=" fg=153 0 0 x=0.0 y=296.0 ft='SansSerif-PLAIN-13' ll=7;" datatype="xsd:string" id="meta18879" property="format" xsi:type="nex:LiteralMeta"/>
      </node>
      <node about="#node18884" id="node18884" label="100">
        <meta content=" fg=153 0 0 x=-2.0 y=297.75 ft='SansSerif-PLAIN-13' ll=7;" datatype="xsd:string" id="meta18885" property="format" xsi:type="nex:LiteralMeta"/>
      </node>
      <node about="#node18886" id="node18886" label="F.sp._RSL87835.1/1-440">
        <meta content=" fg=153 0 0 x=0.0 y=297.0 ft='SansSerif-PLAIN-13' ll=7;" datatype="xsd:string" id="meta18887" property="format" xsi:type="nex:LiteralMeta"/>
      </node>
      <node about="#node18888" id="node18888" label="100">
        <meta content=" fg=153 0 0 x=-1.0 y=298.5 ft='SansSerif-PLAIN-13' ll=7;" datatype="xsd:string" id="meta18889" property="format" xsi:type="nex:LiteralMeta"/>
      </node>
      <node about="#node18890" id="node18890" label="F.sp._RSL44061.1/1-440">
        <meta content=" fg=153 0 0 x=0.0 y=298.0 ft='SansSerif-PLAIN-13' ll=7;" datatype="xsd:string" id="meta18891" property="format" xsi:type="nex:LiteralMeta"/>
      </node>
      <node about="#node18892" id="node18892" label="F.kuroshium_RMJ15696.1/1-440">
        <meta content=" fg=153 0 0 x=0.0 y=299.0 ft='SansSerif-PLAIN-13' ll=7;" datatype="xsd:string" id="meta18893" property="format" xsi:type="nex:LiteralMeta"/>
      </node>
      <node about="#node18914" id="node18914" label="100">
        <meta content=" fg=153 0 0 x=-11.0 y=303.9839 ft='SansSerif-PLAIN-13' ll=7;" datatype="xsd:string" id="meta18915" property="format" xsi:type="nex:LiteralMeta"/>
      </node>
      <node about="#node18916" id="node18916" label="F.avenaceum_KIL94362.1/1-442">
        <meta content=" fg=153 0 0 x=0.0 y=300.0 ft='SansSerif-PLAIN-13' ll=7;" datatype="xsd:string" id="meta18917" property="format" xsi:type="nex:LiteralMeta"/>
      </node>
      <node about="#node18918" id="node18918" label="98">
        <meta content=" fg=153 0 0 x=-10.0 y=307.96777 ft='SansSerif-PLAIN-13' ll=7;" datatype="xsd:string" id="meta18919" property="format" xsi:type="nex:LiteralMeta"/>
      </node>
      <node about="#node18920" id="node18920" label="100">
        <meta content=" fg=153 0 0 x=-5.0 y=303.59375 ft='SansSerif-PLAIN-13' ll=7;" datatype="xsd:string" id="meta18921" property="format" xsi:type="nex:LiteralMeta"/>
      </node>
      <node about="#node18922" id="node18922" label="100">
        <meta content=" fg=153 0 0 x=-1.0 y=301.5 ft='SansSerif-PLAIN-13' ll=7;" datatype="xsd:string" id="meta18923" property="format" xsi:type="nex:LiteralMeta"/>
      </node>
      <node about="#node18924" id="node18924" label="F.sp._RBR19219.1/1-440">
        <meta content=" fg=153 0 0 x=0.0 y=301.0 ft='SansSerif-PLAIN-13' ll=7;" datatype="xsd:string" id="meta18925" property="format" xsi:type="nex:LiteralMeta"/>
      </node>
      <node about="#node18926" id="node18926" label="F.sp._RFN47433.1/1-440">
        <meta content=" fg=153 0 0 x=0.0 y=302.0 ft='SansSerif-PLAIN-13' ll=7;" datatype="xsd:string" id="meta18927" property="format" xsi:type="nex:LiteralMeta"/>
      </node>
      <node about="#node18932" id="node18932" label="53">
        <meta content=" fg=153 0 0 x=-4.0 y=305.6875 ft='SansSerif-PLAIN-13' ll=7;" datatype="xsd:string" id="meta18933" property="format" xsi:type="nex:LiteralMeta"/>
      </node>
      <node about="#node18934" id="node18934" label="60">
        <meta content=" fg=153 0 0 x=-2.0 y=303.75 ft='SansSerif-PLAIN-13' ll=7;" datatype="xsd:string" id="meta18935" property="format" xsi:type="nex:LiteralMeta"/>
      </node>
      <node about="#node18936" id="node18936" label="F.longipes_RGP79001.1/1-440">
        <meta content=" fg=153 0 0 x=0.0 y=303.0 ft='SansSerif-PLAIN-13' ll=7;" datatype="xsd:string" id="meta18937" property="format" xsi:type="nex:LiteralMeta"/>
      </node>
      <node about="#node18938" id="node18938" label="100">
        <meta content=" fg=153 0 0 x=-1.0 y=304.5 ft='SansSerif-PLAIN-13' ll=7;" datatype="xsd:string" id="meta18939" property="format" xsi:type="nex:LiteralMeta"/>
      </node>
      <node about="#node18940" id="node18940" label="F.sporotrichioides_RGP74142.1/1-440">
        <meta content=" fg=153 0 0 x=0.0 y=304.0 ft='SansSerif-PLAIN-13' ll=7;" datatype="xsd:string" id="meta18941" property="format" xsi:type="nex:LiteralMeta"/>
      </node>
      <node about="#node18942" id="node18942" label="F.langsethiae_KPA40763.1/1-440">
        <meta content=" fg=153 0 0 x=0.0 y=305.0 ft='SansSerif-PLAIN-13' ll=7;" datatype="xsd:string" id="meta18943" property="format" xsi:type="nex:LiteralMeta"/>
      </node>
      <node about="#node18952" id="node18952" label="76">
        <meta content=" fg=153 0 0 x=-3.0 y=307.625 ft='SansSerif-PLAIN-13' ll=7;" datatype="xsd:string" id="meta18953" property="format" xsi:type="nex:LiteralMeta"/>
      </node>
      <node about="#node18954" id="node18954" label="76">
        <meta content=" fg=153 0 0 x=-1.0 y=306.5 ft='SansSerif-PLAIN-13' ll=7;" datatype="xsd:string" id="meta18955" property="format" xsi:type="nex:LiteralMeta"/>
      </node>
      <node about="#node18956" id="node18956" label="F.venenatum_XP_025582398.1/1-440">
        <meta content=" fg=153 0 0 x=0.0 y=306.0 ft='SansSerif-PLAIN-13' ll=7;" datatype="xsd:string" id="meta18957" property="format" xsi:type="nex:LiteralMeta"/>
      </node>
      <node about="#node18958" id="node18958" label="F.poae_OBS19071.1/1-440">
        <meta content=" fg=153 0 0 x=0.0 y=307.0 ft='SansSerif-PLAIN-13' ll=7;" datatype="xsd:string" id="meta18959" property="format" xsi:type="nex:LiteralMeta"/>
      </node>
      <node about="#node18964" id="node18964" label="100">
        <meta content=" fg=153 0 0 x=-2.0 y=308.75 ft='SansSerif-PLAIN-13' ll=7;" datatype="xsd:string" id="meta18965" property="format" xsi:type="nex:LiteralMeta"/>
      </node>
      <node about="#node18966" id="node18966" label="F.pseudograminearum_XP_009261406.1/1-440">
        <meta content=" fg=153 0 0 x=0.0 y=308.0 ft='SansSerif-PLAIN-13' ll=7;" datatype="xsd:string" id="meta18967" property="format" xsi:type="nex:LiteralMeta"/>
      </node>
      <node about="#node18968" id="node18968" label="100">
        <meta content=" fg=153 0 0 x=-1.0 y=309.5 ft='SansSerif-PLAIN-13' ll=7;" datatype="xsd:string" id="meta18969" property="format" xsi:type="nex:LiteralMeta"/>
      </node>
      <node about="#node18970" id="node18970" label="F.graminearum_XP_011327696.1/1-440">
        <meta content=" fg=153 0 0 x=0.0 y=309.0 ft='SansSerif-PLAIN-13' ll=7;" datatype="xsd:string" id="meta18971" property="format" xsi:type="nex:LiteralMeta"/>
      </node>
      <node about="#node18972" id="node18972" label="F.culmorum_PTD10322.1/1-440">
        <meta content=" fg=153 0 0 x=0.0 y=310.0 ft='SansSerif-PLAIN-13' ll=7;" datatype="xsd:string" id="meta18973" property="format" xsi:type="nex:LiteralMeta"/>
      </node>
      <node about="#node18994" id="node18994" label="99">
        <meta content=" fg=153 0 0 x=-9.0 y=312.3418 ft='SansSerif-PLAIN-13' ll=7;" datatype="xsd:string" id="meta18995" property="format" xsi:type="nex:LiteralMeta"/>
      </node>
      <node about="#node18996" id="node18996" label="F.verticillioides_XP_018753118.1/1-445">
        <meta content=" fg=153 0 0 x=0.0 y=311.0 ft='SansSerif-PLAIN-13' ll=7;" datatype="xsd:string" id="meta18997" property="format" xsi:type="nex:LiteralMeta"/>
      </node>
      <node about="#node18998" id="node18998" label="93">
        <meta content=" fg=153 0 0 x=-8.0 y=313.6836 ft='SansSerif-PLAIN-13' ll=7;" datatype="xsd:string" id="meta18999" property="format" xsi:type="nex:LiteralMeta"/>
      </node>
      <node about="#node19000" id="node19000" label="F.mangiferae_CVK97494.1/1-445">
        <meta content=" fg=153 0 0 x=0.0 y=312.0 ft='SansSerif-PLAIN-13' ll=7;" datatype="xsd:string" id="meta19001" property="format" xsi:type="nex:LiteralMeta"/>
      </node>
      <node about="#node19002" id="node19002" label="94">
        <meta content=" fg=153 0 0 x=-7.0 y=315.3672 ft='SansSerif-PLAIN-13' ll=7;" datatype="xsd:string" id="meta19003" property="format" xsi:type="nex:LiteralMeta"/>
      </node>
      <node about="#node19004" id="node19004" label="98">
        <meta content=" fg=153 0 0 x=-2.0 y=313.75 ft='SansSerif-PLAIN-13' ll=7;" datatype="xsd:string" id="meta19005" property="format" xsi:type="nex:LiteralMeta"/>
      </node>
      <node about="#node19006" id="node19006" label="F.proliferatum_RKL42506.1/1-445">
        <meta content=" fg=153 0 0 x=0.0 y=313.0 ft='SansSerif-PLAIN-13' ll=7;" datatype="xsd:string" id="meta19007" property="format" xsi:type="nex:LiteralMeta"/>
      </node>
      <node about="#node19008" id="node19008" label="65">
        <meta content=" fg=153 0 0 x=-1.0 y=314.5 ft='SansSerif-PLAIN-13' ll=7;" datatype="xsd:string" id="meta19009" property="format" xsi:type="nex:LiteralMeta"/>
      </node>
      <node about="#node19010" id="node19010" label="F.fujikuroi_KLP06857.1/1-445">
        <meta content=" fg=153 0 0 x=0.0 y=314.0 ft='SansSerif-PLAIN-13' ll=7;" datatype="xsd:string" id="meta19011" property="format" xsi:type="nex:LiteralMeta"/>
      </node>
      <node about="#node19012" id="node19012" label="F.fujikuroi_XP_023434580.1/1-445">
        <meta content=" fg=153 0 0 x=0.0 y=315.0 ft='SansSerif-PLAIN-13' ll=7;" datatype="xsd:string" id="meta19013" property="format" xsi:type="nex:LiteralMeta"/>
      </node>
      <node about="#node19022" id="node19022" label="97">
        <meta content=" fg=153 0 0 x=-6.0 y=316.98438 ft='SansSerif-PLAIN-13' ll=7;" datatype="xsd:string" id="meta19023" property="format" xsi:type="nex:LiteralMeta"/>
      </node>
      <node about="#node19024" id="node19024" label="F.oxysporum_XP_018238592.1/1-445">
        <meta content=" fg=153 0 0 x=0.0 y=316.0 ft='SansSerif-PLAIN-13' ll=7;" datatype="xsd:string" id="meta19025" property="format" xsi:type="nex:LiteralMeta"/>
      </node>
      <node about="#node19026" id="node19026" label="36">
        <meta content=" fg=153 0 0 x=-5.0 y=317.96875 ft='SansSerif-PLAIN-13' ll=7;" datatype="xsd:string" id="meta19027" property="format" xsi:type="nex:LiteralMeta"/>
      </node>
      <node about="#node19028" id="node19028" label="F.oxysporum_EWZ47077.1/1-445">
        <meta content=" fg=153 0 0 x=0.0 y=317.0 ft='SansSerif-PLAIN-13' ll=7;" datatype="xsd:string" id="meta19029" property="format" xsi:type="nex:LiteralMeta"/>
      </node>
      <node about="#node19030" id="node19030" label="38">
        <meta content=" fg=153 0 0 x=-4.0 y=318.9375 ft='SansSerif-PLAIN-13' ll=7;" datatype="xsd:string" id="meta19031" property="format" xsi:type="nex:LiteralMeta"/>
      </node>
      <node about="#node19032" id="node19032" label="F.oxysporum_EMT66548.1/1-445">
        <meta content=" fg=153 0 0 x=0.0 y=318.0 ft='SansSerif-PLAIN-13' ll=7;" datatype="xsd:string" id="meta19033" property="format" xsi:type="nex:LiteralMeta"/>
      </node>
      <node about="#node19034" id="node19034" label="38">
        <meta content=" fg=153 0 0 x=-3.0 y=319.875 ft='SansSerif-PLAIN-13' ll=7;" datatype="xsd:string" id="meta19035" property="format" xsi:type="nex:LiteralMeta"/>
      </node>
      <node about="#node19036" id="node19036" label="F.oxysporum_ENH67034.1/1-445">
        <meta content=" fg=153 0 0 x=0.0 y=319.0 ft='SansSerif-PLAIN-13' ll=7;" datatype="xsd:string" id="meta19037" property="format" xsi:type="nex:LiteralMeta"/>
      </node>
      <node about="#node19038" id="node19038" label="100">
        <meta content=" fg=153 0 0 x=-2.0 y=320.75 ft='SansSerif-PLAIN-13' ll=7;" datatype="xsd:string" id="meta19039" property="format" xsi:type="nex:LiteralMeta"/>
      </node>
      <node about="#node19040" id="node19040" label="F.oxysporum_EGU79680.1/1-445">
        <meta content=" fg=153 0 0 x=0.0 y=320.0 ft='SansSerif-PLAIN-13' ll=7;" datatype="xsd:string" id="meta19041" property="format" xsi:type="nex:LiteralMeta"/>
      </node>
      <node about="#node19042" id="node19042" label="64">
        <meta content=" fg=153 0 0 x=-1.0 y=321.5 ft='SansSerif-PLAIN-13' ll=7;" datatype="xsd:string" id="meta19043" property="format" xsi:type="nex:LiteralMeta"/>
      </node>
      <node about="#node19044" id="node19044" label="F.oxysporum_EXA43345.1/1-445">
        <meta content=" fg=153 0 0 x=0.0 y=321.0 ft='SansSerif-PLAIN-13' ll=7;" datatype="xsd:string" id="meta19045" property="format" xsi:type="nex:LiteralMeta"/>
      </node>
      <node about="#node19046" id="node19046" label="F.oxysporum_EXK91809.1/1-445">
        <meta content=" fg=153 0 0 x=0.0 y=322.0 ft='SansSerif-PLAIN-13' ll=7;" datatype="xsd:string" id="meta19047" property="format" xsi:type="nex:LiteralMeta"/>
      </node>
      <node about="#node19100" id="node19100" label="91">
        <meta content=" fg=153 0 0 x=-14.0 y=331.5064 ft='SansSerif-PLAIN-13' ll=7;" datatype="xsd:string" id="meta19101" property="format" xsi:type="nex:LiteralMeta"/>
      </node>
      <node about="#node19102" id="node19102" label="100">
        <meta content=" fg=153 0 0 x=-5.0 y=323.96875 ft='SansSerif-PLAIN-13' ll=7;" datatype="xsd:string" id="meta19103" property="format" xsi:type="nex:LiteralMeta"/>
      </node>
      <node about="#node19104" id="node19104" label="A.chrysogenum_KFH45619.1/1-460">
        <meta content=" fg=153 0 0 x=0.0 y=323.0 ft='SansSerif-PLAIN-13' ll=7;" datatype="xsd:string" id="meta19105" property="format" xsi:type="nex:LiteralMeta"/>
      </node>
      <node about="#node19106" id="node19106" label="100">
        <meta content=" fg=153 0 0 x=-4.0 y=324.9375 ft='SansSerif-PLAIN-13' ll=7;" datatype="xsd:string" id="meta19107" property="format" xsi:type="nex:LiteralMeta"/>
      </node>
      <node about="#node19108" id="node19108" label="N.ditissima_KPM42079.1/1-454">
        <meta content=" fg=153 0 0 x=0.0 y=324.0 ft='SansSerif-PLAIN-13' ll=7;" datatype="xsd:string" id="meta19109" property="format" xsi:type="nex:LiteralMeta"/>
      </node>
      <node about="#node19110" id="node19110" label="100">
        <meta content=" fg=153 0 0 x=-3.0 y=325.875 ft='SansSerif-PLAIN-13' ll=7;" datatype="xsd:string" id="meta19111" property="format" xsi:type="nex:LiteralMeta"/>
      </node>
      <node about="#node19112" id="node19112" label="A.chrysogenum_KFH43146.1/1-452">
        <meta content=" fg=153 0 0 x=0.0 y=325.0 ft='SansSerif-PLAIN-13' ll=7;" datatype="xsd:string" id="meta19113" property="format" xsi:type="nex:LiteralMeta"/>
      </node>
      <node about="#node19114" id="node19114" label="100">
        <meta content=" fg=153 0 0 x=-2.0 y=326.75 ft='SansSerif-PLAIN-13' ll=7;" datatype="xsd:string" id="meta19115" property="format" xsi:type="nex:LiteralMeta"/>
      </node>
      <node about="#node19116" id="node19116" label="S.chartarum_KEY69363.1/1-453">
        <meta content=" fg=153 0 0 x=0.0 y=326.0 ft='SansSerif-PLAIN-13' ll=7;" datatype="xsd:string" id="meta19117" property="format" xsi:type="nex:LiteralMeta"/>
      </node>
      <node about="#node19118" id="node19118" label="100">
        <meta content=" fg=153 0 0 x=-1.0 y=327.5 ft='SansSerif-PLAIN-13' ll=7;" datatype="xsd:string" id="meta19119" property="format" xsi:type="nex:LiteralMeta"/>
      </node>
      <node about="#node19120" id="node19120" label="S.chlorohalonata_KFA69616.1/1-453">
        <meta content=" fg=153 0 0 x=0.0 y=327.0 ft='SansSerif-PLAIN-13' ll=7;" datatype="xsd:string" id="meta19121" property="format" xsi:type="nex:LiteralMeta"/>
      </node>
      <node about="#node19122" id="node19122" label="S.chartarum_KFA45614.1/1-453">
        <meta content=" fg=153 0 0 x=0.0 y=328.0 ft='SansSerif-PLAIN-13' ll=7;" datatype="xsd:string" id="meta19123" property="format" xsi:type="nex:LiteralMeta"/>
      </node>
      <node about="#node19144" id="node19144" label="82">
        <meta content=" fg=153 0 0 x=-13.0 y=339.04407 ft='SansSerif-PLAIN-13' ll=7;" datatype="xsd:string" id="meta19145" property="format" xsi:type="nex:LiteralMeta"/>
      </node>
      <node about="#node19146" id="node19146" label="100">
        <meta content=" fg=153 0 0 x=-3.0 y=330.625 ft='SansSerif-PLAIN-13' ll=7;" datatype="xsd:string" id="meta19147" property="format" xsi:type="nex:LiteralMeta"/>
      </node>
      <node about="#node19148" id="node19148" label="100">
        <meta content=" fg=153 0 0 x=-1.0 y=329.5 ft='SansSerif-PLAIN-13' ll=7;" datatype="xsd:string" id="meta19149" property="format" xsi:type="nex:LiteralMeta"/>
      </node>
      <node about="#node19150" id="node19150" label="S.chartarum_KEY72212.1/1-441">
        <meta content=" fg=153 0 0 x=0.0 y=329.0 ft='SansSerif-PLAIN-13' ll=7;" datatype="xsd:string" id="meta19151" property="format" xsi:type="nex:LiteralMeta"/>
      </node>
      <node about="#node19152" id="node19152" label="S.chlorohalonata_KFA67999.1/1-441">
        <meta content=" fg=153 0 0 x=0.0 y=330.0 ft='SansSerif-PLAIN-13' ll=7;" datatype="xsd:string" id="meta19153" property="format" xsi:type="nex:LiteralMeta"/>
      </node>
      <node about="#node19158" id="node19158" label="100">
        <meta content=" fg=153 0 0 x=-2.0 y=331.75 ft='SansSerif-PLAIN-13' ll=7;" datatype="xsd:string" id="meta19159" property="format" xsi:type="nex:LiteralMeta"/>
      </node>
      <node about="#node19160" id="node19160" label="S.chlorohalonata_KFA60678.1/1-456">
        <meta content=" fg=153 0 0 x=0.0 y=331.0 ft='SansSerif-PLAIN-13' ll=7;" datatype="xsd:string" id="meta19161" property="format" xsi:type="nex:LiteralMeta"/>
      </node>
      <node about="#node19162" id="node19162" label="100">
        <meta content=" fg=153 0 0 x=-1.0 y=332.5 ft='SansSerif-PLAIN-13' ll=7;" datatype="xsd:string" id="meta19163" property="format" xsi:type="nex:LiteralMeta"/>
      </node>
      <node about="#node19164" id="node19164" label="S.chartarum_KEY69555.1/1-456">
        <meta content=" fg=153 0 0 x=0.0 y=332.0 ft='SansSerif-PLAIN-13' ll=7;" datatype="xsd:string" id="meta19165" property="format" xsi:type="nex:LiteralMeta"/>
      </node>
      <node about="#node19166" id="node19166" label="S.chartarum_KFA76959.1/1-456">
        <meta content=" fg=153 0 0 x=0.0 y=333.0 ft='SansSerif-PLAIN-13' ll=7;" datatype="xsd:string" id="meta19167" property="format" xsi:type="nex:LiteralMeta"/>
      </node>
      <node about="#node19180" id="node19180" label="86">
        <meta content=" fg=153 0 0 x=-12.0 y=347.46313 ft='SansSerif-PLAIN-13' ll=7;" datatype="xsd:string" id="meta19181" property="format" xsi:type="nex:LiteralMeta"/>
      </node>
      <node about="#node19182" id="node19182" label="65">
        <meta content=" fg=153 0 0 x=-7.0 y=336.9297 ft='SansSerif-PLAIN-13' ll=7;" datatype="xsd:string" id="meta19183" property="format" xsi:type="nex:LiteralMeta"/>
      </node>
      <node about="#node19184" id="node19184" label="94">
        <meta content=" fg=153 0 0 x=-2.0 y=334.75 ft='SansSerif-PLAIN-13' ll=7;" datatype="xsd:string" id="meta19185" property="format" xsi:type="nex:LiteralMeta"/>
      </node>
      <node about="#node19186" id="node19186" label="O.sinensis_EQL02411.1/1-459">
        <meta content=" fg=153 0 0 x=0.0 y=334.0 ft='SansSerif-PLAIN-13' ll=7;" datatype="xsd:string" id="meta19187" property="format" xsi:type="nex:LiteralMeta"/>
      </node>
      <node about="#node19188" id="node19188" label="98">
        <meta content=" fg=153 0 0 x=-1.0 y=335.5 ft='SansSerif-PLAIN-13' ll=7;" datatype="xsd:string" id="meta19189" property="format" xsi:type="nex:LiteralMeta"/>
      </node>
      <node about="#node19190" id="node19190" label="T.arundinaceum_RFU77985.1/1-485">
        <meta content=" fg=153 0 0 x=0.0 y=335.0 ft='SansSerif-PLAIN-13' ll=7;" datatype="xsd:string" id="meta19191" property="format" xsi:type="nex:LiteralMeta"/>
      </node>
      <node about="#node19192" id="node19192" label="E.weberi_KOS22002.1/1-443">
        <meta content=" fg=153 0 0 x=0.0 y=336.0 ft='SansSerif-PLAIN-13' ll=7;" datatype="xsd:string" id="meta19193" property="format" xsi:type="nex:LiteralMeta"/>
      </node>
      <node about="#node19202" id="node19202" label="100">
        <meta content=" fg=153 0 0 x=-6.0 y=339.10938 ft='SansSerif-PLAIN-13' ll=7;" datatype="xsd:string" id="meta19203" property="format" xsi:type="nex:LiteralMeta"/>
      </node>
      <node about="#node19204" id="node19204" label="100">
        <meta content=" fg=153 0 0 x=-1.0 y=337.5 ft='SansSerif-PLAIN-13' ll=7;" datatype="xsd:string" id="meta19205" property="format" xsi:type="nex:LiteralMeta"/>
      </node>
      <node about="#node19206" id="node19206" label="B.brongniartii_OAA44455.1/1-468">
        <meta content=" fg=153 0 0 x=0.0 y=337.0 ft='SansSerif-PLAIN-13' ll=7;" datatype="xsd:string" id="meta19207" property="format" xsi:type="nex:LiteralMeta"/>
      </node>
      <node about="#node19208" id="node19208" label="C.fumosorosea_XP_018708663.1/1-476">
        <meta content=" fg=153 0 0 x=0.0 y=338.0 ft='SansSerif-PLAIN-13' ll=7;" datatype="xsd:string" id="meta19209" property="format" xsi:type="nex:LiteralMeta"/>
      </node>
      <node about="#node19214" id="node19214" label="100">
        <meta content=" fg=153 0 0 x=-5.0 y=340.71875 ft='SansSerif-PLAIN-13' ll=7;" datatype="xsd:string" id="meta19215" property="format" xsi:type="nex:LiteralMeta"/>
      </node>
      <node about="#node19216" id="node19216" label="100">
        <meta content=" fg=153 0 0 x=-1.0 y=339.5 ft='SansSerif-PLAIN-13' ll=7;" datatype="xsd:string" id="meta19217" property="format" xsi:type="nex:LiteralMeta"/>
      </node>
      <node about="#node19218" id="node19218" label="C.militaris_XP_006673437.1/1-458">
        <meta content=" fg=153 0 0 x=0.0 y=339.0 ft='SansSerif-PLAIN-13' ll=7;" datatype="xsd:string" id="meta19219" property="format" xsi:type="nex:LiteralMeta"/>
      </node>
      <node about="#node19220" id="node19220" label="C.militaris_ATY64816.1/1-462">
        <meta content=" fg=153 0 0 x=0.0 y=340.0 ft='SansSerif-PLAIN-13' ll=7;" datatype="xsd:string" id="meta19221" property="format" xsi:type="nex:LiteralMeta"/>
      </node>
      <node about="#node19226" id="node19226" label="100">
        <meta content=" fg=153 0 0 x=-4.0 y=341.9375 ft='SansSerif-PLAIN-13' ll=7;" datatype="xsd:string" id="meta19227" property="format" xsi:type="nex:LiteralMeta"/>
      </node>
      <node about="#node19228" id="node19228" label="B.brongniartii_OAA45980.1/1-461">
        <meta content=" fg=153 0 0 x=0.0 y=341.0 ft='SansSerif-PLAIN-13' ll=7;" datatype="xsd:string" id="meta19229" property="format" xsi:type="nex:LiteralMeta"/>
      </node>
      <node about="#node19230" id="node19230" label="100">
        <meta content=" fg=153 0 0 x=-3.0 y=342.875 ft='SansSerif-PLAIN-13' ll=7;" datatype="xsd:string" id="meta19231" property="format" xsi:type="nex:LiteralMeta"/>
      </node>
      <node about="#node19232" id="node19232" label="B.bassiana_PMB64105.1/1-461">
        <meta content=" fg=153 0 0 x=0.0 y=342.0 ft='SansSerif-PLAIN-13' ll=7;" datatype="xsd:string" id="meta19233" property="format" xsi:type="nex:LiteralMeta"/>
      </node>
      <node about="#node19234" id="node19234" label="100">
        <meta content=" fg=153 0 0 x=-2.0 y=343.75 ft='SansSerif-PLAIN-13' ll=7;" datatype="xsd:string" id="meta19235" property="format" xsi:type="nex:LiteralMeta"/>
      </node>
      <node about="#node19236" id="node19236" label="B.bassiana_XP_008593970.1/1-461">
        <meta content=" fg=153 0 0 x=0.0 y=343.0 ft='SansSerif-PLAIN-13' ll=7;" datatype="xsd:string" id="meta19237" property="format" xsi:type="nex:LiteralMeta"/>
      </node>
      <node about="#node19238" id="node19238" label="100">
        <meta content=" fg=153 0 0 x=-1.0 y=344.5 ft='SansSerif-PLAIN-13' ll=7;" datatype="xsd:string" id="meta19239" property="format" xsi:type="nex:LiteralMeta"/>
      </node>
      <node about="#node19240" id="node19240" label="B.bassiana_KGQ09438.1/1-461">
        <meta content=" fg=153 0 0 x=0.0 y=344.0 ft='SansSerif-PLAIN-13' ll=7;" datatype="xsd:string" id="meta19241" property="format" xsi:type="nex:LiteralMeta"/>
      </node>
      <node about="#node19242" id="node19242" label="B.bassiana_PQK10777.1/1-462">
        <meta content=" fg=153 0 0 x=0.0 y=345.0 ft='SansSerif-PLAIN-13' ll=7;" datatype="xsd:string" id="meta19243" property="format" xsi:type="nex:LiteralMeta"/>
      </node>
      <node about="#node19272" id="node19272" label="92">
        <meta content=" fg=153 0 0 x=-11.0 y=357.99658 ft='SansSerif-PLAIN-13' ll=7;" datatype="xsd:string" id="meta19273" property="format" xsi:type="nex:LiteralMeta"/>
      </node>
      <node about="#node19274" id="node19274" label="92">
        <meta content=" fg=153 0 0 x=-5.0 y=352.0 ft='SansSerif-PLAIN-13' ll=7;" datatype="xsd:string" id="meta19275" property="format" xsi:type="nex:LiteralMeta"/>
      </node>
      <node about="#node19276" id="node19276" label="66">
        <meta content=" fg=153 0 0 x=-4.0 y=348.6875 ft='SansSerif-PLAIN-13' ll=7;" datatype="xsd:string" id="meta19277" property="format" xsi:type="nex:LiteralMeta"/>
      </node>
      <node about="#node19278" id="node19278" label="73">
        <meta content=" fg=153 0 0 x=-2.0 y=346.75 ft='SansSerif-PLAIN-13' ll=7;" datatype="xsd:string" id="meta19279" property="format" xsi:type="nex:LiteralMeta"/>
      </node>
      <node about="#node19280" id="node19280" label="H.minnesotensis_KJZ80367.1/1-436">
        <meta content=" fg=153 0 0 x=0.0 y=346.0 ft='SansSerif-PLAIN-13' ll=7;" datatype="xsd:string" id="meta19281" property="format" xsi:type="nex:LiteralMeta"/>
      </node>
      <node about="#node19282" id="node19282" label="100">
        <meta content=" fg=153 0 0 x=-1.0 y=347.5 ft='SansSerif-PLAIN-13' ll=7;" datatype="xsd:string" id="meta19283" property="format" xsi:type="nex:LiteralMeta"/>
      </node>
      <node about="#node19284" id="node19284" label="D.coniospora_KYK62091.1/1-435">
        <meta content=" fg=153 0 0 x=0.0 y=347.0 ft='SansSerif-PLAIN-13' ll=7;" datatype="xsd:string" id="meta19285" property="format" xsi:type="nex:LiteralMeta"/>
      </node>
      <node about="#node19286" id="node19286" label="D.coniospora_ODA81329.1/1-435">
        <meta content=" fg=153 0 0 x=0.0 y=348.0 ft='SansSerif-PLAIN-13' ll=7;" datatype="xsd:string" id="meta19287" property="format" xsi:type="nex:LiteralMeta"/>
      </node>
      <node about="#node19296" id="node19296" label="96">
        <meta content=" fg=153 0 0 x=-3.0 y=350.625 ft='SansSerif-PLAIN-13' ll=7;" datatype="xsd:string" id="meta19297" property="format" xsi:type="nex:LiteralMeta"/>
      </node>
      <node about="#node19298" id="node19298" label="100">
        <meta content=" fg=153 0 0 x=-1.0 y=349.5 ft='SansSerif-PLAIN-13' ll=7;" datatype="xsd:string" id="meta19299" property="format" xsi:type="nex:LiteralMeta"/>
      </node>
      <node about="#node19300" id="node19300" label="O.australis_PHH59543.1/1-431">
        <meta content=" fg=153 0 0 x=0.0 y=349.0 ft='SansSerif-PLAIN-13' ll=7;" datatype="xsd:string" id="meta19301" property="format" xsi:type="nex:LiteralMeta"/>
      </node>
      <node about="#node19302" id="node19302" label="O.australis_PHH77637.1/1-441">
        <meta content=" fg=153 0 0 x=0.0 y=350.0 ft='SansSerif-PLAIN-13' ll=7;" datatype="xsd:string" id="meta19303" property="format" xsi:type="nex:LiteralMeta"/>
      </node>
      <node about="#node19308" id="node19308" label="98">
        <meta content=" fg=153 0 0 x=-2.0 y=351.75 ft='SansSerif-PLAIN-13' ll=7;" datatype="xsd:string" id="meta19309" property="format" xsi:type="nex:LiteralMeta"/>
      </node>
      <node about="#node19310" id="node19310" label="C.sp._PHH88051.1/1-510">
        <meta content=" fg=153 0 0 x=0.0 y=351.0 ft='SansSerif-PLAIN-13' ll=7;" datatype="xsd:string" id="meta19311" property="format" xsi:type="nex:LiteralMeta"/>
      </node>
      <node about="#node19312" id="node19312" label="99">
        <meta content=" fg=153 0 0 x=-1.0 y=352.5 ft='SansSerif-PLAIN-13' ll=7;" datatype="xsd:string" id="meta19313" property="format" xsi:type="nex:LiteralMeta"/>
      </node>
      <node about="#node19314" id="node19314" label="O.camponoti-rufipedis_PHH75903.1/1-383">
        <meta content=" fg=153 0 0 x=0.0 y=352.0 ft='SansSerif-PLAIN-13' ll=7;" datatype="xsd:string" id="meta19315" property="format" xsi:type="nex:LiteralMeta"/>
      </node>
      <node about="#node19316" id="node19316" label="O.sp._RDA93021.1/1-393">
        <meta content=" fg=153 0 0 x=0.0 y=353.0 ft='SansSerif-PLAIN-13' ll=7;" datatype="xsd:string" id="meta19317" property="format" xsi:type="nex:LiteralMeta"/>
      </node>
      <node about="#node19334" id="node19334" label="99">
        <meta content=" fg=153 0 0 x=-4.0 y=355.3125 ft='SansSerif-PLAIN-13' ll=7;" datatype="xsd:string" id="meta19335" property="format" xsi:type="nex:LiteralMeta"/>
      </node>
      <node about="#node19336" id="node19336" label="P.chlamydosporia_XP_018138914.1/1-448">
        <meta content=" fg=153 0 0 x=0.0 y=354.0 ft='SansSerif-PLAIN-13' ll=7;" datatype="xsd:string" id="meta19337" property="format" xsi:type="nex:LiteralMeta"/>
      </node>
      <node about="#node19338" id="node19338" label="87">
        <meta content=" fg=153 0 0 x=-3.0 y=356.625 ft='SansSerif-PLAIN-13' ll=7;" datatype="xsd:string" id="meta19339" property="format" xsi:type="nex:LiteralMeta"/>
      </node>
      <node about="#node19340" id="node19340" label="100">
        <meta content=" fg=153 0 0 x=-1.0 y=355.5 ft='SansSerif-PLAIN-13' ll=7;" datatype="xsd:string" id="meta19341" property="format" xsi:type="nex:LiteralMeta"/>
      </node>
      <node about="#node19342" id="node19342" label="P.lilacinum_XP_018173474.1/1-447">
        <meta content=" fg=153 0 0 x=0.0 y=355.0 ft='SansSerif-PLAIN-13' ll=7;" datatype="xsd:string" id="meta19343" property="format" xsi:type="nex:LiteralMeta"/>
      </node>
      <node about="#node19344" id="node19344" label="P.lilacinum_OAQ75726.1/1-447">
        <meta content=" fg=153 0 0 x=0.0 y=356.0 ft='SansSerif-PLAIN-13' ll=7;" datatype="xsd:string" id="meta19345" property="format" xsi:type="nex:LiteralMeta"/>
      </node>
      <node about="#node19350" id="node19350" label="100">
        <meta content=" fg=153 0 0 x=-2.0 y=357.75 ft='SansSerif-PLAIN-13' ll=7;" datatype="xsd:string" id="meta19351" property="format" xsi:type="nex:LiteralMeta"/>
      </node>
      <node about="#node19352" id="node19352" label="T.paradoxum_POR31707.1/1-440">
        <meta content=" fg=153 0 0 x=0.0 y=357.0 ft='SansSerif-PLAIN-13' ll=7;" datatype="xsd:string" id="meta19353" property="format" xsi:type="nex:LiteralMeta"/>
      </node>
      <node about="#node19354" id="node19354" label="100">
        <meta content=" fg=153 0 0 x=-1.0 y=358.5 ft='SansSerif-PLAIN-13' ll=7;" datatype="xsd:string" id="meta19355" property="format" xsi:type="nex:LiteralMeta"/>
      </node>
      <node about="#node19356" id="node19356" label="T.capitatum_PNY24595.1/1-446">
        <meta content=" fg=153 0 0 x=0.0 y=358.0 ft='SansSerif-PLAIN-13' ll=7;" datatype="xsd:string" id="meta19357" property="format" xsi:type="nex:LiteralMeta"/>
      </node>
      <node about="#node19358" id="node19358" label="T.ophioglossoides_KND86380.1/1-442">
        <meta content=" fg=153 0 0 x=0.0 y=359.0 ft='SansSerif-PLAIN-13' ll=7;" datatype="xsd:string" id="meta19359" property="format" xsi:type="nex:LiteralMeta"/>
      </node>
      <node about="#node19380" id="node19380" label="100">
        <meta content=" fg=153 0 0 x=-10.0 y=363.99316 ft='SansSerif-PLAIN-13' ll=7;" datatype="xsd:string" id="meta19381" property="format" xsi:type="nex:LiteralMeta"/>
      </node>
      <node about="#node19382" id="node19382" label="100">
        <meta content=" fg=153 0 0 x=-3.0 y=361.625 ft='SansSerif-PLAIN-13' ll=7;" datatype="xsd:string" id="meta19383" property="format" xsi:type="nex:LiteralMeta"/>
      </node>
      <node about="#node19384" id="node19384" label="100">
        <meta content=" fg=153 0 0 x=-1.0 y=360.5 ft='SansSerif-PLAIN-13' ll=7;" datatype="xsd:string" id="meta19385" property="format" xsi:type="nex:LiteralMeta"/>
      </node>
      <node about="#node19386" id="node19386" label="O.unilateralis_PFH56936.1/1-461">
        <meta content=" fg=153 0 0 x=0.0 y=360.0 ft='SansSerif-PLAIN-13' ll=7;" datatype="xsd:string" id="meta19387" property="format" xsi:type="nex:LiteralMeta"/>
      </node>
      <node about="#node19388" id="node19388" label="O.camponoti-rufipedis_PHH80557.1/1-468">
        <meta content=" fg=153 0 0 x=0.0 y=361.0 ft='SansSerif-PLAIN-13' ll=7;" datatype="xsd:string" id="meta19389" property="format" xsi:type="nex:LiteralMeta"/>
      </node>
      <node about="#node19394" id="node19394" label="100">
        <meta content=" fg=153 0 0 x=-2.0 y=362.75 ft='SansSerif-PLAIN-13' ll=7;" datatype="xsd:string" id="meta19395" property="format" xsi:type="nex:LiteralMeta"/>
      </node>
      <node about="#node19396" id="node19396" label="O.sp._RDA92391.1/1-468">
        <meta content=" fg=153 0 0 x=0.0 y=362.0 ft='SansSerif-PLAIN-13' ll=7;" datatype="xsd:string" id="meta19397" property="format" xsi:type="nex:LiteralMeta"/>
      </node>
      <node about="#node19398" id="node19398" label="100">
        <meta content=" fg=153 0 0 x=-1.0 y=363.5 ft='SansSerif-PLAIN-13' ll=7;" datatype="xsd:string" id="meta19399" property="format" xsi:type="nex:LiteralMeta"/>
      </node>
      <node about="#node19400" id="node19400" label="O.polyrhachis-furcata_RCI10066.1/1-479">
        <meta content=" fg=153 0 0 x=0.0 y=363.0 ft='SansSerif-PLAIN-13' ll=7;" datatype="xsd:string" id="meta19401" property="format" xsi:type="nex:LiteralMeta"/>
      </node>
      <node about="#node19402" id="node19402" label="O.sp._RDA87871.1/1-479">
        <meta content=" fg=153 0 0 x=0.0 y=364.0 ft='SansSerif-PLAIN-13' ll=7;" datatype="xsd:string" id="meta19403" property="format" xsi:type="nex:LiteralMeta"/>
      </node>
      <node about="#node19416" id="node19416" label="100">
        <meta content=" fg=153 0 0 x=-9.0 y=366.36133 ft='SansSerif-PLAIN-13' ll=7;" datatype="xsd:string" id="meta19417" property="format" xsi:type="nex:LiteralMeta"/>
      </node>
      <node about="#node19418" id="node19418" label="C.sp._PHH85649.1/1-543">
        <meta content=" fg=153 0 0 x=0.0 y=365.0 ft='SansSerif-PLAIN-13' ll=7;" datatype="xsd:string" id="meta19419" property="format" xsi:type="nex:LiteralMeta"/>
      </node>
      <node about="#node19420" id="node19420" label="100">
        <meta content=" fg=153 0 0 x=-8.0 y=367.72266 ft='SansSerif-PLAIN-13' ll=7;" datatype="xsd:string" id="meta19421" property="format" xsi:type="nex:LiteralMeta"/>
      </node>
      <node about="#node19422" id="node19422" label="M.libera_KZZ98895.1/1-821">
        <meta content=" fg=153 0 0 x=0.0 y=366.0 ft='SansSerif-PLAIN-13' ll=7;" datatype="xsd:string" id="meta19423" property="format" xsi:type="nex:LiteralMeta"/>
      </node>
      <node about="#node19424" id="node19424" label="55">
        <meta content=" fg=153 0 0 x=-7.0 y=369.4453 ft='SansSerif-PLAIN-13' ll=7;" datatype="xsd:string" id="meta19425" property="format" xsi:type="nex:LiteralMeta"/>
      </node>
      <node about="#node19426" id="node19426" label="M.album_KHN94448.1/1-594">
        <meta content=" fg=153 0 0 x=0.0 y=367.0 ft='SansSerif-PLAIN-13' ll=7;" datatype="xsd:string" id="meta19427" property="format" xsi:type="nex:LiteralMeta"/>
      </node>
      <node about="#node19428" id="node19428" label="53">
        <meta content=" fg=153 0 0 x=-6.0 y=371.89062 ft='SansSerif-PLAIN-13' ll=7;" datatype="xsd:string" id="meta19429" property="format" xsi:type="nex:LiteralMeta"/>
      </node>
      <node about="#node19430" id="node19430" label="55">
        <meta content=" fg=153 0 0 x=-3.0 y=369.625 ft='SansSerif-PLAIN-13' ll=7;" datatype="xsd:string" id="meta19431" property="format" xsi:type="nex:LiteralMeta"/>
      </node>
      <node about="#node19432" id="node19432" label="100">
        <meta content=" fg=153 0 0 x=-1.0 y=368.5 ft='SansSerif-PLAIN-13' ll=7;" datatype="xsd:string" id="meta19433" property="format" xsi:type="nex:LiteralMeta"/>
      </node>
      <node about="#node19434" id="node19434" label="O.unilateralis_PFH57265.1/1-441">
        <meta content=" fg=153 0 0 x=0.0 y=368.0 ft='SansSerif-PLAIN-13' ll=7;" datatype="xsd:string" id="meta19435" property="format" xsi:type="nex:LiteralMeta"/>
      </node>
      <node about="#node19436" id="node19436" label="O.camponoti-rufipedis_PHH67902.1/1-429">
        <meta content=" fg=153 0 0 x=0.0 y=369.0 ft='SansSerif-PLAIN-13' ll=7;" datatype="xsd:string" id="meta19437" property="format" xsi:type="nex:LiteralMeta"/>
      </node>
      <node about="#node19442" id="node19442" label="100">
        <meta content=" fg=153 0 0 x=-2.0 y=370.75 ft='SansSerif-PLAIN-13' ll=7;" datatype="xsd:string" id="meta19443" property="format" xsi:type="nex:LiteralMeta"/>
      </node>
      <node about="#node19444" id="node19444" label="B.brongniartii_OAA37544.1/1-652">
        <meta content=" fg=153 0 0 x=0.0 y=370.0 ft='SansSerif-PLAIN-13' ll=7;" datatype="xsd:string" id="meta19445" property="format" xsi:type="nex:LiteralMeta"/>
      </node>
      <node about="#node19446" id="node19446" label="100">
        <meta content=" fg=153 0 0 x=-1.0 y=371.5 ft='SansSerif-PLAIN-13' ll=7;" datatype="xsd:string" id="meta19447" property="format" xsi:type="nex:LiteralMeta"/>
      </node>
      <node about="#node19448" id="node19448" label="C.militaris_XP_006667638.1/1-805">
        <meta content=" fg=153 0 0 x=0.0 y=371.0 ft='SansSerif-PLAIN-13' ll=7;" datatype="xsd:string" id="meta19449" property="format" xsi:type="nex:LiteralMeta"/>
      </node>
      <node about="#node19450" id="node19450" label="C.militaris_ATY61086.1/1-758">
        <meta content=" fg=153 0 0 x=0.0 y=372.0 ft='SansSerif-PLAIN-13' ll=7;" datatype="xsd:string" id="meta19451" property="format" xsi:type="nex:LiteralMeta"/>
      </node>
      <node about="#node19464" id="node19464" label="100">
        <meta content=" fg=153 0 0 x=-5.0 y=374.15625 ft='SansSerif-PLAIN-13' ll=7;" datatype="xsd:string" id="meta19465" property="format" xsi:type="nex:LiteralMeta"/>
      </node>
      <node about="#node19466" id="node19466" label="M.guizhouense_KID82262.1/1-598">
        <meta content=" fg=153 0 0 x=0.0 y=373.0 ft='SansSerif-PLAIN-13' ll=7;" datatype="xsd:string" id="meta19467" property="format" xsi:type="nex:LiteralMeta"/>
      </node>
      <node about="#node19468" id="node19468" label="93">
        <meta content=" fg=153 0 0 x=-4.0 y=375.3125 ft='SansSerif-PLAIN-13' ll=7;" datatype="xsd:string" id="meta19469" property="format" xsi:type="nex:LiteralMeta"/>
      </node>
      <node about="#node19470" id="node19470" label="M.majus_KID95758.1/1-637">
        <meta content=" fg=153 0 0 x=0.0 y=374.0 ft='SansSerif-PLAIN-13' ll=7;" datatype="xsd:string" id="meta19471" property="format" xsi:type="nex:LiteralMeta"/>
      </node>
      <node about="#node19472" id="node19472" label="100">
        <meta content=" fg=153 0 0 x=-3.0 y=376.625 ft='SansSerif-PLAIN-13' ll=7;" datatype="xsd:string" id="meta19473" property="format" xsi:type="nex:LiteralMeta"/>
      </node>
      <node about="#node19474" id="node19474" label="100">
        <meta content=" fg=153 0 0 x=-1.0 y=375.5 ft='SansSerif-PLAIN-13' ll=7;" datatype="xsd:string" id="meta19475" property="format" xsi:type="nex:LiteralMeta"/>
      </node>
      <node about="#node19476" id="node19476" label="M.robertsii_XP_011410828.1/1-655">
        <meta content=" fg=153 0 0 x=0.0 y=375.0 ft='SansSerif-PLAIN-13' ll=7;" datatype="xsd:string" id="meta19477" property="format" xsi:type="nex:LiteralMeta"/>
      </node>
      <node about="#node19478" id="node19478" label="M.brunneum_XP_014540437.1/1-594">
        <meta content=" fg=153 0 0 x=0.0 y=376.0 ft='SansSerif-PLAIN-13' ll=7;" datatype="xsd:string" id="meta19479" property="format" xsi:type="nex:LiteralMeta"/>
      </node>
      <node about="#node19484" id="node19484" label="100">
        <meta content=" fg=153 0 0 x=-2.0 y=377.75 ft='SansSerif-PLAIN-13' ll=7;" datatype="xsd:string" id="meta19485" property="format" xsi:type="nex:LiteralMeta"/>
      </node>
      <node about="#node19486" id="node19486" label="M.anisopliae_KJK79870.1/1-658">
        <meta content=" fg=153 0 0 x=0.0 y=377.0 ft='SansSerif-PLAIN-13' ll=7;" datatype="xsd:string" id="meta19487" property="format" xsi:type="nex:LiteralMeta"/>
      </node>
      <node about="#node19488" id="node19488" label="100">
        <meta content=" fg=153 0 0 x=-1.0 y=378.5 ft='SansSerif-PLAIN-13' ll=7;" datatype="xsd:string" id="meta19489" property="format" xsi:type="nex:LiteralMeta"/>
      </node>
      <node about="#node19490" id="node19490" label="M.anisopliae_KFG86029.1/1-509">
        <meta content=" fg=153 0 0 x=0.0 y=378.0 ft='SansSerif-PLAIN-13' ll=7;" datatype="xsd:string" id="meta19491" property="format" xsi:type="nex:LiteralMeta"/>
      </node>
      <node about="#node19492" id="node19492" label="M.anisopliae_KID65292.1/1-653">
        <meta content=" fg=153 0 0 x=0.0 y=379.0 ft='SansSerif-PLAIN-13' ll=7;" datatype="xsd:string" id="meta19493" property="format" xsi:type="nex:LiteralMeta"/>
      </node>
      <node about="#node19574" id="node19574" label="99">
        <meta content=" x=-41.0 y=593.75494 ft='SansSerif-PLAIN-13' ll=7;" datatype="xsd:string" id="meta19575" property="format" xsi:type="nex:LiteralMeta"/>
      </node>
      <node about="#node19576" id="node19576" label="79">
        <meta content=" fg=255 204 204 x=-4.0 y=383.0625 ft='SansSerif-PLAIN-13' ll=7;" datatype="xsd:string" id="meta19577" property="format" xsi:type="nex:LiteralMeta"/>
      </node>
      <node about="#node19578" id="node19578" label="100">
        <meta content=" fg=255 204 204 x=-3.0 y=380.875 ft='SansSerif-PLAIN-13' ll=7;" datatype="xsd:string" id="meta19579" property="format" xsi:type="nex:LiteralMeta"/>
      </node>
      <node about="#node19580" id="node19580" label="C.coronatus_KXN71813.1/1-310">
        <meta content=" fg=255 204 204 x=0.0 y=380.0 ft='SansSerif-PLAIN-13' ll=7;" datatype="xsd:string" id="meta19581" property="format" xsi:type="nex:LiteralMeta"/>
      </node>
      <node about="#node19582" id="node19582" label="100">
        <meta content=" fg=255 204 204 x=-2.0 y=381.75 ft='SansSerif-PLAIN-13' ll=7;" datatype="xsd:string" id="meta19583" property="format" xsi:type="nex:LiteralMeta"/>
      </node>
      <node about="#node19584" id="node19584" label="C.coronatus_KXN72301.1/1-287">
        <meta content=" fg=255 204 204 x=0.0 y=381.0 ft='SansSerif-PLAIN-13' ll=7;" datatype="xsd:string" id="meta19585" property="format" xsi:type="nex:LiteralMeta"/>
      </node>
      <node about="#node19586" id="node19586" label="100">
        <meta content=" fg=255 204 204 x=-1.0 y=382.5 ft='SansSerif-PLAIN-13' ll=7;" datatype="xsd:string" id="meta19587" property="format" xsi:type="nex:LiteralMeta"/>
      </node>
      <node about="#node19588" id="node19588" label="C.coronatus_KXN72296.1/1-312">
        <meta content=" fg=255 204 204 x=0.0 y=382.0 ft='SansSerif-PLAIN-13' ll=7;" datatype="xsd:string" id="meta19589" property="format" xsi:type="nex:LiteralMeta"/>
      </node>
      <node about="#node19590" id="node19590" label="C.coronatus_KXN72297.1/1-412">
        <meta content=" fg=255 204 204 x=0.0 y=383.0 ft='SansSerif-PLAIN-13' ll=7;" datatype="xsd:string" id="meta19591" property="format" xsi:type="nex:LiteralMeta"/>
      </node>
      <node about="#node19604" id="node19604" label="100">
        <meta content=" fg=255 204 204 x=-3.0 y=385.25 ft='SansSerif-PLAIN-13' ll=7;" datatype="xsd:string" id="meta19605" property="format" xsi:type="nex:LiteralMeta"/>
      </node>
      <node about="#node19606" id="node19606" label="C.anguillulae_ORZ35589.1/1-290">
        <meta content=" fg=255 204 204 x=0.0 y=384.0 ft='SansSerif-PLAIN-13' ll=7;" datatype="xsd:string" id="meta19607" property="format" xsi:type="nex:LiteralMeta"/>
      </node>
      <node about="#node19608" id="node19608" label="100">
        <meta content=" fg=255 204 204 x=-2.0 y=386.5 ft='SansSerif-PLAIN-13' ll=7;" datatype="xsd:string" id="meta19609" property="format" xsi:type="nex:LiteralMeta"/>
      </node>
      <node about="#node19610" id="node19610" label="100">
        <meta content=" fg=255 204 204 x=-1.0 y=385.5 ft='SansSerif-PLAIN-13' ll=7;" datatype="xsd:string" id="meta19611" property="format" xsi:type="nex:LiteralMeta"/>
      </node>
      <node about="#node19612" id="node19612" label="C.anguillulae_ORZ33451.1/1-388">
        <meta content=" fg=255 204 204 x=0.0 y=385.0 ft='SansSerif-PLAIN-13' ll=7;" datatype="xsd:string" id="meta19613" property="format" xsi:type="nex:LiteralMeta"/>
      </node>
      <node about="#node19614" id="node19614" label="C.anguillulae_ORZ38145.1/1-560">
        <meta content=" fg=255 204 204 x=0.0 y=386.0 ft='SansSerif-PLAIN-13' ll=7;" datatype="xsd:string" id="meta19615" property="format" xsi:type="nex:LiteralMeta"/>
      </node>
      <node about="#node19620" id="node19620" label="100">
        <meta content=" fg=255 204 204 x=-1.0 y=387.5 ft='SansSerif-PLAIN-13' ll=7;" datatype="xsd:string" id="meta19621" property="format" xsi:type="nex:LiteralMeta"/>
      </node>
      <node about="#node19622" id="node19622" label="A.macrogynus_KNE58318.1/1-532">
        <meta content=" fg=255 204 204 x=0.0 y=387.0 ft='SansSerif-PLAIN-13' ll=7;" datatype="xsd:string" id="meta19623" property="format" xsi:type="nex:LiteralMeta"/>
      </node>
      <node about="#node19624" id="node19624" label="A.macrogynus_KNE72944.1/1-424">
        <meta content=" fg=255 204 204 x=0.0 y=388.0 ft='SansSerif-PLAIN-13' ll=7;" datatype="xsd:string" id="meta19625" property="format" xsi:type="nex:LiteralMeta"/>
      </node>
      <node about="#node19642" id="node19642" label="65">
        <meta content=" x=-40.0 y=804.4473 ft='SansSerif-PLAIN-13' ll=7;" datatype="xsd:string" id="meta19643" property="format" xsi:type="nex:LiteralMeta"/>
      </node>
      <node about="#node19644" id="node19644" label="96">
        <meta content=" x=-33.0 y=399.7811 ft='SansSerif-PLAIN-13' ll=7;" datatype="xsd:string" id="meta19645" property="format" xsi:type="nex:LiteralMeta"/>
      </node>
      <node about="#node19646" id="node19646" label="87">
        <meta content=" fg=255 204 204 x=-3.0 y=391.0 ft='SansSerif-PLAIN-13' ll=7;" datatype="xsd:string" id="meta19647" property="format" xsi:type="nex:LiteralMeta"/>
      </node>
      <node about="#node19648" id="node19648" label="87">
        <meta content=" fg=255 204 204 x=-1.0 y=389.5 ft='SansSerif-PLAIN-13' ll=7;" datatype="xsd:string" id="meta19649" property="format" xsi:type="nex:LiteralMeta"/>
      </node>
      <node about="#node19650" id="node19650" label="B.helicus_RKO83122.1/1-215">
        <meta content=" fg=255 204 204 x=0.0 y=389.0 ft='SansSerif-PLAIN-13' ll=7;" datatype="xsd:string" id="meta19651" property="format" xsi:type="nex:LiteralMeta"/>
      </node>
      <node about="#node19652" id="node19652" label="R.globosum_ORY44403.1/1-436">
        <meta content=" fg=255 204 204 x=0.0 y=390.0 ft='SansSerif-PLAIN-13' ll=7;" datatype="xsd:string" id="meta19653" property="format" xsi:type="nex:LiteralMeta"/>
      </node>
      <node about="#node19658" id="node19658" label="100">
        <meta content=" fg=255 204 204 x=-2.0 y=392.5 ft='SansSerif-PLAIN-13' ll=7;" datatype="xsd:string" id="meta19659" property="format" xsi:type="nex:LiteralMeta"/>
      </node>
      <node about="#node19660" id="node19660" label="100">
        <meta content=" fg=255 204 204 x=-1.0 y=391.5 ft='SansSerif-PLAIN-13' ll=7;" datatype="xsd:string" id="meta19661" property="format" xsi:type="nex:LiteralMeta"/>
      </node>
      <node about="#node19662" id="node19662" label="B.dendrobatidis_OAJ41870.1/1-422">
        <meta content=" fg=255 204 204 x=0.0 y=391.0 ft='SansSerif-PLAIN-13' ll=7;" datatype="xsd:string" id="meta19663" property="format" xsi:type="nex:LiteralMeta"/>
      </node>
      <node about="#node19664" id="node19664" label="B.dendrobatidis_XP_006678342.1/1-328">
        <meta content=" fg=255 204 204 x=0.0 y=392.0 ft='SansSerif-PLAIN-13' ll=7;" datatype="xsd:string" id="meta19665" property="format" xsi:type="nex:LiteralMeta"/>
      </node>
      <node about="#node19670" id="node19670" label="97">
        <meta content=" fg=255 204 204 x=-1.0 y=393.5 ft='SansSerif-PLAIN-13' ll=7;" datatype="xsd:string" id="meta19671" property="format" xsi:type="nex:LiteralMeta"/>
      </node>
      <node about="#node19672" id="node19672" label="B.dendrobatidis_OAJ41882.1/1-422">
        <meta content=" fg=255 204 204 x=0.0 y=393.0 ft='SansSerif-PLAIN-13' ll=7;" datatype="xsd:string" id="meta19673" property="format" xsi:type="nex:LiteralMeta"/>
      </node>
      <node about="#node19674" id="node19674" label="B.dendrobatidis_XP_006678787.1/1-422">
        <meta content=" fg=255 204 204 x=0.0 y=394.0 ft='SansSerif-PLAIN-13' ll=7;" datatype="xsd:string" id="meta19675" property="format" xsi:type="nex:LiteralMeta"/>
      </node>
      <node about="#node19688" id="node19688" label="84">
        <meta content=" x=-32.0 y=408.5622 ft='SansSerif-PLAIN-13' ll=7;" datatype="xsd:string" id="meta19689" property="format" xsi:type="nex:LiteralMeta"/>
      </node>
      <node about="#node19690" id="node19690" label="J.flammicorona_RUP50490.1/1-190">
        <meta content=" x=0.0 y=395.0 ft='SansSerif-PLAIN-13' ll=7;" datatype="xsd:string" id="meta19691" property="format" xsi:type="nex:LiteralMeta"/>
      </node>
      <node about="#node19692" id="node19692" label="99">
        <meta content=" x=-31.0 y=422.1244 ft='SansSerif-PLAIN-13' ll=7;" datatype="xsd:string" id="meta19693" property="format" xsi:type="nex:LiteralMeta"/>
      </node>
      <node about="#node19694" id="node19694" label="100">
        <meta content=" fg=255 204 204 x=-2.0 y=397.5 ft='SansSerif-PLAIN-13' ll=7;" datatype="xsd:string" id="meta19695" property="format" xsi:type="nex:LiteralMeta"/>
      </node>
      <node about="#node19696" id="node19696" label="82">
        <meta content=" fg=255 204 204 x=-1.0 y=396.5 ft='SansSerif-PLAIN-13' ll=7;" datatype="xsd:string" id="meta19697" property="format" xsi:type="nex:LiteralMeta"/>
      </node>
      <node about="#node19698" id="node19698" label="M.elongata_OAQ35275.1/1-435">
        <meta content=" fg=255 204 204 x=0.0 y=396.0 ft='SansSerif-PLAIN-13' ll=7;" datatype="xsd:string" id="meta19699" property="format" xsi:type="nex:LiteralMeta"/>
      </node>
      <node about="#node19700" id="node19700" label="M.elongata_OAQ27864.1/1-507">
        <meta content=" fg=255 204 204 x=0.0 y=397.0 ft='SansSerif-PLAIN-13' ll=7;" datatype="xsd:string" id="meta19701" property="format" xsi:type="nex:LiteralMeta"/>
      </node>
      <node about="#node19706" id="node19706" label="100">
        <meta content=" fg=255 204 204 x=-1.0 y=398.5 ft='SansSerif-PLAIN-13' ll=7;" datatype="xsd:string" id="meta19707" property="format" xsi:type="nex:LiteralMeta"/>
      </node>
      <node about="#node19708" id="node19708" label="L.transversale_XP_021885852.1/1-445">
        <meta content=" fg=255 204 204 x=0.0 y=398.0 ft='SansSerif-PLAIN-13' ll=7;" datatype="xsd:string" id="meta19709" property="format" xsi:type="nex:LiteralMeta"/>
      </node>
      <node about="#node19710" id="node19710" label="M.verticillata_KFH61838.1/1-435">
        <meta content=" fg=255 204 204 x=0.0 y=399.0 ft='SansSerif-PLAIN-13' ll=7;" datatype="xsd:string" id="meta19711" property="format" xsi:type="nex:LiteralMeta"/>
      </node>
      <node about="#node19720" id="node19720" label="99">
        <meta content=" fg=0 0 204 x=-30.0 y=446.7488 ft='SansSerif-PLAIN-13' ll=7;" datatype="xsd:string" id="meta19721" property="format" xsi:type="nex:LiteralMeta"/>
      </node>
      <node about="#node19722" id="node19722" label="97">
        <meta content=" fg=0 0 204 x=-11.0 y=406.7173 ft='SansSerif-PLAIN-13' ll=7;" datatype="xsd:string" id="meta19723" property="format" xsi:type="nex:LiteralMeta"/>
      </node>
      <node about="#node19724" id="node19724" label="100">
        <meta content=" fg=0 0 204 x=-2.0 y=400.75 ft='SansSerif-PLAIN-13' ll=7;" datatype="xsd:string" id="meta19725" property="format" xsi:type="nex:LiteralMeta"/>
      </node>
      <node about="#node19726" id="node19726" label="T.hemipterigena_CEJ82758.1/1-413">
        <meta content=" fg=0 0 204 x=0.0 y=400.0 ft='SansSerif-PLAIN-13' ll=7;" datatype="xsd:string" id="meta19727" property="format" xsi:type="nex:LiteralMeta"/>
      </node>
      <node about="#node19728" id="node19728" label="100">
        <meta content=" fg=0 0 204 x=-1.0 y=401.5 ft='SansSerif-PLAIN-13' ll=7;" datatype="xsd:string" id="meta19729" property="format" xsi:type="nex:LiteralMeta"/>
      </node>
      <node about="#node19730" id="node19730" label="T.hemipterigena_CEJ82370.1/1-434">
        <meta content=" fg=0 0 204 x=0.0 y=401.0 ft='SansSerif-PLAIN-13' ll=7;" datatype="xsd:string" id="meta19731" property="format" xsi:type="nex:LiteralMeta"/>
      </node>
      <node about="#node19732" id="node19732" label="T.hemipterigena_CEJ92895.1/1-421">
        <meta content=" fg=0 0 204 x=0.0 y=402.0 ft='SansSerif-PLAIN-13' ll=7;" datatype="xsd:string" id="meta19733" property="format" xsi:type="nex:LiteralMeta"/>
      </node>
      <node about="#node19742" id="node19742" label="100">
        <meta content=" fg=0 0 204 x=-10.0 y=412.68457 ft='SansSerif-PLAIN-13' ll=7;" datatype="xsd:string" id="meta19743" property="format" xsi:type="nex:LiteralMeta"/>
      </node>
      <node about="#node19744" id="node19744" label="100">
        <meta content=" fg=0 0 204 x=-7.0 y=404.21094 ft='SansSerif-PLAIN-13' ll=7;" datatype="xsd:string" id="meta19745" property="format" xsi:type="nex:LiteralMeta"/>
      </node>
      <node about="#node19746" id="node19746" label="O.corvina_AJD23178.1/1-422">
        <meta content=" fg=0 0 204 x=0.0 y=403.0 ft='SansSerif-PLAIN-13' ll=7;" datatype="xsd:string" id="meta19747" property="format" xsi:type="nex:LiteralMeta"/>
      </node>
      <node about="#node19748" id="node19748" label="99">
        <meta content=" fg=0 0 204 x=-6.0 y=405.42188 ft='SansSerif-PLAIN-13' ll=7;" datatype="xsd:string" id="meta19749" property="format" xsi:type="nex:LiteralMeta"/>
      </node>
      <node about="#node19750" id="node19750" label="M.canis_XP_002844825.1/1-422">
        <meta content=" fg=0 0 204 x=0.0 y=404.0 ft='SansSerif-PLAIN-13' ll=7;" datatype="xsd:string" id="meta19751" property="format" xsi:type="nex:LiteralMeta"/>
      </node>
      <node about="#node19752" id="node19752" label="95">
        <meta content=" fg=0 0 204 x=-5.0 y=406.84375 ft='SansSerif-PLAIN-13' ll=7;" datatype="xsd:string" id="meta19753" property="format" xsi:type="nex:LiteralMeta"/>
      </node>
      <node about="#node19754" id="node19754" label="N.gypsea_XP_003173666.1/1-422">
        <meta content=" fg=0 0 204 x=0.0 y=405.0 ft='SansSerif-PLAIN-13' ll=7;" datatype="xsd:string" id="meta19755" property="format" xsi:type="nex:LiteralMeta"/>
      </node>
      <node about="#node19756" id="node19756" label="97">
        <meta content=" fg=0 0 204 x=-4.0 y=408.6875 ft='SansSerif-PLAIN-13' ll=7;" datatype="xsd:string" id="meta19757" property="format" xsi:type="nex:LiteralMeta"/>
      </node>
      <node about="#node19758" id="node19758" label="100">
        <meta content=" fg=0 0 204 x=-2.0 y=406.75 ft='SansSerif-PLAIN-13' ll=7;" datatype="xsd:string" id="meta19759" property="format" xsi:type="nex:LiteralMeta"/>
      </node>
      <node about="#node19760" id="node19760" label="T.tonsurans_B6V865.1/1-422">
        <meta content=" fg=0 0 204 x=0.0 y=406.0 ft='SansSerif-PLAIN-13' ll=7;" datatype="xsd:string" id="meta19761" property="format" xsi:type="nex:LiteralMeta"/>
      </node>
      <node about="#node19762" id="node19762" label="75">
        <meta content=" fg=0 0 204 x=-1.0 y=407.5 ft='SansSerif-PLAIN-13' ll=7;" datatype="xsd:string" id="meta19763" property="format" xsi:type="nex:LiteralMeta"/>
      </node>
      <node about="#node19764" id="node19764" label="T.equinum_B8XGR3.1/1-422">
        <meta content=" fg=0 0 204 x=0.0 y=407.0 ft='SansSerif-PLAIN-13' ll=7;" datatype="xsd:string" id="meta19765" property="format" xsi:type="nex:LiteralMeta"/>
      </node>
      <node about="#node19766" id="node19766" label="T.interdigitale_KDB25014.1/1-422">
        <meta content=" fg=0 0 204 x=0.0 y=408.0 ft='SansSerif-PLAIN-13' ll=7;" datatype="xsd:string" id="meta19767" property="format" xsi:type="nex:LiteralMeta"/>
      </node>
      <node about="#node19776" id="node19776" label="100">
        <meta content=" fg=0 0 204 x=-3.0 y=410.625 ft='SansSerif-PLAIN-13' ll=7;" datatype="xsd:string" id="meta19777" property="format" xsi:type="nex:LiteralMeta"/>
      </node>
      <node about="#node19778" id="node19778" label="84">
        <meta content=" fg=0 0 204 x=-1.0 y=409.5 ft='SansSerif-PLAIN-13' ll=7;" datatype="xsd:string" id="meta19779" property="format" xsi:type="nex:LiteralMeta"/>
      </node>
      <node about="#node19780" id="node19780" label="T.violaceum_OAL69404.1/1-422">
        <meta content=" fg=0 0 204 x=0.0 y=409.0 ft='SansSerif-PLAIN-13' ll=7;" datatype="xsd:string" id="meta19781" property="format" xsi:type="nex:LiteralMeta"/>
      </node>
      <node about="#node19782" id="node19782" label="T.rubrum_XP_003235123.1/1-422">
        <meta content=" fg=0 0 204 x=0.0 y=410.0 ft='SansSerif-PLAIN-13' ll=7;" datatype="xsd:string" id="meta19783" property="format" xsi:type="nex:LiteralMeta"/>
      </node>
      <node about="#node19788" id="node19788" label="75">
        <meta content=" fg=0 0 204 x=-2.0 y=411.75 ft='SansSerif-PLAIN-13' ll=7;" datatype="xsd:string" id="meta19789" property="format" xsi:type="nex:LiteralMeta"/>
      </node>
      <node about="#node19790" id="node19790" label="T.rubrum_EZF52535.1/1-231">
        <meta content=" fg=0 0 204 x=0.0 y=411.0 ft='SansSerif-PLAIN-13' ll=7;" datatype="xsd:string" id="meta19791" property="format" xsi:type="nex:LiteralMeta"/>
      </node>
      <node about="#node19792" id="node19792" label="53">
        <meta content=" fg=0 0 204 x=-1.0 y=412.5 ft='SansSerif-PLAIN-13' ll=7;" datatype="xsd:string" id="meta19793" property="format" xsi:type="nex:LiteralMeta"/>
      </node>
      <node about="#node19794" id="node19794" label="T.benhamiae_D4AS12.2/1-422">
        <meta content=" fg=0 0 204 x=0.0 y=412.0 ft='SansSerif-PLAIN-13' ll=7;" datatype="xsd:string" id="meta19795" property="format" xsi:type="nex:LiteralMeta"/>
      </node>
      <node about="#node19796" id="node19796" label="T.verrucosum_XP_003018043.1/1-422">
        <meta content=" fg=0 0 204 x=0.0 y=413.0 ft='SansSerif-PLAIN-13' ll=7;" datatype="xsd:string" id="meta19797" property="format" xsi:type="nex:LiteralMeta"/>
      </node>
      <node about="#node19826" id="node19826" label="88">
        <meta content=" fg=0 0 204 x=-9.0 y=421.1582 ft='SansSerif-PLAIN-13' ll=7;" datatype="xsd:string" id="meta19827" property="format" xsi:type="nex:LiteralMeta"/>
      </node>
      <node about="#node19828" id="node19828" label="100">
        <meta content=" fg=0 0 204 x=-6.0 y=416.92188 ft='SansSerif-PLAIN-13' ll=7;" datatype="xsd:string" id="meta19829" property="format" xsi:type="nex:LiteralMeta"/>
      </node>
      <node about="#node19830" id="node19830" label="100">
        <meta content=" fg=0 0 204 x=-3.0 y=414.875 ft='SansSerif-PLAIN-13' ll=7;" datatype="xsd:string" id="meta19831" property="format" xsi:type="nex:LiteralMeta"/>
      </node>
      <node about="#node19832" id="node19832" label="U.reesii_XP_002585155.1/1-373">
        <meta content=" fg=0 0 204 x=0.0 y=414.0 ft='SansSerif-PLAIN-13' ll=7;" datatype="xsd:string" id="meta19833" property="format" xsi:type="nex:LiteralMeta"/>
      </node>
      <node about="#node19834" id="node19834" label="92">
        <meta content=" fg=0 0 204 x=-2.0 y=415.75 ft='SansSerif-PLAIN-13' ll=7;" datatype="xsd:string" id="meta19835" property="format" xsi:type="nex:LiteralMeta"/>
      </node>
      <node about="#node19836" id="node19836" label="C.posadasii_XP_003070189.1/1-420">
        <meta content=" fg=0 0 204 x=0.0 y=415.0 ft='SansSerif-PLAIN-13' ll=7;" datatype="xsd:string" id="meta19837" property="format" xsi:type="nex:LiteralMeta"/>
      </node>
      <node about="#node19838" id="node19838" label="83">
        <meta content=" fg=0 0 204 x=-1.0 y=416.5 ft='SansSerif-PLAIN-13' ll=7;" datatype="xsd:string" id="meta19839" property="format" xsi:type="nex:LiteralMeta"/>
      </node>
      <node about="#node19840" id="node19840" label="C.immitis_XP_001243130.1/1-420">
        <meta content=" fg=0 0 204 x=0.0 y=416.0 ft='SansSerif-PLAIN-13' ll=7;" datatype="xsd:string" id="meta19841" property="format" xsi:type="nex:LiteralMeta"/>
      </node>
      <node about="#node19842" id="node19842" label="C.posadasii_KMM68063.1/1-420">
        <meta content=" fg=0 0 204 x=0.0 y=417.0 ft='SansSerif-PLAIN-13' ll=7;" datatype="xsd:string" id="meta19843" property="format" xsi:type="nex:LiteralMeta"/>
      </node>
      <node about="#node19856" id="node19856" label="100">
        <meta content=" fg=0 0 204 x=-5.0 y=418.96875 ft='SansSerif-PLAIN-13' ll=7;" datatype="xsd:string" id="meta19857" property="format" xsi:type="nex:LiteralMeta"/>
      </node>
      <node about="#node19858" id="node19858" label="U.reesii_XP_002541806.1/1-417">
        <meta content=" fg=0 0 204 x=0.0 y=418.0 ft='SansSerif-PLAIN-13' ll=7;" datatype="xsd:string" id="meta19859" property="format" xsi:type="nex:LiteralMeta"/>
      </node>
      <node about="#node19860" id="node19860" label="96">
        <meta content=" fg=0 0 204 x=-4.0 y=419.9375 ft='SansSerif-PLAIN-13' ll=7;" datatype="xsd:string" id="meta19861" property="format" xsi:type="nex:LiteralMeta"/>
      </node>
      <node about="#node19862" id="node19862" label="C.posadasii_EFW21626.1/1-402">
        <meta content=" fg=0 0 204 x=0.0 y=419.0 ft='SansSerif-PLAIN-13' ll=7;" datatype="xsd:string" id="meta19863" property="format" xsi:type="nex:LiteralMeta"/>
      </node>
      <node about="#node19864" id="node19864" label="49">
        <meta content=" fg=0 0 204 x=-3.0 y=420.875 ft='SansSerif-PLAIN-13' ll=7;" datatype="xsd:string" id="meta19865" property="format" xsi:type="nex:LiteralMeta"/>
      </node>
      <node about="#node19866" id="node19866" label="C.posadasii_XP_003065806.1/1-416">
        <meta content=" fg=0 0 204 x=0.0 y=420.0 ft='SansSerif-PLAIN-13' ll=7;" datatype="xsd:string" id="meta19867" property="format" xsi:type="nex:LiteralMeta"/>
      </node>
      <node about="#node19868" id="node19868" label="41">
        <meta content=" fg=0 0 204 x=-2.0 y=421.75 ft='SansSerif-PLAIN-13' ll=7;" datatype="xsd:string" id="meta19869" property="format" xsi:type="nex:LiteralMeta"/>
      </node>
      <node about="#node19870" id="node19870" label="C.posadasii_KMM65100.1/1-417">
        <meta content=" fg=0 0 204 x=0.0 y=421.0 ft='SansSerif-PLAIN-13' ll=7;" datatype="xsd:string" id="meta19871" property="format" xsi:type="nex:LiteralMeta"/>
      </node>
      <node about="#node19872" id="node19872" label="100">
        <meta content=" fg=0 0 204 x=-1.0 y=422.5 ft='SansSerif-PLAIN-13' ll=7;" datatype="xsd:string" id="meta19873" property="format" xsi:type="nex:LiteralMeta"/>
      </node>
      <node about="#node19874" id="node19874" label="C.immitis_XP_001247625.2/1-417">
        <meta content=" fg=0 0 204 x=0.0 y=422.0 ft='SansSerif-PLAIN-13' ll=7;" datatype="xsd:string" id="meta19875" property="format" xsi:type="nex:LiteralMeta"/>
      </node>
      <node about="#node19876" id="node19876" label="C.immitis_RXH65607.1/1-598">
        <meta content=" fg=0 0 204 x=0.0 y=423.0 ft='SansSerif-PLAIN-13' ll=7;" datatype="xsd:string" id="meta19877" property="format" xsi:type="nex:LiteralMeta"/>
      </node>
      <node about="#node19902" id="node19902" label="100">
        <meta content=" fg=0 0 204 x=-8.0 y=425.39453 ft='SansSerif-PLAIN-13' ll=7;" datatype="xsd:string" id="meta19903" property="format" xsi:type="nex:LiteralMeta"/>
      </node>
      <node about="#node19904" id="node19904" label="O.corvina_AJD23179.1/1-419">
        <meta content=" fg=0 0 204 x=0.0 y=424.0 ft='SansSerif-PLAIN-13' ll=7;" datatype="xsd:string" id="meta19905" property="format" xsi:type="nex:LiteralMeta"/>
      </node>
      <node about="#node19906" id="node19906" label="99">
        <meta content=" fg=0 0 204 x=-7.0 y=426.78906 ft='SansSerif-PLAIN-13' ll=7;" datatype="xsd:string" id="meta19907" property="format" xsi:type="nex:LiteralMeta"/>
      </node>
      <node about="#node19908" id="node19908" label="M.canis_XP_002848541.1/1-416">
        <meta content=" fg=0 0 204 x=0.0 y=425.0 ft='SansSerif-PLAIN-13' ll=7;" datatype="xsd:string" id="meta19909" property="format" xsi:type="nex:LiteralMeta"/>
      </node>
      <node about="#node19910" id="node19910" label="99">
        <meta content=" fg=0 0 204 x=-6.0 y=428.57812 ft='SansSerif-PLAIN-13' ll=7;" datatype="xsd:string" id="meta19911" property="format" xsi:type="nex:LiteralMeta"/>
      </node>
      <node about="#node19912" id="node19912" label="N.gypsea_XP_003174421.1/1-416">
        <meta content=" fg=0 0 204 x=0.0 y=426.0 ft='SansSerif-PLAIN-13' ll=7;" datatype="xsd:string" id="meta19913" property="format" xsi:type="nex:LiteralMeta"/>
      </node>
      <node about="#node19914" id="node19914" label="99">
        <meta content=" fg=0 0 204 x=-5.0 y=431.15625 ft='SansSerif-PLAIN-13' ll=7;" datatype="xsd:string" id="meta19915" property="format" xsi:type="nex:LiteralMeta"/>
      </node>
      <node about="#node19916" id="node19916" label="100">
        <meta content=" fg=0 0 204 x=-3.0 y=428.625 ft='SansSerif-PLAIN-13' ll=7;" datatype="xsd:string" id="meta19917" property="format" xsi:type="nex:LiteralMeta"/>
      </node>
      <node about="#node19918" id="node19918" label="100">
        <meta content=" fg=0 0 204 x=-1.0 y=427.5 ft='SansSerif-PLAIN-13' ll=7;" datatype="xsd:string" id="meta19919" property="format" xsi:type="nex:LiteralMeta"/>
      </node>
      <node about="#node19920" id="node19920" label="T.equinum_EGE08568.1/1-416">
        <meta content=" fg=0 0 204 x=0.0 y=427.0 ft='SansSerif-PLAIN-13' ll=7;" datatype="xsd:string" id="meta19921" property="format" xsi:type="nex:LiteralMeta"/>
      </node>
      <node about="#node19922" id="node19922" label="T.tonsurans_EGD99850.1/1-416">
        <meta content=" fg=0 0 204 x=0.0 y=428.0 ft='SansSerif-PLAIN-13' ll=7;" datatype="xsd:string" id="meta19923" property="format" xsi:type="nex:LiteralMeta"/>
      </node>
      <node about="#node19928" id="node19928" label="62">
        <meta content=" fg=0 0 204 x=-2.0 y=429.75 ft='SansSerif-PLAIN-13' ll=7;" datatype="xsd:string" id="meta19929" property="format" xsi:type="nex:LiteralMeta"/>
      </node>
      <node about="#node19930" id="node19930" label="T.mentagrophytes_GBF60364.1/1-1197">
        <meta content=" fg=0 0 204 x=0.0 y=429.0 ft='SansSerif-PLAIN-13' ll=7;" datatype="xsd:string" id="meta19931" property="format" xsi:type="nex:LiteralMeta"/>
      </node>
      <node about="#node19932" id="node19932" label="100">
        <meta content=" fg=0 0 204 x=-1.0 y=430.5 ft='SansSerif-PLAIN-13' ll=7;" datatype="xsd:string" id="meta19933" property="format" xsi:type="nex:LiteralMeta"/>
      </node>
      <node about="#node19934" id="node19934" label="T.interdigitale_KDB21458.1/1-416">
        <meta content=" fg=0 0 204 x=0.0 y=430.0 ft='SansSerif-PLAIN-13' ll=7;" datatype="xsd:string" id="meta19935" property="format" xsi:type="nex:LiteralMeta"/>
      </node>
      <node about="#node19936" id="node19936" label="T.interdigitale_EZF35206.1/1-416">
        <meta content=" fg=0 0 204 x=0.0 y=431.0 ft='SansSerif-PLAIN-13' ll=7;" datatype="xsd:string" id="meta19937" property="format" xsi:type="nex:LiteralMeta"/>
      </node>
      <node about="#node19950" id="node19950" label="98">
        <meta content=" fg=0 0 204 x=-4.0 y=433.6875 ft='SansSerif-PLAIN-13' ll=7;" datatype="xsd:string" id="meta19951" property="format" xsi:type="nex:LiteralMeta"/>
      </node>
      <node about="#node19952" id="node19952" label="100">
        <meta content=" fg=0 0 204 x=-1.0 y=432.5 ft='SansSerif-PLAIN-13' ll=7;" datatype="xsd:string" id="meta19953" property="format" xsi:type="nex:LiteralMeta"/>
      </node>
      <node about="#node19954" id="node19954" label="T.verrucosum_XP_003023264.1/1-422">
        <meta content=" fg=0 0 204 x=0.0 y=432.0 ft='SansSerif-PLAIN-13' ll=7;" datatype="xsd:string" id="meta19955" property="format" xsi:type="nex:LiteralMeta"/>
      </node>
      <node about="#node19956" id="node19956" label="T.benhamiae_XP_003015506.1/1-416">
        <meta content=" fg=0 0 204 x=0.0 y=433.0 ft='SansSerif-PLAIN-13' ll=7;" datatype="xsd:string" id="meta19957" property="format" xsi:type="nex:LiteralMeta"/>
      </node>
      <node about="#node19962" id="node19962" label="100">
        <meta content=" fg=0 0 204 x=-3.0 y=434.875 ft='SansSerif-PLAIN-13' ll=7;" datatype="xsd:string" id="meta19963" property="format" xsi:type="nex:LiteralMeta"/>
      </node>
      <node about="#node19964" id="node19964" label="T.soudanense_EZF78059.1/1-416">
        <meta content=" fg=0 0 204 x=0.0 y=434.0 ft='SansSerif-PLAIN-13' ll=7;" datatype="xsd:string" id="meta19965" property="format" xsi:type="nex:LiteralMeta"/>
      </node>
      <node about="#node19966" id="node19966" label="51">
        <meta content=" fg=0 0 204 x=-2.0 y=435.75 ft='SansSerif-PLAIN-13' ll=7;" datatype="xsd:string" id="meta19967" property="format" xsi:type="nex:LiteralMeta"/>
      </node>
      <node about="#node19968" id="node19968" label="T.rubrum_XP_003231712.1/1-416">
        <meta content=" fg=0 0 204 x=0.0 y=435.0 ft='SansSerif-PLAIN-13' ll=7;" datatype="xsd:string" id="meta19969" property="format" xsi:type="nex:LiteralMeta"/>
      </node>
      <node about="#node19970" id="node19970" label="99">
        <meta content=" fg=0 0 204 x=-1.0 y=436.5 ft='SansSerif-PLAIN-13' ll=7;" datatype="xsd:string" id="meta19971" property="format" xsi:type="nex:LiteralMeta"/>
      </node>
      <node about="#node19972" id="node19972" label="T.rubrum_OAL67056.1/1-1266">
        <meta content=" fg=0 0 204 x=0.0 y=436.0 ft='SansSerif-PLAIN-13' ll=7;" datatype="xsd:string" id="meta19973" property="format" xsi:type="nex:LiteralMeta"/>
      </node>
      <node about="#node19974" id="node19974" label="T.violaceum_OAL71240.1/1-1269">
        <meta content=" fg=0 0 204 x=0.0 y=437.0 ft='SansSerif-PLAIN-13' ll=7;" datatype="xsd:string" id="meta19975" property="format" xsi:type="nex:LiteralMeta"/>
      </node>
      <node about="#node20020" id="node20020" label="85">
        <meta content=" fg=0 0 204 x=-29.0 y=486.78033 ft='SansSerif-PLAIN-13' ll=7;" datatype="xsd:string" id="meta20021" property="format" xsi:type="nex:LiteralMeta"/>
      </node>
      <node about="#node20022" id="node20022" label="97">
        <meta content=" fg=0 0 204 x=-5.0 y=440.90625 ft='SansSerif-PLAIN-13' ll=7;" datatype="xsd:string" id="meta20023" property="format" xsi:type="nex:LiteralMeta"/>
      </node>
      <node about="#node20024" id="node20024" label="100">
        <meta content=" fg=0 0 204 x=-3.0 y=438.875 ft='SansSerif-PLAIN-13' ll=7;" datatype="xsd:string" id="meta20025" property="format" xsi:type="nex:LiteralMeta"/>
      </node>
      <node about="#node20026" id="node20026" label="P.gracilis_TFK98009.1/1-425">
        <meta content=" fg=0 0 204 x=0.0 y=438.0 ft='SansSerif-PLAIN-13' ll=7;" datatype="xsd:string" id="meta20027" property="format" xsi:type="nex:LiteralMeta"/>
      </node>
      <node about="#node20028" id="node20028" label="100">
        <meta content=" fg=0 0 204 x=-2.0 y=439.75 ft='SansSerif-PLAIN-13' ll=7;" datatype="xsd:string" id="meta20029" property="format" xsi:type="nex:LiteralMeta"/>
      </node>
      <node about="#node20030" id="node20030" label="P.gracilis_TFL00845.1/1-425">
        <meta content=" fg=0 0 204 x=0.0 y=439.0 ft='SansSerif-PLAIN-13' ll=7;" datatype="xsd:string" id="meta20031" property="format" xsi:type="nex:LiteralMeta"/>
      </node>
      <node about="#node20032" id="node20032" label="100">
        <meta content=" fg=0 0 204 x=-1.0 y=440.5 ft='SansSerif-PLAIN-13' ll=7;" datatype="xsd:string" id="meta20033" property="format" xsi:type="nex:LiteralMeta"/>
      </node>
      <node about="#node20034" id="node20034" label="P.gracilis_TFL00808.1/1-423">
        <meta content=" fg=0 0 204 x=0.0 y=440.0 ft='SansSerif-PLAIN-13' ll=7;" datatype="xsd:string" id="meta20035" property="format" xsi:type="nex:LiteralMeta"/>
      </node>
      <node about="#node20036" id="node20036" label="P.gracilis_TFK98486.1/1-432">
        <meta content=" fg=0 0 204 x=0.0 y=441.0 ft='SansSerif-PLAIN-13' ll=7;" datatype="xsd:string" id="meta20037" property="format" xsi:type="nex:LiteralMeta"/>
      </node>
      <node about="#node20050" id="node20050" label="100">
        <meta content=" fg=0 0 204 x=-4.0 y=442.9375 ft='SansSerif-PLAIN-13' ll=7;" datatype="xsd:string" id="meta20051" property="format" xsi:type="nex:LiteralMeta"/>
      </node>
      <node about="#node20052" id="node20052" label="D.stenobrocha_EWC47313.1/1-433">
        <meta content=" fg=0 0 204 x=0.0 y=442.0 ft='SansSerif-PLAIN-13' ll=7;" datatype="xsd:string" id="meta20053" property="format" xsi:type="nex:LiteralMeta"/>
      </node>
      <node about="#node20054" id="node20054" label="100">
        <meta content=" fg=0 0 204 x=-3.0 y=443.875 ft='SansSerif-PLAIN-13' ll=7;" datatype="xsd:string" id="meta20055" property="format" xsi:type="nex:LiteralMeta"/>
      </node>
      <node about="#node20056" id="node20056" label="D.haptotyla_EPS35923.1/1-437">
        <meta content=" fg=0 0 204 x=0.0 y=443.0 ft='SansSerif-PLAIN-13' ll=7;" datatype="xsd:string" id="meta20057" property="format" xsi:type="nex:LiteralMeta"/>
      </node>
      <node about="#node20058" id="node20058" label="100">
        <meta content=" fg=0 0 204 x=-2.0 y=444.75 ft='SansSerif-PLAIN-13' ll=7;" datatype="xsd:string" id="meta20059" property="format" xsi:type="nex:LiteralMeta"/>
      </node>
      <node about="#node20060" id="node20060" label="D.flagrans_RVD87891.1/1-436">
        <meta content=" fg=0 0 204 x=0.0 y=444.0 ft='SansSerif-PLAIN-13' ll=7;" datatype="xsd:string" id="meta20061" property="format" xsi:type="nex:LiteralMeta"/>
      </node>
      <node about="#node20062" id="node20062" label="100">
        <meta content=" fg=0 0 204 x=-1.0 y=445.5 ft='SansSerif-PLAIN-13' ll=7;" datatype="xsd:string" id="meta20063" property="format" xsi:type="nex:LiteralMeta"/>
      </node>
      <node about="#node20064" id="node20064" label="A.oligospora_TGJ63240.1/1-439">
        <meta content=" fg=0 0 204 x=0.0 y=445.0 ft='SansSerif-PLAIN-13' ll=7;" datatype="xsd:string" id="meta20065" property="format" xsi:type="nex:LiteralMeta"/>
      </node>
      <node about="#node20066" id="node20066" label="A.oligospora_XP_011118493.1/1-439">
        <meta content=" fg=0 0 204 x=0.0 y=446.0 ft='SansSerif-PLAIN-13' ll=7;" datatype="xsd:string" id="meta20067" property="format" xsi:type="nex:LiteralMeta"/>
      </node>
      <node about="#node20088" id="node20088" label="39">
        <meta content=" fg=0 0 204 x=-28.0 y=532.6544 ft='SansSerif-PLAIN-13' ll=7;" datatype="xsd:string" id="meta20089" property="format" xsi:type="nex:LiteralMeta"/>
      </node>
      <node about="#node20090" id="node20090" label="47">
        <meta content=" fg=0 0 204 x=-11.0 y=450.21973 ft='SansSerif-PLAIN-13' ll=7;" datatype="xsd:string" id="meta20091" property="format" xsi:type="nex:LiteralMeta"/>
      </node>
      <node about="#node20092" id="node20092" label="C.apollinis_XP_007784632.1/1-414">
        <meta content=" fg=0 0 204 x=0.0 y=447.0 ft='SansSerif-PLAIN-13' ll=7;" datatype="xsd:string" id="meta20093" property="format" xsi:type="nex:LiteralMeta"/>
      </node>
      <node about="#node20094" id="node20094" label="93">
        <meta content=" fg=0 0 204 x=-10.0 y=453.43945 ft='SansSerif-PLAIN-13' ll=7;" datatype="xsd:string" id="meta20095" property="format" xsi:type="nex:LiteralMeta"/>
      </node>
      <node about="#node20096" id="node20096" label="100">
        <meta content=" fg=0 0 204 x=-5.0 y=449.71875 ft='SansSerif-PLAIN-13' ll=7;" datatype="xsd:string" id="meta20097" property="format" xsi:type="nex:LiteralMeta"/>
      </node>
      <node about="#node20098" id="node20098" label="100">
        <meta content=" fg=0 0 204 x=-1.0 y=448.5 ft='SansSerif-PLAIN-13' ll=7;" datatype="xsd:string" id="meta20099" property="format" xsi:type="nex:LiteralMeta"/>
      </node>
      <node about="#node20100" id="node20100" label="A.immersus_RPA75178.1/1-420">
        <meta content=" fg=0 0 204 x=0.0 y=448.0 ft='SansSerif-PLAIN-13' ll=7;" datatype="xsd:string" id="meta20101" property="format" xsi:type="nex:LiteralMeta"/>
      </node>
      <node about="#node20102" id="node20102" label="P.omphalodes_CCX32640.1/1-441">
        <meta content=" fg=0 0 204 x=0.0 y=449.0 ft='SansSerif-PLAIN-13' ll=7;" datatype="xsd:string" id="meta20103" property="format" xsi:type="nex:LiteralMeta"/>
      </node>
      <node about="#node20108" id="node20108" label="100">
        <meta content=" fg=0 0 204 x=-4.0 y=450.9375 ft='SansSerif-PLAIN-13' ll=7;" datatype="xsd:string" id="meta20109" property="format" xsi:type="nex:LiteralMeta"/>
      </node>
      <node about="#node20110" id="node20110" label="M.phaseolina_EKG18003.1/1-435">
        <meta content=" fg=0 0 204 x=0.0 y=450.0 ft='SansSerif-PLAIN-13' ll=7;" datatype="xsd:string" id="meta20111" property="format" xsi:type="nex:LiteralMeta"/>
      </node>
      <node about="#node20112" id="node20112" label="100">
        <meta content=" fg=0 0 204 x=-3.0 y=451.875 ft='SansSerif-PLAIN-13' ll=7;" datatype="xsd:string" id="meta20113" property="format" xsi:type="nex:LiteralMeta"/>
      </node>
      <node about="#node20114" id="node20114" label="N.parvum_EOD45725.1/1-441">
        <meta content=" fg=0 0 204 x=0.0 y=451.0 ft='SansSerif-PLAIN-13' ll=7;" datatype="xsd:string" id="meta20115" property="format" xsi:type="nex:LiteralMeta"/>
      </node>
      <node about="#node20116" id="node20116" label="100">
        <meta content=" fg=0 0 204 x=-2.0 y=452.75 ft='SansSerif-PLAIN-13' ll=7;" datatype="xsd:string" id="meta20117" property="format" xsi:type="nex:LiteralMeta"/>
      </node>
      <node about="#node20118" id="node20118" label="D.corticola_XP_020125124.1/1-433">
        <meta content=" fg=0 0 204 x=0.0 y=452.0 ft='SansSerif-PLAIN-13' ll=7;" datatype="xsd:string" id="meta20119" property="format" xsi:type="nex:LiteralMeta"/>
      </node>
      <node about="#node20120" id="node20120" label="100">
        <meta content=" fg=0 0 204 x=-1.0 y=453.5 ft='SansSerif-PLAIN-13' ll=7;" datatype="xsd:string" id="meta20121" property="format" xsi:type="nex:LiteralMeta"/>
      </node>
      <node about="#node20122" id="node20122" label="D.seriata_OMP84735.1/1-428">
        <meta content=" fg=0 0 204 x=0.0 y=453.0 ft='SansSerif-PLAIN-13' ll=7;" datatype="xsd:string" id="meta20123" property="format" xsi:type="nex:LiteralMeta"/>
      </node>
      <node about="#node20124" id="node20124" label="D.seriata_KKY22554.1/1-428">
        <meta content=" fg=0 0 204 x=0.0 y=454.0 ft='SansSerif-PLAIN-13' ll=7;" datatype="xsd:string" id="meta20125" property="format" xsi:type="nex:LiteralMeta"/>
      </node>
      <node about="#node20146" id="node20146" label="68">
        <meta content=" fg=0 0 204 x=-9.0 y=457.16016 ft='SansSerif-PLAIN-13' ll=7;" datatype="xsd:string" id="meta20147" property="format" xsi:type="nex:LiteralMeta"/>
      </node>
      <node about="#node20148" id="node20148" label="A.nigricans_TGZ77587.1/1-433">
        <meta content=" fg=0 0 204 x=0.0 y=455.0 ft='SansSerif-PLAIN-13' ll=7;" datatype="xsd:string" id="meta20149" property="format" xsi:type="nex:LiteralMeta"/>
      </node>
      <node about="#node20150" id="node20150" label="98">
        <meta content=" fg=0 0 204 x=-8.0 y=459.3203 ft='SansSerif-PLAIN-13' ll=7;" datatype="xsd:string" id="meta20151" property="format" xsi:type="nex:LiteralMeta"/>
      </node>
      <node about="#node20152" id="node20152" label="S.commune_XP_003038760.1/1-440">
        <meta content=" fg=0 0 204 x=0.0 y=456.0 ft='SansSerif-PLAIN-13' ll=7;" datatype="xsd:string" id="meta20153" property="format" xsi:type="nex:LiteralMeta"/>
      </node>
      <node about="#node20154" id="node20154" label="87">
        <meta content=" fg=0 0 204 x=-7.0 y=462.64062 ft='SansSerif-PLAIN-13' ll=7;" datatype="xsd:string" id="meta20155" property="format" xsi:type="nex:LiteralMeta"/>
      </node>
      <node about="#node20156" id="node20156" label="100">
        <meta content=" fg=0 0 204 x=-6.0 y=457.98438 ft='SansSerif-PLAIN-13' ll=7;" datatype="xsd:string" id="meta20157" property="format" xsi:type="nex:LiteralMeta"/>
      </node>
      <node about="#node20158" id="node20158" label="R.solani_CEL61282.1/1-297">
        <meta content=" fg=0 0 204 x=0.0 y=457.0 ft='SansSerif-PLAIN-13' ll=7;" datatype="xsd:string" id="meta20159" property="format" xsi:type="nex:LiteralMeta"/>
      </node>
      <node about="#node20160" id="node20160" label="99">
        <meta content=" fg=0 0 204 x=-5.0 y=458.96875 ft='SansSerif-PLAIN-13' ll=7;" datatype="xsd:string" id="meta20161" property="format" xsi:type="nex:LiteralMeta"/>
      </node>
      <node about="#node20162" id="node20162" label="R.solani_EUC58892.1/1-438">
        <meta content=" fg=0 0 204 x=0.0 y=458.0 ft='SansSerif-PLAIN-13' ll=7;" datatype="xsd:string" id="meta20163" property="format" xsi:type="nex:LiteralMeta"/>
      </node>
      <node about="#node20164" id="node20164" label="99">
        <meta content=" fg=0 0 204 x=-4.0 y=459.9375 ft='SansSerif-PLAIN-13' ll=7;" datatype="xsd:string" id="meta20165" property="format" xsi:type="nex:LiteralMeta"/>
      </node>
      <node about="#node20166" id="node20166" label="R.solani_CEL59106.1/1-438">
        <meta content=" fg=0 0 204 x=0.0 y=459.0 ft='SansSerif-PLAIN-13' ll=7;" datatype="xsd:string" id="meta20167" property="format" xsi:type="nex:LiteralMeta"/>
      </node>
      <node about="#node20168" id="node20168" label="99">
        <meta content=" fg=0 0 204 x=-3.0 y=460.875 ft='SansSerif-PLAIN-13' ll=7;" datatype="xsd:string" id="meta20169" property="format" xsi:type="nex:LiteralMeta"/>
      </node>
      <node about="#node20170" id="node20170" label="R.solani_ELU38122.1/1-238">
        <meta content=" fg=0 0 204 x=0.0 y=460.0 ft='SansSerif-PLAIN-13' ll=7;" datatype="xsd:string" id="meta20171" property="format" xsi:type="nex:LiteralMeta"/>
      </node>
      <node about="#node20172" id="node20172" label="99">
        <meta content=" fg=0 0 204 x=-2.0 y=461.75 ft='SansSerif-PLAIN-13' ll=7;" datatype="xsd:string" id="meta20173" property="format" xsi:type="nex:LiteralMeta"/>
      </node>
      <node about="#node20174" id="node20174" label="R.solani_KDN35656.1/1-363">
        <meta content=" fg=0 0 204 x=0.0 y=461.0 ft='SansSerif-PLAIN-13' ll=7;" datatype="xsd:string" id="meta20175" property="format" xsi:type="nex:LiteralMeta"/>
      </node>
      <node about="#node20176" id="node20176" label="100">
        <meta content=" fg=0 0 204 x=-1.0 y=462.5 ft='SansSerif-PLAIN-13' ll=7;" datatype="xsd:string" id="meta20177" property="format" xsi:type="nex:LiteralMeta"/>
      </node>
      <node about="#node20178" id="node20178" label="R.solani_CCO33117.1/1-427">
        <meta content=" fg=0 0 204 x=0.0 y=462.0 ft='SansSerif-PLAIN-13' ll=7;" datatype="xsd:string" id="meta20179" property="format" xsi:type="nex:LiteralMeta"/>
      </node>
      <node about="#node20180" id="node20180" label="R.solani_CUA70592.1/1-261">
        <meta content=" fg=0 0 204 x=0.0 y=463.0 ft='SansSerif-PLAIN-13' ll=7;" datatype="xsd:string" id="meta20181" property="format" xsi:type="nex:LiteralMeta"/>
      </node>
      <node about="#node20206" id="node20206" label="100">
        <meta content=" fg=0 0 204 x=-6.0 y=467.29688 ft='SansSerif-PLAIN-13' ll=7;" datatype="xsd:string" id="meta20207" property="format" xsi:type="nex:LiteralMeta"/>
      </node>
      <node about="#node20208" id="node20208" label="100">
        <meta content=" fg=0 0 204 x=-3.0 y=464.875 ft='SansSerif-PLAIN-13' ll=7;" datatype="xsd:string" id="meta20209" property="format" xsi:type="nex:LiteralMeta"/>
      </node>
      <node about="#node20210" id="node20210" label="P.cyanescens_PPQ70195.1/1-485">
        <meta content=" fg=0 0 204 x=0.0 y=464.0 ft='SansSerif-PLAIN-13' ll=7;" datatype="xsd:string" id="meta20211" property="format" xsi:type="nex:LiteralMeta"/>
      </node>
      <node about="#node20212" id="node20212" label="100">
        <meta content=" fg=0 0 204 x=-2.0 y=465.75 ft='SansSerif-PLAIN-13' ll=7;" datatype="xsd:string" id="meta20213" property="format" xsi:type="nex:LiteralMeta"/>
      </node>
      <node about="#node20214" id="node20214" label="P.cyanescens_PPQ70190.1/1-440">
        <meta content=" fg=0 0 204 x=0.0 y=465.0 ft='SansSerif-PLAIN-13' ll=7;" datatype="xsd:string" id="meta20215" property="format" xsi:type="nex:LiteralMeta"/>
      </node>
      <node about="#node20216" id="node20216" label="100">
        <meta content=" fg=0 0 204 x=-1.0 y=466.5 ft='SansSerif-PLAIN-13' ll=7;" datatype="xsd:string" id="meta20217" property="format" xsi:type="nex:LiteralMeta"/>
      </node>
      <node about="#node20218" id="node20218" label="P.cyanescens_PPQ70189.1/1-434">
        <meta content=" fg=0 0 204 x=0.0 y=466.0 ft='SansSerif-PLAIN-13' ll=7;" datatype="xsd:string" id="meta20219" property="format" xsi:type="nex:LiteralMeta"/>
      </node>
      <node about="#node20220" id="node20220" label="P.cyanescens_PPQ71458.1/1-438">
        <meta content=" fg=0 0 204 x=0.0 y=467.0 ft='SansSerif-PLAIN-13' ll=7;" datatype="xsd:string" id="meta20221" property="format" xsi:type="nex:LiteralMeta"/>
      </node>
      <node about="#node20234" id="node20234" label="100">
        <meta content=" fg=0 0 204 x=-5.0 y=469.71875 ft='SansSerif-PLAIN-13' ll=7;" datatype="xsd:string" id="meta20235" property="format" xsi:type="nex:LiteralMeta"/>
      </node>
      <node about="#node20236" id="node20236" label="100">
        <meta content=" fg=0 0 204 x=-1.0 y=468.5 ft='SansSerif-PLAIN-13' ll=7;" datatype="xsd:string" id="meta20237" property="format" xsi:type="nex:LiteralMeta"/>
      </node>
      <node about="#node20238" id="node20238" label="S.indica_CCA66426.1/1-445">
        <meta content=" fg=0 0 204 x=0.0 y=468.0 ft='SansSerif-PLAIN-13' ll=7;" datatype="xsd:string" id="meta20239" property="format" xsi:type="nex:LiteralMeta"/>
      </node>
      <node about="#node20240" id="node20240" label="S.vermifera_KIM30630.1/1-431">
        <meta content=" fg=0 0 204 x=0.0 y=469.0 ft='SansSerif-PLAIN-13' ll=7;" datatype="xsd:string" id="meta20241" property="format" xsi:type="nex:LiteralMeta"/>
      </node>
      <node about="#node20246" id="node20246" label="100">
        <meta content=" fg=0 0 204 x=-4.0 y=470.9375 ft='SansSerif-PLAIN-13' ll=7;" datatype="xsd:string" id="meta20247" property="format" xsi:type="nex:LiteralMeta"/>
      </node>
      <node about="#node20248" id="node20248" label="S.vermifera_PVG02523.1/1-446">
        <meta content=" fg=0 0 204 x=0.0 y=470.0 ft='SansSerif-PLAIN-13' ll=7;" datatype="xsd:string" id="meta20249" property="format" xsi:type="nex:LiteralMeta"/>
      </node>
      <node about="#node20250" id="node20250" label="100">
        <meta content=" fg=0 0 204 x=-3.0 y=471.875 ft='SansSerif-PLAIN-13' ll=7;" datatype="xsd:string" id="meta20251" property="format" xsi:type="nex:LiteralMeta"/>
      </node>
      <node about="#node20252" id="node20252" label="S.vermifera_PVG02522.1/1-446">
        <meta content=" fg=0 0 204 x=0.0 y=471.0 ft='SansSerif-PLAIN-13' ll=7;" datatype="xsd:string" id="meta20253" property="format" xsi:type="nex:LiteralMeta"/>
      </node>
      <node about="#node20254" id="node20254" label="100">
        <meta content=" fg=0 0 204 x=-2.0 y=472.75 ft='SansSerif-PLAIN-13' ll=7;" datatype="xsd:string" id="meta20255" property="format" xsi:type="nex:LiteralMeta"/>
      </node>
      <node about="#node20256" id="node20256" label="S.vermifera_PVG02521.1/1-444">
        <meta content=" fg=0 0 204 x=0.0 y=472.0 ft='SansSerif-PLAIN-13' ll=7;" datatype="xsd:string" id="meta20257" property="format" xsi:type="nex:LiteralMeta"/>
      </node>
      <node about="#node20258" id="node20258" label="100">
        <meta content=" fg=0 0 204 x=-1.0 y=473.5 ft='SansSerif-PLAIN-13' ll=7;" datatype="xsd:string" id="meta20259" property="format" xsi:type="nex:LiteralMeta"/>
      </node>
      <node about="#node20260" id="node20260" label="S.vermifera_PVG02520.1/1-446">
        <meta content=" fg=0 0 204 x=0.0 y=473.0 ft='SansSerif-PLAIN-13' ll=7;" datatype="xsd:string" id="meta20261" property="format" xsi:type="nex:LiteralMeta"/>
      </node>
      <node about="#node20262" id="node20262" label="S.vermifera_PVF90804.1/1-199">
        <meta content=" fg=0 0 204 x=0.0 y=474.0 ft='SansSerif-PLAIN-13' ll=7;" datatype="xsd:string" id="meta20263" property="format" xsi:type="nex:LiteralMeta"/>
      </node>
      <node about="#node20308" id="node20308" label="46">
        <meta content=" fg=0 0 204 x=-27.0 y=615.08905 ft='SansSerif-PLAIN-13' ll=7;" datatype="xsd:string" id="meta20309" property="format" xsi:type="nex:LiteralMeta"/>
      </node>
      <node about="#node20310" id="node20310" label="98">
        <meta content=" fg=0 0 204 x=-21.0 y=495.9812 ft='SansSerif-PLAIN-13' ll=7;" datatype="xsd:string" id="meta20311" property="format" xsi:type="nex:LiteralMeta"/>
      </node>
      <node about="#node20312" id="node20312" label="100">
        <meta content=" fg=0 0 204 x=-16.0 y=476.21667 ft='SansSerif-PLAIN-13' ll=7;" datatype="xsd:string" id="meta20313" property="format" xsi:type="nex:LiteralMeta"/>
      </node>
      <node about="#node20314" id="node20314" label="L.palustris_OCK79927.1/1-418">
        <meta content=" fg=0 0 204 x=0.0 y=475.0 ft='SansSerif-PLAIN-13' ll=7;" datatype="xsd:string" id="meta20315" property="format" xsi:type="nex:LiteralMeta"/>
      </node>
      <node about="#node20316" id="node20316" label="100">
        <meta content=" fg=0 0 204 x=-15.0 y=477.43332 ft='SansSerif-PLAIN-13' ll=7;" datatype="xsd:string" id="meta20317" property="format" xsi:type="nex:LiteralMeta"/>
      </node>
      <node about="#node20318" id="node20318" label="C.aquaticus_ORY12959.1/1-418">
        <meta content=" fg=0 0 204 x=0.0 y=476.0 ft='SansSerif-PLAIN-13' ll=7;" datatype="xsd:string" id="meta20319" property="format" xsi:type="nex:LiteralMeta"/>
      </node>
      <node about="#node20320" id="node20320" label="100">
        <meta content=" fg=0 0 204 x=-14.0 y=478.86664 ft='SansSerif-PLAIN-13' ll=7;" datatype="xsd:string" id="meta20321" property="format" xsi:type="nex:LiteralMeta"/>
      </node>
      <node about="#node20322" id="node20322" label="100">
        <meta content=" fg=0 0 204 x=-1.0 y=477.5 ft='SansSerif-PLAIN-13' ll=7;" datatype="xsd:string" id="meta20323" property="format" xsi:type="nex:LiteralMeta"/>
      </node>
      <node about="#node20324" id="node20324" label="P.sporulosa_XP_018033307.1/1-430">
        <meta content=" fg=0 0 204 x=0.0 y=477.0 ft='SansSerif-PLAIN-13' ll=7;" datatype="xsd:string" id="meta20325" property="format" xsi:type="nex:LiteralMeta"/>
      </node>
      <node about="#node20326" id="node20326" label="P.macrospinosa_PVI01498.1/1-420">
        <meta content=" fg=0 0 204 x=0.0 y=478.0 ft='SansSerif-PLAIN-13' ll=7;" datatype="xsd:string" id="meta20327" property="format" xsi:type="nex:LiteralMeta"/>
      </node>
      <node about="#node20332" id="node20332" label="100">
        <meta content=" fg=0 0 204 x=-13.0 y=480.23328 ft='SansSerif-PLAIN-13' ll=7;" datatype="xsd:string" id="meta20333" property="format" xsi:type="nex:LiteralMeta"/>
      </node>
      <node about="#node20334" id="node20334" label="M.phaseolina_EKG09239.1/1-425">
        <meta content=" fg=0 0 204 x=0.0 y=479.0 ft='SansSerif-PLAIN-13' ll=7;" datatype="xsd:string" id="meta20335" property="format" xsi:type="nex:LiteralMeta"/>
      </node>
      <node about="#node20336" id="node20336" label="100">
        <meta content=" fg=0 0 204 x=-12.0 y=481.46655 ft='SansSerif-PLAIN-13' ll=7;" datatype="xsd:string" id="meta20337" property="format" xsi:type="nex:LiteralMeta"/>
      </node>
      <node about="#node20338" id="node20338" label="C.cassiicola_PSN72161.1/1-415">
        <meta content=" fg=0 0 204 x=0.0 y=480.0 ft='SansSerif-PLAIN-13' ll=7;" datatype="xsd:string" id="meta20339" property="format" xsi:type="nex:LiteralMeta"/>
      </node>
      <node about="#node20340" id="node20340" label="100">
        <meta content=" fg=0 0 204 x=-11.0 y=482.9331 ft='SansSerif-PLAIN-13' ll=7;" datatype="xsd:string" id="meta20341" property="format" xsi:type="nex:LiteralMeta"/>
      </node>
      <node about="#node20342" id="node20342" label="P.sp._OAL43810.1/1-417">
        <meta content=" fg=0 0 204 x=0.0 y=481.0 ft='SansSerif-PLAIN-13' ll=7;" datatype="xsd:string" id="meta20343" property="format" xsi:type="nex:LiteralMeta"/>
      </node>
      <node about="#node20344" id="node20344" label="99">
        <meta content=" fg=0 0 204 x=-10.0 y=484.8662 ft='SansSerif-PLAIN-13' ll=7;" datatype="xsd:string" id="meta20345" property="format" xsi:type="nex:LiteralMeta"/>
      </node>
      <node about="#node20346" id="node20346" label="100">
        <meta content=" fg=0 0 204 x=-1.0 y=482.5 ft='SansSerif-PLAIN-13' ll=7;" datatype="xsd:string" id="meta20347" property="format" xsi:type="nex:LiteralMeta"/>
      </node>
      <node about="#node20348" id="node20348" label="S.sp._OAK94074.1/1-417">
        <meta content=" fg=0 0 204 x=0.0 y=482.0 ft='SansSerif-PLAIN-13' ll=7;" datatype="xsd:string" id="meta20349" property="format" xsi:type="nex:LiteralMeta"/>
      </node>
      <node about="#node20350" id="node20350" label="P.nodorum_XP_001800026.1/1-417">
        <meta content=" fg=0 0 204 x=0.0 y=483.0 ft='SansSerif-PLAIN-13' ll=7;" datatype="xsd:string" id="meta20351" property="format" xsi:type="nex:LiteralMeta"/>
      </node>
      <node about="#node20356" id="node20356" label="99">
        <meta content=" fg=0 0 204 x=-9.0 y=487.23242 ft='SansSerif-PLAIN-13' ll=7;" datatype="xsd:string" id="meta20357" property="format" xsi:type="nex:LiteralMeta"/>
      </node>
      <node about="#node20358" id="node20358" label="99">
        <meta content=" fg=0 0 204 x=-2.0 y=484.75 ft='SansSerif-PLAIN-13' ll=7;" datatype="xsd:string" id="meta20359" property="format" xsi:type="nex:LiteralMeta"/>
      </node>
      <node about="#node20360" id="node20360" label="L.maculans_XP_003839555.1/1-438">
        <meta content=" fg=0 0 204 x=0.0 y=484.0 ft='SansSerif-PLAIN-13' ll=7;" datatype="xsd:string" id="meta20361" property="format" xsi:type="nex:LiteralMeta"/>
      </node>
      <node about="#node20362" id="node20362" label="100">
        <meta content=" fg=0 0 204 x=-1.0 y=485.5 ft='SansSerif-PLAIN-13' ll=7;" datatype="xsd:string" id="meta20363" property="format" xsi:type="nex:LiteralMeta"/>
      </node>
      <node about="#node20364" id="node20364" label="E.nigrum_OSS49479.1/1-421">
        <meta content=" fg=0 0 204 x=0.0 y=485.0 ft='SansSerif-PLAIN-13' ll=7;" datatype="xsd:string" id="meta20365" property="format" xsi:type="nex:LiteralMeta"/>
      </node>
      <node about="#node20366" id="node20366" label="A.rabiei_KZM26772.1/1-421">
        <meta content=" fg=0 0 204 x=0.0 y=486.0 ft='SansSerif-PLAIN-13' ll=7;" datatype="xsd:string" id="meta20367" property="format" xsi:type="nex:LiteralMeta"/>
      </node>
      <node about="#node20376" id="node20376" label="100">
        <meta content=" fg=0 0 204 x=-8.0 y=489.71484 ft='SansSerif-PLAIN-13' ll=7;" datatype="xsd:string" id="meta20377" property="format" xsi:type="nex:LiteralMeta"/>
      </node>
      <node about="#node20378" id="node20378" label="100">
        <meta content=" fg=0 0 204 x=-1.0 y=487.5 ft='SansSerif-PLAIN-13' ll=7;" datatype="xsd:string" id="meta20379" property="format" xsi:type="nex:LiteralMeta"/>
      </node>
      <node about="#node20380" id="node20380" label="A.arborescens_XP_028506896.1/1-417">
        <meta content=" fg=0 0 204 x=0.0 y=487.0 ft='SansSerif-PLAIN-13' ll=7;" datatype="xsd:string" id="meta20381" property="format" xsi:type="nex:LiteralMeta"/>
      </node>
      <node about="#node20382" id="node20382" label="A.alternata_XP_018387924.1/1-417">
        <meta content=" fg=0 0 204 x=0.0 y=488.0 ft='SansSerif-PLAIN-13' ll=7;" datatype="xsd:string" id="meta20383" property="format" xsi:type="nex:LiteralMeta"/>
      </node>
      <node about="#node20388" id="node20388" label="100">
        <meta content=" fg=0 0 204 x=-7.0 y=491.9297 ft='SansSerif-PLAIN-13' ll=7;" datatype="xsd:string" id="meta20389" property="format" xsi:type="nex:LiteralMeta"/>
      </node>
      <node about="#node20390" id="node20390" label="100">
        <meta content=" fg=0 0 204 x=-3.0 y=489.875 ft='SansSerif-PLAIN-13' ll=7;" datatype="xsd:string" id="meta20391" property="format" xsi:type="nex:LiteralMeta"/>
      </node>
      <node about="#node20392" id="node20392" label="P.seminiperda_RMZ66395.1/1-395">
        <meta content=" fg=0 0 204 x=0.0 y=489.0 ft='SansSerif-PLAIN-13' ll=7;" datatype="xsd:string" id="meta20393" property="format" xsi:type="nex:LiteralMeta"/>
      </node>
      <node about="#node20394" id="node20394" label="100">
        <meta content=" fg=0 0 204 x=-2.0 y=490.75 ft='SansSerif-PLAIN-13' ll=7;" datatype="xsd:string" id="meta20395" property="format" xsi:type="nex:LiteralMeta"/>
      </node>
      <node about="#node20396" id="node20396" label="P.teres_EFQ90610.1/1-417">
        <meta content=" fg=0 0 204 x=0.0 y=490.0 ft='SansSerif-PLAIN-13' ll=7;" datatype="xsd:string" id="meta20397" property="format" xsi:type="nex:LiteralMeta"/>
      </node>
      <node about="#node20398" id="node20398" label="100">
        <meta content=" fg=0 0 204 x=-1.0 y=491.5 ft='SansSerif-PLAIN-13' ll=7;" datatype="xsd:string" id="meta20399" property="format" xsi:type="nex:LiteralMeta"/>
      </node>
      <node about="#node20400" id="node20400" label="P.tritici-repentis_PWO15664.1/1-417">
        <meta content=" fg=0 0 204 x=0.0 y=491.0 ft='SansSerif-PLAIN-13' ll=7;" datatype="xsd:string" id="meta20401" property="format" xsi:type="nex:LiteralMeta"/>
      </node>
      <node about="#node20402" id="node20402" label="P.tritici-repentis_XP_001930709.1/1-420">
        <meta content=" fg=0 0 204 x=0.0 y=492.0 ft='SansSerif-PLAIN-13' ll=7;" datatype="xsd:string" id="meta20403" property="format" xsi:type="nex:LiteralMeta"/>
      </node>
      <node about="#node20416" id="node20416" label="100">
        <meta content=" fg=0 0 204 x=-6.0 y=493.98438 ft='SansSerif-PLAIN-13' ll=7;" datatype="xsd:string" id="meta20417" property="format" xsi:type="nex:LiteralMeta"/>
      </node>
      <node about="#node20418" id="node20418" label="S.lycopersici_KNG48044.1/1-420">
        <meta content=" fg=0 0 204 x=0.0 y=493.0 ft='SansSerif-PLAIN-13' ll=7;" datatype="xsd:string" id="meta20419" property="format" xsi:type="nex:LiteralMeta"/>
      </node>
      <node about="#node20420" id="node20420" label="93">
        <meta content=" fg=0 0 204 x=-5.0 y=494.96875 ft='SansSerif-PLAIN-13' ll=7;" datatype="xsd:string" id="meta20421" property="format" xsi:type="nex:LiteralMeta"/>
      </node>
      <node about="#node20422" id="node20422" label="E.turcica_XP_008029062.1/1-417">
        <meta content=" fg=0 0 204 x=0.0 y=494.0 ft='SansSerif-PLAIN-13' ll=7;" datatype="xsd:string" id="meta20423" property="format" xsi:type="nex:LiteralMeta"/>
      </node>
      <node about="#node20424" id="node20424" label="100">
        <meta content=" fg=0 0 204 x=-4.0 y=495.9375 ft='SansSerif-PLAIN-13' ll=7;" datatype="xsd:string" id="meta20425" property="format" xsi:type="nex:LiteralMeta"/>
      </node>
      <node about="#node20426" id="node20426" label="B.maydis_XP_014078604.1/1-417">
        <meta content=" fg=0 0 204 x=0.0 y=495.0 ft='SansSerif-PLAIN-13' ll=7;" datatype="xsd:string" id="meta20427" property="format" xsi:type="nex:LiteralMeta"/>
      </node>
      <node about="#node20428" id="node20428" label="95">
        <meta content=" fg=0 0 204 x=-3.0 y=496.875 ft='SansSerif-PLAIN-13' ll=7;" datatype="xsd:string" id="meta20429" property="format" xsi:type="nex:LiteralMeta"/>
      </node>
      <node about="#node20430" id="node20430" label="B.sorokiniana_XP_007700758.1/1-417">
        <meta content=" fg=0 0 204 x=0.0 y=496.0 ft='SansSerif-PLAIN-13' ll=7;" datatype="xsd:string" id="meta20431" property="format" xsi:type="nex:LiteralMeta"/>
      </node>
      <node about="#node20432" id="node20432" label="95">
        <meta content=" fg=0 0 204 x=-2.0 y=497.75 ft='SansSerif-PLAIN-13' ll=7;" datatype="xsd:string" id="meta20433" property="format" xsi:type="nex:LiteralMeta"/>
      </node>
      <node about="#node20434" id="node20434" label="B.zeicola_XP_007709277.1/1-417">
        <meta content=" fg=0 0 204 x=0.0 y=497.0 ft='SansSerif-PLAIN-13' ll=7;" datatype="xsd:string" id="meta20435" property="format" xsi:type="nex:LiteralMeta"/>
      </node>
      <node about="#node20436" id="node20436" label="90">
        <meta content=" fg=0 0 204 x=-1.0 y=498.5 ft='SansSerif-PLAIN-13' ll=7;" datatype="xsd:string" id="meta20437" property="format" xsi:type="nex:LiteralMeta"/>
      </node>
      <node about="#node20438" id="node20438" label="B.oryzae_XP_007685287.1/1-417">
        <meta content=" fg=0 0 204 x=0.0 y=498.0 ft='SansSerif-PLAIN-13' ll=7;" datatype="xsd:string" id="meta20439" property="format" xsi:type="nex:LiteralMeta"/>
      </node>
      <node about="#node20440" id="node20440" label="B.victoriae_XP_014561418.1/1-417">
        <meta content=" fg=0 0 204 x=0.0 y=499.0 ft='SansSerif-PLAIN-13' ll=7;" datatype="xsd:string" id="meta20441" property="format" xsi:type="nex:LiteralMeta"/>
      </node>
      <node about="#node20506" id="node20506" label="95">
        <meta content=" fg=0 0 204 x=-20.0 y=515.7458 ft='SansSerif-PLAIN-13' ll=7;" datatype="xsd:string" id="meta20507" property="format" xsi:type="nex:LiteralMeta"/>
      </node>
      <node about="#node20508" id="node20508" label="100">
        <meta content=" fg=0 0 204 x=-7.0 y=501.6797 ft='SansSerif-PLAIN-13' ll=7;" datatype="xsd:string" id="meta20509" property="format" xsi:type="nex:LiteralMeta"/>
      </node>
      <node about="#node20510" id="node20510" label="M.coronariae_OWP05001.1/1-397">
        <meta content=" fg=0 0 204 x=0.0 y=500.0 ft='SansSerif-PLAIN-13' ll=7;" datatype="xsd:string" id="meta20511" property="format" xsi:type="nex:LiteralMeta"/>
      </node>
      <node about="#node20512" id="node20512" label="95">
        <meta content=" fg=0 0 204 x=-6.0 y=503.35938 ft='SansSerif-PLAIN-13' ll=7;" datatype="xsd:string" id="meta20513" property="format" xsi:type="nex:LiteralMeta"/>
      </node>
      <node about="#node20514" id="node20514" label="100">
        <meta content=" fg=0 0 204 x=-2.0 y=501.75 ft='SansSerif-PLAIN-13' ll=7;" datatype="xsd:string" id="meta20515" property="format" xsi:type="nex:LiteralMeta"/>
      </node>
      <node about="#node20516" id="node20516" label="P.cf._RDL41049.1/1-408">
        <meta content=" fg=0 0 204 x=0.0 y=501.0 ft='SansSerif-PLAIN-13' ll=7;" datatype="xsd:string" id="meta20517" property="format" xsi:type="nex:LiteralMeta"/>
      </node>
      <node about="#node20518" id="node20518" label="100">
        <meta content=" fg=0 0 204 x=-1.0 y=502.5 ft='SansSerif-PLAIN-13' ll=7;" datatype="xsd:string" id="meta20519" property="format" xsi:type="nex:LiteralMeta"/>
      </node>
      <node about="#node20520" id="node20520" label="G.lozoyensis_XP_008085689.1/1-426">
        <meta content=" fg=0 0 204 x=0.0 y=502.0 ft='SansSerif-PLAIN-13' ll=7;" datatype="xsd:string" id="meta20521" property="format" xsi:type="nex:LiteralMeta"/>
      </node>
      <node about="#node20522" id="node20522" label="G.lozoyensis_EHL01021.1/1-312">
        <meta content=" fg=0 0 204 x=0.0 y=503.0 ft='SansSerif-PLAIN-13' ll=7;" datatype="xsd:string" id="meta20523" property="format" xsi:type="nex:LiteralMeta"/>
      </node>
      <node about="#node20532" id="node20532" label="82">
        <meta content=" fg=0 0 204 x=-5.0 y=504.96875 ft='SansSerif-PLAIN-13' ll=7;" datatype="xsd:string" id="meta20533" property="format" xsi:type="nex:LiteralMeta"/>
      </node>
      <node about="#node20534" id="node20534" label="P.subalpina_CZR65852.1/1-423">
        <meta content=" fg=0 0 204 x=0.0 y=504.0 ft='SansSerif-PLAIN-13' ll=7;" datatype="xsd:string" id="meta20535" property="format" xsi:type="nex:LiteralMeta"/>
      </node>
      <node about="#node20536" id="node20536" label="84">
        <meta content=" fg=0 0 204 x=-4.0 y=505.9375 ft='SansSerif-PLAIN-13' ll=7;" datatype="xsd:string" id="meta20537" property="format" xsi:type="nex:LiteralMeta"/>
      </node>
      <node about="#node20538" id="node20538" label="M.brunnea_XP_007291609.1/1-428">
        <meta content=" fg=0 0 204 x=0.0 y=505.0 ft='SansSerif-PLAIN-13' ll=7;" datatype="xsd:string" id="meta20539" property="format" xsi:type="nex:LiteralMeta"/>
      </node>
      <node about="#node20540" id="node20540" label="100">
        <meta content=" fg=0 0 204 x=-3.0 y=506.875 ft='SansSerif-PLAIN-13' ll=7;" datatype="xsd:string" id="meta20541" property="format" xsi:type="nex:LiteralMeta"/>
      </node>
      <node about="#node20542" id="node20542" label="C.sp._PVH76845.1/1-420">
        <meta content=" fg=0 0 204 x=0.0 y=506.0 ft='SansSerif-PLAIN-13' ll=7;" datatype="xsd:string" id="meta20543" property="format" xsi:type="nex:LiteralMeta"/>
      </node>
      <node about="#node20544" id="node20544" label="100">
        <meta content=" fg=0 0 204 x=-2.0 y=507.75 ft='SansSerif-PLAIN-13' ll=7;" datatype="xsd:string" id="meta20545" property="format" xsi:type="nex:LiteralMeta"/>
      </node>
      <node about="#node20546" id="node20546" label="R.agropyri_CZS90899.1/1-432">
        <meta content=" fg=0 0 204 x=0.0 y=507.0 ft='SansSerif-PLAIN-13' ll=7;" datatype="xsd:string" id="meta20547" property="format" xsi:type="nex:LiteralMeta"/>
      </node>
      <node about="#node20548" id="node20548" label="100">
        <meta content=" fg=0 0 204 x=-1.0 y=508.5 ft='SansSerif-PLAIN-13' ll=7;" datatype="xsd:string" id="meta20549" property="format" xsi:type="nex:LiteralMeta"/>
      </node>
      <node about="#node20550" id="node20550" label="R.secalis_CZT52900.1/1-432">
        <meta content=" fg=0 0 204 x=0.0 y=508.0 ft='SansSerif-PLAIN-13' ll=7;" datatype="xsd:string" id="meta20551" property="format" xsi:type="nex:LiteralMeta"/>
      </node>
      <node about="#node20552" id="node20552" label="R.commune_CZT12730.1/1-432">
        <meta content=" fg=0 0 204 x=0.0 y=509.0 ft='SansSerif-PLAIN-13' ll=7;" datatype="xsd:string" id="meta20553" property="format" xsi:type="nex:LiteralMeta"/>
      </node>
      <node about="#node20582" id="node20582" label="77">
        <meta content=" fg=0 0 204 x=-19.0 y=529.8118 ft='SansSerif-PLAIN-13' ll=7;" datatype="xsd:string" id="meta20583" property="format" xsi:type="nex:LiteralMeta"/>
      </node>
      <node about="#node20584" id="node20584" label="76">
        <meta content=" fg=0 0 204 x=-11.0 y=511.75146 ft='SansSerif-PLAIN-13' ll=7;" datatype="xsd:string" id="meta20585" property="format" xsi:type="nex:LiteralMeta"/>
      </node>
      <node about="#node20586" id="node20586" label="L.palustris_OCK80435.1/1-400">
        <meta content=" fg=0 0 204 x=0.0 y=510.0 ft='SansSerif-PLAIN-13' ll=7;" datatype="xsd:string" id="meta20587" property="format" xsi:type="nex:LiteralMeta"/>
      </node>
      <node about="#node20588" id="node20588" label="100">
        <meta content=" fg=0 0 204 x=-10.0 y=513.5029 ft='SansSerif-PLAIN-13' ll=7;" datatype="xsd:string" id="meta20589" property="format" xsi:type="nex:LiteralMeta"/>
      </node>
      <node about="#node20590" id="node20590" label="100">
        <meta content=" fg=0 0 204 x=-2.0 y=511.75 ft='SansSerif-PLAIN-13' ll=7;" datatype="xsd:string" id="meta20591" property="format" xsi:type="nex:LiteralMeta"/>
      </node>
      <node about="#node20592" id="node20592" label="R.sp._PQE19302.1/1-456">
        <meta content=" fg=0 0 204 x=0.0 y=511.0 ft='SansSerif-PLAIN-13' ll=7;" datatype="xsd:string" id="meta20593" property="format" xsi:type="nex:LiteralMeta"/>
      </node>
      <node about="#node20594" id="node20594" label="100">
        <meta content=" fg=0 0 204 x=-1.0 y=512.5 ft='SansSerif-PLAIN-13' ll=7;" datatype="xsd:string" id="meta20595" property="format" xsi:type="nex:LiteralMeta"/>
      </node>
      <node about="#node20596" id="node20596" label="R.sp._PQE26559.1/1-429">
        <meta content=" fg=0 0 204 x=0.0 y=512.0 ft='SansSerif-PLAIN-13' ll=7;" datatype="xsd:string" id="meta20597" property="format" xsi:type="nex:LiteralMeta"/>
      </node>
      <node about="#node20598" id="node20598" label="R.sp._PQE07868.1/1-403">
        <meta content=" fg=0 0 204 x=0.0 y=513.0 ft='SansSerif-PLAIN-13' ll=7;" datatype="xsd:string" id="meta20599" property="format" xsi:type="nex:LiteralMeta"/>
      </node>
      <node about="#node20608" id="node20608" label="99">
        <meta content=" fg=0 0 204 x=-9.0 y=515.25586 ft='SansSerif-PLAIN-13' ll=7;" datatype="xsd:string" id="meta20609" property="format" xsi:type="nex:LiteralMeta"/>
      </node>
      <node about="#node20610" id="node20610" label="M.fructigena_RAL58867.1/1-798">
        <meta content=" fg=0 0 204 x=0.0 y=514.0 ft='SansSerif-PLAIN-13' ll=7;" datatype="xsd:string" id="meta20611" property="format" xsi:type="nex:LiteralMeta"/>
      </node>
      <node about="#node20612" id="node20612" label="57">
        <meta content=" fg=0 0 204 x=-8.0 y=516.5117 ft='SansSerif-PLAIN-13' ll=7;" datatype="xsd:string" id="meta20613" property="format" xsi:type="nex:LiteralMeta"/>
      </node>
      <node about="#node20614" id="node20614" label="S.borealis_ESZ97859.1/1-1830">
        <meta content=" fg=0 0 204 x=0.0 y=515.0 ft='SansSerif-PLAIN-13' ll=7;" datatype="xsd:string" id="meta20615" property="format" xsi:type="nex:LiteralMeta"/>
      </node>
      <node about="#node20616" id="node20616" label="34">
        <meta content=" fg=0 0 204 x=-7.0 y=518.02344 ft='SansSerif-PLAIN-13' ll=7;" datatype="xsd:string" id="meta20617" property="format" xsi:type="nex:LiteralMeta"/>
      </node>
      <node about="#node20618" id="node20618" label="S.sclerotiorum_XP_001587947.1/1-423">
        <meta content=" fg=0 0 204 x=0.0 y=516.0 ft='SansSerif-PLAIN-13' ll=7;" datatype="xsd:string" id="meta20619" property="format" xsi:type="nex:LiteralMeta"/>
      </node>
      <node about="#node20620" id="node20620" label="100">
        <meta content=" fg=0 0 204 x=-6.0 y=520.0469 ft='SansSerif-PLAIN-13' ll=7;" datatype="xsd:string" id="meta20621" property="format" xsi:type="nex:LiteralMeta"/>
      </node>
      <node about="#node20622" id="node20622" label="98">
        <meta content=" fg=0 0 204 x=-2.0 y=517.75 ft='SansSerif-PLAIN-13' ll=7;" datatype="xsd:string" id="meta20623" property="format" xsi:type="nex:LiteralMeta"/>
      </node>
      <node about="#node20624" id="node20624" label="B.cinerea_CCD53322.1/1-908">
        <meta content=" fg=0 0 204 x=0.0 y=517.0 ft='SansSerif-PLAIN-13' ll=7;" datatype="xsd:string" id="meta20625" property="format" xsi:type="nex:LiteralMeta"/>
      </node>
      <node about="#node20626" id="node20626" label="100">
        <meta content=" fg=0 0 204 x=-1.0 y=518.5 ft='SansSerif-PLAIN-13' ll=7;" datatype="xsd:string" id="meta20627" property="format" xsi:type="nex:LiteralMeta"/>
      </node>
      <node about="#node20628" id="node20628" label="B.elliptica_TGO71399.1/1-926">
        <meta content=" fg=0 0 204 x=0.0 y=518.0 ft='SansSerif-PLAIN-13' ll=7;" datatype="xsd:string" id="meta20629" property="format" xsi:type="nex:LiteralMeta"/>
      </node>
      <node about="#node20630" id="node20630" label="B.convoluta_TGO48372.1/1-924">
        <meta content=" fg=0 0 204 x=0.0 y=519.0 ft='SansSerif-PLAIN-13' ll=7;" datatype="xsd:string" id="meta20631" property="format" xsi:type="nex:LiteralMeta"/>
      </node>
      <node about="#node20640" id="node20640" label="95">
        <meta content=" fg=0 0 204 x=-5.0 y=522.34375 ft='SansSerif-PLAIN-13' ll=7;" datatype="xsd:string" id="meta20641" property="format" xsi:type="nex:LiteralMeta"/>
      </node>
      <node about="#node20642" id="node20642" label="89">
        <meta content=" fg=0 0 204 x=-2.0 y=520.75 ft='SansSerif-PLAIN-13' ll=7;" datatype="xsd:string" id="meta20643" property="format" xsi:type="nex:LiteralMeta"/>
      </node>
      <node about="#node20644" id="node20644" label="B.porri_TGO90017.1/1-424">
        <meta content=" fg=0 0 204 x=0.0 y=520.0 ft='SansSerif-PLAIN-13' ll=7;" datatype="xsd:string" id="meta20645" property="format" xsi:type="nex:LiteralMeta"/>
      </node>
      <node about="#node20646" id="node20646" label="100">
        <meta content=" fg=0 0 204 x=-1.0 y=521.5 ft='SansSerif-PLAIN-13' ll=7;" datatype="xsd:string" id="meta20647" property="format" xsi:type="nex:LiteralMeta"/>
      </node>
      <node about="#node20648" id="node20648" label="B.cinerea_XP_001552971.1/1-424">
        <meta content=" fg=0 0 204 x=0.0 y=521.0 ft='SansSerif-PLAIN-13' ll=7;" datatype="xsd:string" id="meta20649" property="format" xsi:type="nex:LiteralMeta"/>
      </node>
      <node about="#node20650" id="node20650" label="B.calthae_TEY87437.1/1-424">
        <meta content=" fg=0 0 204 x=0.0 y=522.0 ft='SansSerif-PLAIN-13' ll=7;" datatype="xsd:string" id="meta20651" property="format" xsi:type="nex:LiteralMeta"/>
      </node>
      <node about="#node20660" id="node20660" label="93">
        <meta content=" fg=0 0 204 x=-4.0 y=523.9375 ft='SansSerif-PLAIN-13' ll=7;" datatype="xsd:string" id="meta20661" property="format" xsi:type="nex:LiteralMeta"/>
      </node>
      <node about="#node20662" id="node20662" label="B.paeoniae_TGO25760.1/1-424">
        <meta content=" fg=0 0 204 x=0.0 y=523.0 ft='SansSerif-PLAIN-13' ll=7;" datatype="xsd:string" id="meta20663" property="format" xsi:type="nex:LiteralMeta"/>
      </node>
      <node about="#node20664" id="node20664" label="96">
        <meta content=" fg=0 0 204 x=-3.0 y=524.875 ft='SansSerif-PLAIN-13' ll=7;" datatype="xsd:string" id="meta20665" property="format" xsi:type="nex:LiteralMeta"/>
      </node>
      <node about="#node20666" id="node20666" label="B.galanthina_THV51274.1/1-424">
        <meta content=" fg=0 0 204 x=0.0 y=524.0 ft='SansSerif-PLAIN-13' ll=7;" datatype="xsd:string" id="meta20667" property="format" xsi:type="nex:LiteralMeta"/>
      </node>
      <node about="#node20668" id="node20668" label="95">
        <meta content=" fg=0 0 204 x=-2.0 y=525.75 ft='SansSerif-PLAIN-13' ll=7;" datatype="xsd:string" id="meta20669" property="format" xsi:type="nex:LiteralMeta"/>
      </node>
      <node about="#node20670" id="node20670" label="B.hyacinthi_TGO35499.1/1-424">
        <meta content=" fg=0 0 204 x=0.0 y=525.0 ft='SansSerif-PLAIN-13' ll=7;" datatype="xsd:string" id="meta20671" property="format" xsi:type="nex:LiteralMeta"/>
      </node>
      <node about="#node20672" id="node20672" label="100">
        <meta content=" fg=0 0 204 x=-1.0 y=526.5 ft='SansSerif-PLAIN-13' ll=7;" datatype="xsd:string" id="meta20673" property="format" xsi:type="nex:LiteralMeta"/>
      </node>
      <node about="#node20674" id="node20674" label="B.tulipae_TGO12225.1/1-424">
        <meta content=" fg=0 0 204 x=0.0 y=526.0 ft='SansSerif-PLAIN-13' ll=7;" datatype="xsd:string" id="meta20675" property="format" xsi:type="nex:LiteralMeta"/>
      </node>
      <node about="#node20676" id="node20676" label="B.narcissicola_TGO64338.1/1-424">
        <meta content=" fg=0 0 204 x=0.0 y=527.0 ft='SansSerif-PLAIN-13' ll=7;" datatype="xsd:string" id="meta20677" property="format" xsi:type="nex:LiteralMeta"/>
      </node>
      <node about="#node20722" id="node20722" label="91">
        <meta content=" fg=0 0 204 x=-18.0 y=547.8722 ft='SansSerif-PLAIN-13' ll=7;" datatype="xsd:string" id="meta20723" property="format" xsi:type="nex:LiteralMeta"/>
      </node>
      <node about="#node20724" id="node20724" label="84">
        <meta content=" fg=0 0 204 x=-3.0 y=530.625 ft='SansSerif-PLAIN-13' ll=7;" datatype="xsd:string" id="meta20725" property="format" xsi:type="nex:LiteralMeta"/>
      </node>
      <node about="#node20726" id="node20726" label="100">
        <meta content=" fg=0 0 204 x=-2.0 y=528.75 ft='SansSerif-PLAIN-13' ll=7;" datatype="xsd:string" id="meta20727" property="format" xsi:type="nex:LiteralMeta"/>
      </node>
      <node about="#node20728" id="node20728" label="S.chlorohalonata_KFA62435.1/1-423">
        <meta content=" fg=0 0 204 x=0.0 y=528.0 ft='SansSerif-PLAIN-13' ll=7;" datatype="xsd:string" id="meta20729" property="format" xsi:type="nex:LiteralMeta"/>
      </node>
      <node about="#node20730" id="node20730" label="100">
        <meta content=" fg=0 0 204 x=-1.0 y=529.5 ft='SansSerif-PLAIN-13' ll=7;" datatype="xsd:string" id="meta20731" property="format" xsi:type="nex:LiteralMeta"/>
      </node>
      <node about="#node20732" id="node20732" label="S.chartarum_KFA72564.1/1-423">
        <meta content=" fg=0 0 204 x=0.0 y=529.0 ft='SansSerif-PLAIN-13' ll=7;" datatype="xsd:string" id="meta20733" property="format" xsi:type="nex:LiteralMeta"/>
      </node>
      <node about="#node20734" id="node20734" label="S.chartarum_KEY70148.1/1-424">
        <meta content=" fg=0 0 204 x=0.0 y=530.0 ft='SansSerif-PLAIN-13' ll=7;" datatype="xsd:string" id="meta20735" property="format" xsi:type="nex:LiteralMeta"/>
      </node>
      <node about="#node20744" id="node20744" label="100">
        <meta content=" fg=0 0 204 x=-2.0 y=532.5 ft='SansSerif-PLAIN-13' ll=7;" datatype="xsd:string" id="meta20745" property="format" xsi:type="nex:LiteralMeta"/>
      </node>
      <node about="#node20746" id="node20746" label="100">
        <meta content=" fg=0 0 204 x=-1.0 y=531.5 ft='SansSerif-PLAIN-13' ll=7;" datatype="xsd:string" id="meta20747" property="format" xsi:type="nex:LiteralMeta"/>
      </node>
      <node about="#node20748" id="node20748" label="D.ampelina_KKY32043.1/1-426">
        <meta content=" fg=0 0 204 x=0.0 y=531.0 ft='SansSerif-PLAIN-13' ll=7;" datatype="xsd:string" id="meta20749" property="format" xsi:type="nex:LiteralMeta"/>
      </node>
      <node about="#node20750" id="node20750" label="D.helianthi_POS72027.1/1-428">
        <meta content=" fg=0 0 204 x=0.0 y=532.0 ft='SansSerif-PLAIN-13' ll=7;" datatype="xsd:string" id="meta20751" property="format" xsi:type="nex:LiteralMeta"/>
      </node>
      <node about="#node20756" id="node20756" label="100">
        <meta content=" fg=0 0 204 x=-1.0 y=533.5 ft='SansSerif-PLAIN-13' ll=7;" datatype="xsd:string" id="meta20757" property="format" xsi:type="nex:LiteralMeta"/>
      </node>
      <node about="#node20758" id="node20758" label="V.malicola_ROV88540.1/1-426">
        <meta content=" fg=0 0 204 x=0.0 y=533.0 ft='SansSerif-PLAIN-13' ll=7;" datatype="xsd:string" id="meta20759" property="format" xsi:type="nex:LiteralMeta"/>
      </node>
      <node about="#node20760" id="node20760" label="V.sordida_ROV92258.1/1-328">
        <meta content=" fg=0 0 204 x=0.0 y=534.0 ft='SansSerif-PLAIN-13' ll=7;" datatype="xsd:string" id="meta20761" property="format" xsi:type="nex:LiteralMeta"/>
      </node>
      <node about="#node20774" id="node20774" label="94">
        <meta content=" fg=0 0 204 x=-17.0 y=565.11945 ft='SansSerif-PLAIN-13' ll=7;" datatype="xsd:string" id="meta20775" property="format" xsi:type="nex:LiteralMeta"/>
      </node>
      <node about="#node20776" id="node20776" label="63">
        <meta content=" fg=0 0 204 x=-12.0 y=543.823 ft='SansSerif-PLAIN-13' ll=7;" datatype="xsd:string" id="meta20777" property="format" xsi:type="nex:LiteralMeta"/>
      </node>
      <node about="#node20778" id="node20778" label="62">
        <meta content=" fg=0 0 204 x=-8.0 y=536.1914 ft='SansSerif-PLAIN-13' ll=7;" datatype="xsd:string" id="meta20779" property="format" xsi:type="nex:LiteralMeta"/>
      </node>
      <node about="#node20780" id="node20780" label="P.minimum_XP_007916957.1/1-337">
        <meta content=" fg=0 0 204 x=0.0 y=535.0 ft='SansSerif-PLAIN-13' ll=7;" datatype="xsd:string" id="meta20781" property="format" xsi:type="nex:LiteralMeta"/>
      </node>
      <node about="#node20782" id="node20782" label="62">
        <meta content=" fg=0 0 204 x=-7.0 y=537.3828 ft='SansSerif-PLAIN-13' ll=7;" datatype="xsd:string" id="meta20783" property="format" xsi:type="nex:LiteralMeta"/>
      </node>
      <node about="#node20784" id="node20784" label="C.ligniaria_OIW34287.1/1-421">
        <meta content=" fg=0 0 204 x=0.0 y=536.0 ft='SansSerif-PLAIN-13' ll=7;" datatype="xsd:string" id="meta20785" property="format" xsi:type="nex:LiteralMeta"/>
      </node>
      <node about="#node20786" id="node20786" label="65">
        <meta content=" fg=0 0 204 x=-6.0 y=538.7656 ft='SansSerif-PLAIN-13' ll=7;" datatype="xsd:string" id="meta20787" property="format" xsi:type="nex:LiteralMeta"/>
      </node>
      <node about="#node20788" id="node20788" label="C.pulveracea_RKU40634.1/1-426">
        <meta content=" fg=0 0 204 x=0.0 y=537.0 ft='SansSerif-PLAIN-13' ll=7;" datatype="xsd:string" id="meta20789" property="format" xsi:type="nex:LiteralMeta"/>
      </node>
      <node about="#node20790" id="node20790" label="79">
        <meta content=" fg=0 0 204 x=-5.0 y=540.53125 ft='SansSerif-PLAIN-13' ll=7;" datatype="xsd:string" id="meta20791" property="format" xsi:type="nex:LiteralMeta"/>
      </node>
      <node about="#node20792" id="node20792" label="100">
        <meta content=" fg=0 0 204 x=-2.0 y=538.75 ft='SansSerif-PLAIN-13' ll=7;" datatype="xsd:string" id="meta20793" property="format" xsi:type="nex:LiteralMeta"/>
      </node>
      <node about="#node20794" id="node20794" label="M.mycetomatis_KXX80208.1/1-420">
        <meta content=" fg=0 0 204 x=0.0 y=538.0 ft='SansSerif-PLAIN-13' ll=7;" datatype="xsd:string" id="meta20795" property="format" xsi:type="nex:LiteralMeta"/>
      </node>
      <node about="#node20796" id="node20796" label="99">
        <meta content=" fg=0 0 204 x=-1.0 y=539.5 ft='SansSerif-PLAIN-13' ll=7;" datatype="xsd:string" id="meta20797" property="format" xsi:type="nex:LiteralMeta"/>
      </node>
      <node about="#node20798" id="node20798" label="T.thermophilus_XP_003661845.1/1-421">
        <meta content=" fg=0 0 204 x=0.0 y=539.0 ft='SansSerif-PLAIN-13' ll=7;" datatype="xsd:string" id="meta20799" property="format" xsi:type="nex:LiteralMeta"/>
      </node>
      <node about="#node20800" id="node20800" label="C.globosum_XP_001228788.1/1-367">
        <meta content=" fg=0 0 204 x=0.0 y=540.0 ft='SansSerif-PLAIN-13' ll=7;" datatype="xsd:string" id="meta20801" property="format" xsi:type="nex:LiteralMeta"/>
      </node>
      <node about="#node20810" id="node20810" label="81">
        <meta content=" fg=0 0 204 x=-4.0 y=542.3125 ft='SansSerif-PLAIN-13' ll=7;" datatype="xsd:string" id="meta20811" property="format" xsi:type="nex:LiteralMeta"/>
      </node>
      <node about="#node20812" id="node20812" label="C.thermophilum_XP_006692386.1/1-422">
        <meta content=" fg=0 0 204 x=0.0 y=541.0 ft='SansSerif-PLAIN-13' ll=7;" datatype="xsd:string" id="meta20813" property="format" xsi:type="nex:LiteralMeta"/>
      </node>
      <node about="#node20814" id="node20814" label="97">
        <meta content=" fg=0 0 204 x=-3.0 y=543.625 ft='SansSerif-PLAIN-13' ll=7;" datatype="xsd:string" id="meta20815" property="format" xsi:type="nex:LiteralMeta"/>
      </node>
      <node about="#node20816" id="node20816" label="100">
        <meta content=" fg=0 0 204 x=-1.0 y=542.5 ft='SansSerif-PLAIN-13' ll=7;" datatype="xsd:string" id="meta20817" property="format" xsi:type="nex:LiteralMeta"/>
      </node>
      <node about="#node20818" id="node20818" label="P.comata_VBB86068.1/1-425">
        <meta content=" fg=0 0 204 x=0.0 y=542.0 ft='SansSerif-PLAIN-13' ll=7;" datatype="xsd:string" id="meta20819" property="format" xsi:type="nex:LiteralMeta"/>
      </node>
      <node about="#node20820" id="node20820" label="P.anserina_XP_001907521.1/1-425">
        <meta content=" fg=0 0 204 x=0.0 y=543.0 ft='SansSerif-PLAIN-13' ll=7;" datatype="xsd:string" id="meta20821" property="format" xsi:type="nex:LiteralMeta"/>
      </node>
      <node about="#node20826" id="node20826" label="100">
        <meta content=" fg=0 0 204 x=-2.0 y=544.75 ft='SansSerif-PLAIN-13' ll=7;" datatype="xsd:string" id="meta20827" property="format" xsi:type="nex:LiteralMeta"/>
      </node>
      <node about="#node20828" id="node20828" label="S.macrospora_XP_003349000.1/1-423">
        <meta content=" fg=0 0 204 x=0.0 y=544.0 ft='SansSerif-PLAIN-13' ll=7;" datatype="xsd:string" id="meta20829" property="format" xsi:type="nex:LiteralMeta"/>
      </node>
      <node about="#node20830" id="node20830" label="100">
        <meta content=" fg=0 0 204 x=-1.0 y=545.5 ft='SansSerif-PLAIN-13' ll=7;" datatype="xsd:string" id="meta20831" property="format" xsi:type="nex:LiteralMeta"/>
      </node>
      <node about="#node20832" id="node20832" label="N.tetrasperma_XP_009851352.1/1-423">
        <meta content=" fg=0 0 204 x=0.0 y=545.0 ft='SansSerif-PLAIN-13' ll=7;" datatype="xsd:string" id="meta20833" property="format" xsi:type="nex:LiteralMeta"/>
      </node>
      <node about="#node20834" id="node20834" label="N.crassa_XP_959049.1/1-423">
        <meta content=" fg=0 0 204 x=0.0 y=546.0 ft='SansSerif-PLAIN-13' ll=7;" datatype="xsd:string" id="meta20835" property="format" xsi:type="nex:LiteralMeta"/>
      </node>
      <node about="#node20868" id="node20868" label="43">
        <meta content=" fg=0 0 204 x=-11.0 y=551.4546 ft='SansSerif-PLAIN-13' ll=7;" datatype="xsd:string" id="meta20869" property="format" xsi:type="nex:LiteralMeta"/>
      </node>
      <node about="#node20870" id="node20870" label="56">
        <meta content=" fg=0 0 204 x=-4.0 y=547.9375 ft='SansSerif-PLAIN-13' ll=7;" datatype="xsd:string" id="meta20871" property="format" xsi:type="nex:LiteralMeta"/>
      </node>
      <node about="#node20872" id="node20872" label="M.bolleyi_KXJ93544.1/1-337">
        <meta content=" fg=0 0 204 x=0.0 y=547.0 ft='SansSerif-PLAIN-13' ll=7;" datatype="xsd:string" id="meta20873" property="format" xsi:type="nex:LiteralMeta"/>
      </node>
      <node about="#node20874" id="node20874" label="99">
        <meta content=" fg=0 0 204 x=-3.0 y=548.875 ft='SansSerif-PLAIN-13' ll=7;" datatype="xsd:string" id="meta20875" property="format" xsi:type="nex:LiteralMeta"/>
      </node>
      <node about="#node20876" id="node20876" label="P.grisea_TLD04478.1/1-424">
        <meta content=" fg=0 0 204 x=0.0 y=548.0 ft='SansSerif-PLAIN-13' ll=7;" datatype="xsd:string" id="meta20877" property="format" xsi:type="nex:LiteralMeta"/>
      </node>
      <node about="#node20878" id="node20878" label="99">
        <meta content=" fg=0 0 204 x=-2.0 y=549.75 ft='SansSerif-PLAIN-13' ll=7;" datatype="xsd:string" id="meta20879" property="format" xsi:type="nex:LiteralMeta"/>
      </node>
      <node about="#node20880" id="node20880" label="P.oryzae_XP_003717635.1/1-424">
        <meta content=" fg=0 0 204 x=0.0 y=549.0 ft='SansSerif-PLAIN-13' ll=7;" datatype="xsd:string" id="meta20881" property="format" xsi:type="nex:LiteralMeta"/>
      </node>
      <node about="#node20882" id="node20882" label="99">
        <meta content=" fg=0 0 204 x=-1.0 y=550.5 ft='SansSerif-PLAIN-13' ll=7;" datatype="xsd:string" id="meta20883" property="format" xsi:type="nex:LiteralMeta"/>
      </node>
      <node about="#node20884" id="node20884" label="P.pennisetigena_TLS21500.1/1-424">
        <meta content=" fg=0 0 204 x=0.0 y=550.0 ft='SansSerif-PLAIN-13' ll=7;" datatype="xsd:string" id="meta20885" property="format" xsi:type="nex:LiteralMeta"/>
      </node>
      <node about="#node20886" id="node20886" label="P.sp._TLD32970.1/1-424">
        <meta content=" fg=0 0 204 x=0.0 y=551.0 ft='SansSerif-PLAIN-13' ll=7;" datatype="xsd:string" id="meta20887" property="format" xsi:type="nex:LiteralMeta"/>
      </node>
      <node about="#node20904" id="node20904" label="94">
        <meta content=" fg=0 0 204 x=-10.0 y=554.9717 ft='SansSerif-PLAIN-13' ll=7;" datatype="xsd:string" id="meta20905" property="format" xsi:type="nex:LiteralMeta"/>
      </node>
      <node about="#node20906" id="node20906" label="100">
        <meta content=" fg=0 0 204 x=-1.0 y=552.5 ft='SansSerif-PLAIN-13' ll=7;" datatype="xsd:string" id="meta20907" property="format" xsi:type="nex:LiteralMeta"/>
      </node>
      <node about="#node20908" id="node20908" label="M.poae_KLU86876.1/1-532">
        <meta content=" fg=0 0 204 x=0.0 y=552.0 ft='SansSerif-PLAIN-13' ll=7;" datatype="xsd:string" id="meta20909" property="format" xsi:type="nex:LiteralMeta"/>
      </node>
      <node about="#node20910" id="node20910" label="G.tritici_XP_009228649.1/1-509">
        <meta content=" fg=0 0 204 x=0.0 y=553.0 ft='SansSerif-PLAIN-13' ll=7;" datatype="xsd:string" id="meta20911" property="format" xsi:type="nex:LiteralMeta"/>
      </node>
      <node about="#node20916" id="node20916" label="99">
        <meta content=" fg=0 0 204 x=-9.0 y=557.44336 ft='SansSerif-PLAIN-13' ll=7;" datatype="xsd:string" id="meta20917" property="format" xsi:type="nex:LiteralMeta"/>
      </node>
      <node about="#node20918" id="node20918" label="100">
        <meta content=" fg=0 0 204 x=-1.0 y=554.5 ft='SansSerif-PLAIN-13' ll=7;" datatype="xsd:string" id="meta20919" property="format" xsi:type="nex:LiteralMeta"/>
      </node>
      <node about="#node20920" id="node20920" label="C.gloeosporioides_EQB45940.1/1-422">
        <meta content=" fg=0 0 204 x=0.0 y=554.0 ft='SansSerif-PLAIN-13' ll=7;" datatype="xsd:string" id="meta20921" property="format" xsi:type="nex:LiteralMeta"/>
      </node>
      <node about="#node20922" id="node20922" label="C.fructicola_ELA27783.1/1-420">
        <meta content=" fg=0 0 204 x=0.0 y=555.0 ft='SansSerif-PLAIN-13' ll=7;" datatype="xsd:string" id="meta20923" property="format" xsi:type="nex:LiteralMeta"/>
      </node>
      <node about="#node20928" id="node20928" label="84">
        <meta content=" fg=0 0 204 x=-8.0 y=560.3867 ft='SansSerif-PLAIN-13' ll=7;" datatype="xsd:string" id="meta20929" property="format" xsi:type="nex:LiteralMeta"/>
      </node>
      <node about="#node20930" id="node20930" label="100">
        <meta content=" fg=0 0 204 x=-3.0 y=556.875 ft='SansSerif-PLAIN-13' ll=7;" datatype="xsd:string" id="meta20931" property="format" xsi:type="nex:LiteralMeta"/>
      </node>
      <node about="#node20932" id="node20932" label="C.orbiculare_TDZ20696.1/1-422">
        <meta content=" fg=0 0 204 x=0.0 y=556.0 ft='SansSerif-PLAIN-13' ll=7;" datatype="xsd:string" id="meta20933" property="format" xsi:type="nex:LiteralMeta"/>
      </node>
      <node about="#node20934" id="node20934" label="100">
        <meta content=" fg=0 0 204 x=-2.0 y=557.75 ft='SansSerif-PLAIN-13' ll=7;" datatype="xsd:string" id="meta20935" property="format" xsi:type="nex:LiteralMeta"/>
      </node>
      <node about="#node20936" id="node20936" label="C.sidae_TDZ27542.1/1-422">
        <meta content=" fg=0 0 204 x=0.0 y=557.0 ft='SansSerif-PLAIN-13' ll=7;" datatype="xsd:string" id="meta20937" property="format" xsi:type="nex:LiteralMeta"/>
      </node>
      <node about="#node20938" id="node20938" label="100">
        <meta content=" fg=0 0 204 x=-1.0 y=558.5 ft='SansSerif-PLAIN-13' ll=7;" datatype="xsd:string" id="meta20939" property="format" xsi:type="nex:LiteralMeta"/>
      </node>
      <node about="#node20940" id="node20940" label="C.trifolii_TDZ41421.1/1-423">
        <meta content=" fg=0 0 204 x=0.0 y=558.0 ft='SansSerif-PLAIN-13' ll=7;" datatype="xsd:string" id="meta20941" property="format" xsi:type="nex:LiteralMeta"/>
      </node>
      <node about="#node20942" id="node20942" label="C.spinosum_TDZ33813.1/1-422">
        <meta content=" fg=0 0 204 x=0.0 y=559.0 ft='SansSerif-PLAIN-13' ll=7;" datatype="xsd:string" id="meta20943" property="format" xsi:type="nex:LiteralMeta"/>
      </node>
      <node about="#node20956" id="node20956" label="100">
        <meta content=" fg=0 0 204 x=-7.0 y=563.89844 ft='SansSerif-PLAIN-13' ll=7;" datatype="xsd:string" id="meta20957" property="format" xsi:type="nex:LiteralMeta"/>
      </node>
      <node about="#node20958" id="node20958" label="100">
        <meta content=" fg=0 0 204 x=-4.0 y=560.9375 ft='SansSerif-PLAIN-13' ll=7;" datatype="xsd:string" id="meta20959" property="format" xsi:type="nex:LiteralMeta"/>
      </node>
      <node about="#node20960" id="node20960" label="C.orchidophilum_XP_022473203.1/1-424">
        <meta content=" fg=0 0 204 x=0.0 y=560.0 ft='SansSerif-PLAIN-13' ll=7;" datatype="xsd:string" id="meta20961" property="format" xsi:type="nex:LiteralMeta"/>
      </node>
      <node about="#node20962" id="node20962" label="100">
        <meta content=" fg=0 0 204 x=-3.0 y=561.875 ft='SansSerif-PLAIN-13' ll=7;" datatype="xsd:string" id="meta20963" property="format" xsi:type="nex:LiteralMeta"/>
      </node>
      <node about="#node20964" id="node20964" label="C.fioriniae_EXF73342.1/1-422">
        <meta content=" fg=0 0 204 x=0.0 y=561.0 ft='SansSerif-PLAIN-13' ll=7;" datatype="xsd:string" id="meta20965" property="format" xsi:type="nex:LiteralMeta"/>
      </node>
      <node about="#node20966" id="node20966" label="100">
        <meta content=" fg=0 0 204 x=-2.0 y=562.75 ft='SansSerif-PLAIN-13' ll=7;" datatype="xsd:string" id="meta20967" property="format" xsi:type="nex:LiteralMeta"/>
      </node>
      <node about="#node20968" id="node20968" label="C.salicis_KXH69328.1/1-426">
        <meta content=" fg=0 0 204 x=0.0 y=562.0 ft='SansSerif-PLAIN-13' ll=7;" datatype="xsd:string" id="meta20969" property="format" xsi:type="nex:LiteralMeta"/>
      </node>
      <node about="#node20970" id="node20970" label="100">
        <meta content=" fg=0 0 204 x=-1.0 y=563.5 ft='SansSerif-PLAIN-13' ll=7;" datatype="xsd:string" id="meta20971" property="format" xsi:type="nex:LiteralMeta"/>
      </node>
      <node about="#node20972" id="node20972" label="C.nymphaeae_KXH50544.1/1-422">
        <meta content=" fg=0 0 204 x=0.0 y=563.0 ft='SansSerif-PLAIN-13' ll=7;" datatype="xsd:string" id="meta20973" property="format" xsi:type="nex:LiteralMeta"/>
      </node>
      <node about="#node20974" id="node20974" label="C.simmondsii_KXH29608.1/1-422">
        <meta content=" fg=0 0 204 x=0.0 y=564.0 ft='SansSerif-PLAIN-13' ll=7;" datatype="xsd:string" id="meta20975" property="format" xsi:type="nex:LiteralMeta"/>
      </node>
      <node about="#node20992" id="node20992" label="100">
        <meta content=" fg=0 0 204 x=-6.0 y=566.8594 ft='SansSerif-PLAIN-13' ll=7;" datatype="xsd:string" id="meta20993" property="format" xsi:type="nex:LiteralMeta"/>
      </node>
      <node about="#node20994" id="node20994" label="C.chlorophyti_OLN88091.1/1-422">
        <meta content=" fg=0 0 204 x=0.0 y=565.0 ft='SansSerif-PLAIN-13' ll=7;" datatype="xsd:string" id="meta20995" property="format" xsi:type="nex:LiteralMeta"/>
      </node>
      <node about="#node20996" id="node20996" label="90">
        <meta content=" fg=0 0 204 x=-5.0 y=568.71875 ft='SansSerif-PLAIN-13' ll=7;" datatype="xsd:string" id="meta20997" property="format" xsi:type="nex:LiteralMeta"/>
      </node>
      <node about="#node20998" id="node20998" label="100">
        <meta content=" fg=0 0 204 x=-2.0 y=566.75 ft='SansSerif-PLAIN-13' ll=7;" datatype="xsd:string" id="meta20999" property="format" xsi:type="nex:LiteralMeta"/>
      </node>
      <node about="#node21000" id="node21000" label="C.tofieldiae_KZL74368.1/1-422">
        <meta content=" fg=0 0 204 x=0.0 y=566.0 ft='SansSerif-PLAIN-13' ll=7;" datatype="xsd:string" id="meta21001" property="format" xsi:type="nex:LiteralMeta"/>
      </node>
      <node about="#node21002" id="node21002" label="100">
        <meta content=" fg=0 0 204 x=-1.0 y=567.5 ft='SansSerif-PLAIN-13' ll=7;" datatype="xsd:string" id="meta21003" property="format" xsi:type="nex:LiteralMeta"/>
      </node>
      <node about="#node21004" id="node21004" label="C.incanum_OHW99939.1/1-422">
        <meta content=" fg=0 0 204 x=0.0 y=567.0 ft='SansSerif-PLAIN-13' ll=7;" datatype="xsd:string" id="meta21005" property="format" xsi:type="nex:LiteralMeta"/>
      </node>
      <node about="#node21006" id="node21006" label="C.incanum_KZL84080.1/1-430">
        <meta content=" fg=0 0 204 x=0.0 y=568.0 ft='SansSerif-PLAIN-13' ll=7;" datatype="xsd:string" id="meta21007" property="format" xsi:type="nex:LiteralMeta"/>
      </node>
      <node about="#node21016" id="node21016" label="90">
        <meta content=" fg=0 0 204 x=-4.0 y=570.6875 ft='SansSerif-PLAIN-13' ll=7;" datatype="xsd:string" id="meta21017" property="format" xsi:type="nex:LiteralMeta"/>
      </node>
      <node about="#node21018" id="node21018" label="100">
        <meta content=" fg=0 0 204 x=-1.0 y=569.5 ft='SansSerif-PLAIN-13' ll=7;" datatype="xsd:string" id="meta21019" property="format" xsi:type="nex:LiteralMeta"/>
      </node>
      <node about="#node21020" id="node21020" label="C.graminicola_XP_008089665.1/1-422">
        <meta content=" fg=0 0 204 x=0.0 y=569.0 ft='SansSerif-PLAIN-13' ll=7;" datatype="xsd:string" id="meta21021" property="format" xsi:type="nex:LiteralMeta"/>
      </node>
      <node about="#node21022" id="node21022" label="C.sublineola_KDN70453.1/1-429">
        <meta content=" fg=0 0 204 x=0.0 y=570.0 ft='SansSerif-PLAIN-13' ll=7;" datatype="xsd:string" id="meta21023" property="format" xsi:type="nex:LiteralMeta"/>
      </node>
      <node about="#node21028" id="node21028" label="100">
        <meta content=" fg=0 0 204 x=-3.0 y=571.875 ft='SansSerif-PLAIN-13' ll=7;" datatype="xsd:string" id="meta21029" property="format" xsi:type="nex:LiteralMeta"/>
      </node>
      <node about="#node21030" id="node21030" label="C.tanaceti_TKW54797.1/1-427">
        <meta content=" fg=0 0 204 x=0.0 y=571.0 ft='SansSerif-PLAIN-13' ll=7;" datatype="xsd:string" id="meta21031" property="format" xsi:type="nex:LiteralMeta"/>
      </node>
      <node about="#node21032" id="node21032" label="100">
        <meta content=" fg=0 0 204 x=-2.0 y=572.75 ft='SansSerif-PLAIN-13' ll=7;" datatype="xsd:string" id="meta21033" property="format" xsi:type="nex:LiteralMeta"/>
      </node>
      <node about="#node21034" id="node21034" label="C.higginsianum_CCF42700.1/1-294">
        <meta content=" fg=0 0 204 x=0.0 y=572.0 ft='SansSerif-PLAIN-13' ll=7;" datatype="xsd:string" id="meta21035" property="format" xsi:type="nex:LiteralMeta"/>
      </node>
      <node about="#node21036" id="node21036" label="100">
        <meta content=" fg=0 0 204 x=-1.0 y=573.5 ft='SansSerif-PLAIN-13' ll=7;" datatype="xsd:string" id="meta21037" property="format" xsi:type="nex:LiteralMeta"/>
      </node>
      <node about="#node21038" id="node21038" label="C.higginsianum_TID06472.1/1-424">
        <meta content=" fg=0 0 204 x=0.0 y=573.0 ft='SansSerif-PLAIN-13' ll=7;" datatype="xsd:string" id="meta21039" property="format" xsi:type="nex:LiteralMeta"/>
      </node>
      <node about="#node21040" id="node21040" label="C.higginsianum_XP_018158443.1/1-423">
        <meta content=" fg=0 0 204 x=0.0 y=574.0 ft='SansSerif-PLAIN-13' ll=7;" datatype="xsd:string" id="meta21041" property="format" xsi:type="nex:LiteralMeta"/>
      </node>
      <node about="#node21090" id="node21090" label="60">
        <meta content=" fg=0 0 204 x=-16.0 y=586.41583 ft='SansSerif-PLAIN-13' ll=7;" datatype="xsd:string" id="meta21091" property="format" xsi:type="nex:LiteralMeta"/>
      </node>
      <node about="#node21092" id="node21092" label="100">
        <meta content=" fg=0 0 204 x=-7.0 y=577.85156 ft='SansSerif-PLAIN-13' ll=7;" datatype="xsd:string" id="meta21093" property="format" xsi:type="nex:LiteralMeta"/>
      </node>
      <node about="#node21094" id="node21094" label="100">
        <meta content=" fg=0 0 204 x=-2.0 y=575.75 ft='SansSerif-PLAIN-13' ll=7;" datatype="xsd:string" id="meta21095" property="format" xsi:type="nex:LiteralMeta"/>
      </node>
      <node about="#node21096" id="node21096" label="T.asperellum_XP_024764240.1/1-419">
        <meta content=" fg=0 0 204 x=0.0 y=575.0 ft='SansSerif-PLAIN-13' ll=7;" datatype="xsd:string" id="meta21097" property="format" xsi:type="nex:LiteralMeta"/>
      </node>
      <node about="#node21098" id="node21098" label="100">
        <meta content=" fg=0 0 204 x=-1.0 y=576.5 ft='SansSerif-PLAIN-13' ll=7;" datatype="xsd:string" id="meta21099" property="format" xsi:type="nex:LiteralMeta"/>
      </node>
      <node about="#node21100" id="node21100" label="T.gamsii_PNP45300.1/1-420">
        <meta content=" fg=0 0 204 x=0.0 y=576.0 ft='SansSerif-PLAIN-13' ll=7;" datatype="xsd:string" id="meta21101" property="format" xsi:type="nex:LiteralMeta"/>
      </node>
      <node about="#node21102" id="node21102" label="T.atroviride_XP_013942114.1/1-420">
        <meta content=" fg=0 0 204 x=0.0 y=577.0 ft='SansSerif-PLAIN-13' ll=7;" datatype="xsd:string" id="meta21103" property="format" xsi:type="nex:LiteralMeta"/>
      </node>
      <node about="#node21112" id="node21112" label="100">
        <meta content=" fg=0 0 204 x=-6.0 y=579.9531 ft='SansSerif-PLAIN-13' ll=7;" datatype="xsd:string" id="meta21113" property="format" xsi:type="nex:LiteralMeta"/>
      </node>
      <node about="#node21114" id="node21114" label="T.arundinaceum_RFU73115.1/1-419">
        <meta content=" fg=0 0 204 x=0.0 y=578.0 ft='SansSerif-PLAIN-13' ll=7;" datatype="xsd:string" id="meta21115" property="format" xsi:type="nex:LiteralMeta"/>
      </node>
      <node about="#node21116" id="node21116" label="100">
        <meta content=" fg=0 0 204 x=-5.0 y=581.90625 ft='SansSerif-PLAIN-13' ll=7;" datatype="xsd:string" id="meta21117" property="format" xsi:type="nex:LiteralMeta"/>
      </node>
      <node about="#node21118" id="node21118" label="100">
        <meta content=" fg=0 0 204 x=-3.0 y=579.875 ft='SansSerif-PLAIN-13' ll=7;" datatype="xsd:string" id="meta21119" property="format" xsi:type="nex:LiteralMeta"/>
      </node>
      <node about="#node21120" id="node21120" label="T.citrinoviride_XP_024745644.1/1-419">
        <meta content=" fg=0 0 204 x=0.0 y=579.0 ft='SansSerif-PLAIN-13' ll=7;" datatype="xsd:string" id="meta21121" property="format" xsi:type="nex:LiteralMeta"/>
      </node>
      <node about="#node21122" id="node21122" label="100">
        <meta content=" fg=0 0 204 x=-2.0 y=580.75 ft='SansSerif-PLAIN-13' ll=7;" datatype="xsd:string" id="meta21123" property="format" xsi:type="nex:LiteralMeta"/>
      </node>
      <node about="#node21124" id="node21124" label="T.longibrachiatum_PTB77345.1/1-419">
        <meta content=" fg=0 0 204 x=0.0 y=580.0 ft='SansSerif-PLAIN-13' ll=7;" datatype="xsd:string" id="meta21125" property="format" xsi:type="nex:LiteralMeta"/>
      </node>
      <node about="#node21126" id="node21126" label="100">
        <meta content=" fg=0 0 204 x=-1.0 y=581.5 ft='SansSerif-PLAIN-13' ll=7;" datatype="xsd:string" id="meta21127" property="format" xsi:type="nex:LiteralMeta"/>
      </node>
      <node about="#node21128" id="node21128" label="T.reesei_XP_006964840.1/1-419">
        <meta content=" fg=0 0 204 x=0.0 y=581.0 ft='SansSerif-PLAIN-13' ll=7;" datatype="xsd:string" id="meta21129" property="format" xsi:type="nex:LiteralMeta"/>
      </node>
      <node about="#node21130" id="node21130" label="T.parareesei_OTA05530.1/1-419">
        <meta content=" fg=0 0 204 x=0.0 y=582.0 ft='SansSerif-PLAIN-13' ll=7;" datatype="xsd:string" id="meta21131" property="format" xsi:type="nex:LiteralMeta"/>
      </node>
      <node about="#node21144" id="node21144" label="100">
        <meta content=" fg=0 0 204 x=-4.0 y=583.9375 ft='SansSerif-PLAIN-13' ll=7;" datatype="xsd:string" id="meta21145" property="format" xsi:type="nex:LiteralMeta"/>
      </node>
      <node about="#node21146" id="node21146" label="T.virens_XP_013957638.1/1-422">
        <meta content=" fg=0 0 204 x=0.0 y=583.0 ft='SansSerif-PLAIN-13' ll=7;" datatype="xsd:string" id="meta21147" property="format" xsi:type="nex:LiteralMeta"/>
      </node>
      <node about="#node21148" id="node21148" label="100">
        <meta content=" fg=0 0 204 x=-3.0 y=584.875 ft='SansSerif-PLAIN-13' ll=7;" datatype="xsd:string" id="meta21149" property="format" xsi:type="nex:LiteralMeta"/>
      </node>
      <node about="#node21150" id="node21150" label="T.harzianum_PNP56598.1/1-422">
        <meta content=" fg=0 0 204 x=0.0 y=584.0 ft='SansSerif-PLAIN-13' ll=7;" datatype="xsd:string" id="meta21151" property="format" xsi:type="nex:LiteralMeta"/>
      </node>
      <node about="#node21152" id="node21152" label="100">
        <meta content=" fg=0 0 204 x=-2.0 y=585.75 ft='SansSerif-PLAIN-13' ll=7;" datatype="xsd:string" id="meta21153" property="format" xsi:type="nex:LiteralMeta"/>
      </node>
      <node about="#node21154" id="node21154" label="T.harzianum_XP_024775248.1/1-422">
        <meta content=" fg=0 0 204 x=0.0 y=585.0 ft='SansSerif-PLAIN-13' ll=7;" datatype="xsd:string" id="meta21155" property="format" xsi:type="nex:LiteralMeta"/>
      </node>
      <node about="#node21156" id="node21156" label="100">
        <meta content=" fg=0 0 204 x=-1.0 y=586.5 ft='SansSerif-PLAIN-13' ll=7;" datatype="xsd:string" id="meta21157" property="format" xsi:type="nex:LiteralMeta"/>
      </node>
      <node about="#node21158" id="node21158" label="T.harzianum_KKP02387.1/1-854">
        <meta content=" fg=0 0 204 x=0.0 y=586.0 ft='SansSerif-PLAIN-13' ll=7;" datatype="xsd:string" id="meta21159" property="format" xsi:type="nex:LiteralMeta"/>
      </node>
      <node about="#node21160" id="node21160" label="T.guizhouense_OPB36786.1/1-422">
        <meta content=" fg=0 0 204 x=0.0 y=587.0 ft='SansSerif-PLAIN-13' ll=7;" datatype="xsd:string" id="meta21161" property="format" xsi:type="nex:LiteralMeta"/>
      </node>
      <node about="#node21190" id="node21190" label="66">
        <meta content=" fg=0 0 204 x=-15.0 y=594.9801 ft='SansSerif-PLAIN-13' ll=7;" datatype="xsd:string" id="meta21191" property="format" xsi:type="nex:LiteralMeta"/>
      </node>
      <node about="#node21192" id="node21192" label="100">
        <meta content=" fg=0 0 204 x=-3.0 y=588.875 ft='SansSerif-PLAIN-13' ll=7;" datatype="xsd:string" id="meta21193" property="format" xsi:type="nex:LiteralMeta"/>
      </node>
      <node about="#node21194" id="node21194" label="S.insectorum_OAA58031.1/1-446">
        <meta content=" fg=0 0 204 x=0.0 y=588.0 ft='SansSerif-PLAIN-13' ll=7;" datatype="xsd:string" id="meta21195" property="format" xsi:type="nex:LiteralMeta"/>
      </node>
      <node about="#node21196" id="node21196" label="100">
        <meta content=" fg=0 0 204 x=-2.0 y=589.75 ft='SansSerif-PLAIN-13' ll=7;" datatype="xsd:string" id="meta21197" property="format" xsi:type="nex:LiteralMeta"/>
      </node>
      <node about="#node21198" id="node21198" label="S.brasiliensis_KIH92410.1/1-456">
        <meta content=" fg=0 0 204 x=0.0 y=589.0 ft='SansSerif-PLAIN-13' ll=7;" datatype="xsd:string" id="meta21199" property="format" xsi:type="nex:LiteralMeta"/>
      </node>
      <node about="#node21200" id="node21200" label="100">
        <meta content=" fg=0 0 204 x=-1.0 y=590.5 ft='SansSerif-PLAIN-13' ll=7;" datatype="xsd:string" id="meta21201" property="format" xsi:type="nex:LiteralMeta"/>
      </node>
      <node about="#node21202" id="node21202" label="S.schenckii_ERT00967.1/1-471">
        <meta content=" fg=0 0 204 x=0.0 y=590.0 ft='SansSerif-PLAIN-13' ll=7;" datatype="xsd:string" id="meta21203" property="format" xsi:type="nex:LiteralMeta"/>
      </node>
      <node about="#node21204" id="node21204" label="S.schenckii_XP_016590762.1/1-495">
        <meta content=" fg=0 0 204 x=0.0 y=591.0 ft='SansSerif-PLAIN-13' ll=7;" datatype="xsd:string" id="meta21205" property="format" xsi:type="nex:LiteralMeta"/>
      </node>
      <node about="#node21218" id="node21218" label="95">
        <meta content=" fg=0 0 204 x=-14.0 y=601.08527 ft='SansSerif-PLAIN-13' ll=7;" datatype="xsd:string" id="meta21219" property="format" xsi:type="nex:LiteralMeta"/>
      </node>
      <node about="#node21220" id="node21220" label="T.hemipterigena_CEJ92832.1/1-416">
        <meta content=" fg=0 0 204 x=0.0 y=592.0 ft='SansSerif-PLAIN-13' ll=7;" datatype="xsd:string" id="meta21221" property="format" xsi:type="nex:LiteralMeta"/>
      </node>
      <node about="#node21222" id="node21222" label="64">
        <meta content=" fg=0 0 204 x=-13.0 y=610.17053 ft='SansSerif-PLAIN-13' ll=7;" datatype="xsd:string" id="meta21223" property="format" xsi:type="nex:LiteralMeta"/>
      </node>
      <node about="#node21224" id="node21224" label="64">
        <meta content=" fg=0 0 204 x=-8.0 y=597.6758 ft='SansSerif-PLAIN-13' ll=7;" datatype="xsd:string" id="meta21225" property="format" xsi:type="nex:LiteralMeta"/>
      </node>
      <node about="#node21226" id="node21226" label="99">
        <meta content=" fg=0 0 204 x=-2.0 y=594.5 ft='SansSerif-PLAIN-13' ll=7;" datatype="xsd:string" id="meta21227" property="format" xsi:type="nex:LiteralMeta"/>
      </node>
      <node about="#node21228" id="node21228" label="100">
        <meta content=" fg=0 0 204 x=-1.0 y=593.5 ft='SansSerif-PLAIN-13' ll=7;" datatype="xsd:string" id="meta21229" property="format" xsi:type="nex:LiteralMeta"/>
      </node>
      <node about="#node21230" id="node21230" label="D.coniospora_ODA83571.1/1-421">
        <meta content=" fg=0 0 204 x=0.0 y=593.0 ft='SansSerif-PLAIN-13' ll=7;" datatype="xsd:string" id="meta21231" property="format" xsi:type="nex:LiteralMeta"/>
      </node>
      <node about="#node21232" id="node21232" label="D.coniospora_KYK60875.1/1-444">
        <meta content=" fg=0 0 204 x=0.0 y=594.0 ft='SansSerif-PLAIN-13' ll=7;" datatype="xsd:string" id="meta21233" property="format" xsi:type="nex:LiteralMeta"/>
      </node>
      <node about="#node21238" id="node21238" label="100">
        <meta content=" fg=0 0 204 x=-1.0 y=595.5 ft='SansSerif-PLAIN-13' ll=7;" datatype="xsd:string" id="meta21239" property="format" xsi:type="nex:LiteralMeta"/>
      </node>
      <node about="#node21240" id="node21240" label="P.lilacinum_XP_018173677.1/1-421">
        <meta content=" fg=0 0 204 x=0.0 y=595.0 ft='SansSerif-PLAIN-13' ll=7;" datatype="xsd:string" id="meta21241" property="format" xsi:type="nex:LiteralMeta"/>
      </node>
      <node about="#node21242" id="node21242" label="P.lilacinum_OAQ80662.1/1-454">
        <meta content=" fg=0 0 204 x=0.0 y=596.0 ft='SansSerif-PLAIN-13' ll=7;" datatype="xsd:string" id="meta21243" property="format" xsi:type="nex:LiteralMeta"/>
      </node>
      <node about="#node21252" id="node21252" label="64">
        <meta content=" fg=0 0 204 x=-7.0 y=600.85156 ft='SansSerif-PLAIN-13' ll=7;" datatype="xsd:string" id="meta21253" property="format" xsi:type="nex:LiteralMeta"/>
      </node>
      <node about="#node21254" id="node21254" label="96">
        <meta content=" fg=0 0 204 x=-3.0 y=598.625 ft='SansSerif-PLAIN-13' ll=7;" datatype="xsd:string" id="meta21255" property="format" xsi:type="nex:LiteralMeta"/>
      </node>
      <node about="#node21256" id="node21256" label="100">
        <meta content=" fg=0 0 204 x=-1.0 y=597.5 ft='SansSerif-PLAIN-13' ll=7;" datatype="xsd:string" id="meta21257" property="format" xsi:type="nex:LiteralMeta"/>
      </node>
      <node about="#node21258" id="node21258" label="O.australis_PHH62611.1/1-426">
        <meta content=" fg=0 0 204 x=0.0 y=597.0 ft='SansSerif-PLAIN-13' ll=7;" datatype="xsd:string" id="meta21259" property="format" xsi:type="nex:LiteralMeta"/>
      </node>
      <node about="#node21260" id="node21260" label="O.australis_PHH73839.1/1-427">
        <meta content=" fg=0 0 204 x=0.0 y=598.0 ft='SansSerif-PLAIN-13' ll=7;" datatype="xsd:string" id="meta21261" property="format" xsi:type="nex:LiteralMeta"/>
      </node>
      <node about="#node21266" id="node21266" label="100">
        <meta content=" fg=0 0 204 x=-2.0 y=599.75 ft='SansSerif-PLAIN-13' ll=7;" datatype="xsd:string" id="meta21267" property="format" xsi:type="nex:LiteralMeta"/>
      </node>
      <node about="#node21268" id="node21268" label="T.paradoxum_POR33006.1/1-421">
        <meta content=" fg=0 0 204 x=0.0 y=599.0 ft='SansSerif-PLAIN-13' ll=7;" datatype="xsd:string" id="meta21269" property="format" xsi:type="nex:LiteralMeta"/>
      </node>
      <node about="#node21270" id="node21270" label="100">
        <meta content=" fg=0 0 204 x=-1.0 y=600.5 ft='SansSerif-PLAIN-13' ll=7;" datatype="xsd:string" id="meta21271" property="format" xsi:type="nex:LiteralMeta"/>
      </node>
      <node about="#node21272" id="node21272" label="T.capitatum_PNY29308.1/1-185">
        <meta content=" fg=0 0 204 x=0.0 y=600.0 ft='SansSerif-PLAIN-13' ll=7;" datatype="xsd:string" id="meta21273" property="format" xsi:type="nex:LiteralMeta"/>
      </node>
      <node about="#node21274" id="node21274" label="T.ophioglossoides_KND86726.1/1-333">
        <meta content=" fg=0 0 204 x=0.0 y=601.0 ft='SansSerif-PLAIN-13' ll=7;" datatype="xsd:string" id="meta21275" property="format" xsi:type="nex:LiteralMeta"/>
      </node>
      <node about="#node21288" id="node21288" label="64">
        <meta content=" fg=0 0 204 x=-6.0 y=603.0781 ft='SansSerif-PLAIN-13' ll=7;" datatype="xsd:string" id="meta21289" property="format" xsi:type="nex:LiteralMeta"/>
      </node>
      <node about="#node21290" id="node21290" label="H.minnesotensis_KJZ70245.1/1-420">
        <meta content=" fg=0 0 204 x=0.0 y=602.0 ft='SansSerif-PLAIN-13' ll=7;" datatype="xsd:string" id="meta21291" property="format" xsi:type="nex:LiteralMeta"/>
      </node>
      <node about="#node21292" id="node21292" label="64">
        <meta content=" fg=0 0 204 x=-5.0 y=604.15625 ft='SansSerif-PLAIN-13' ll=7;" datatype="xsd:string" id="meta21293" property="format" xsi:type="nex:LiteralMeta"/>
      </node>
      <node about="#node21294" id="node21294" label="C.sp._PHH93354.1/1-421">
        <meta content=" fg=0 0 204 x=0.0 y=603.0 ft='SansSerif-PLAIN-13' ll=7;" datatype="xsd:string" id="meta21295" property="format" xsi:type="nex:LiteralMeta"/>
      </node>
      <node about="#node21296" id="node21296" label="64">
        <meta content=" fg=0 0 204 x=-4.0 y=605.3125 ft='SansSerif-PLAIN-13' ll=7;" datatype="xsd:string" id="meta21297" property="format" xsi:type="nex:LiteralMeta"/>
      </node>
      <node about="#node21298" id="node21298" label="E.weberi_KOS20023.1/1-420">
        <meta content=" fg=0 0 204 x=0.0 y=604.0 ft='SansSerif-PLAIN-13' ll=7;" datatype="xsd:string" id="meta21299" property="format" xsi:type="nex:LiteralMeta"/>
      </node>
      <node about="#node21300" id="node21300" label="100">
        <meta content=" fg=0 0 204 x=-3.0 y=606.625 ft='SansSerif-PLAIN-13' ll=7;" datatype="xsd:string" id="meta21301" property="format" xsi:type="nex:LiteralMeta"/>
      </node>
      <node about="#node21302" id="node21302" label="100">
        <meta content=" fg=0 0 204 x=-1.0 y=605.5 ft='SansSerif-PLAIN-13' ll=7;" datatype="xsd:string" id="meta21303" property="format" xsi:type="nex:LiteralMeta"/>
      </node>
      <node about="#node21304" id="node21304" label="O.unilateralis_PFH55913.1/1-418">
        <meta content=" fg=0 0 204 x=0.0 y=605.0 ft='SansSerif-PLAIN-13' ll=7;" datatype="xsd:string" id="meta21305" property="format" xsi:type="nex:LiteralMeta"/>
      </node>
      <node about="#node21306" id="node21306" label="O.camponoti-rufipedis_PHH74829.1/1-421">
        <meta content=" fg=0 0 204 x=0.0 y=606.0 ft='SansSerif-PLAIN-13' ll=7;" datatype="xsd:string" id="meta21307" property="format" xsi:type="nex:LiteralMeta"/>
      </node>
      <node about="#node21312" id="node21312" label="100">
        <meta content=" fg=0 0 204 x=-2.0 y=607.75 ft='SansSerif-PLAIN-13' ll=7;" datatype="xsd:string" id="meta21313" property="format" xsi:type="nex:LiteralMeta"/>
      </node>
      <node about="#node21314" id="node21314" label="O.sp._RDA94946.1/1-442">
        <meta content=" fg=0 0 204 x=0.0 y=607.0 ft='SansSerif-PLAIN-13' ll=7;" datatype="xsd:string" id="meta21315" property="format" xsi:type="nex:LiteralMeta"/>
      </node>
      <node about="#node21316" id="node21316" label="100">
        <meta content=" fg=0 0 204 x=-1.0 y=608.5 ft='SansSerif-PLAIN-13' ll=7;" datatype="xsd:string" id="meta21317" property="format" xsi:type="nex:LiteralMeta"/>
      </node>
      <node about="#node21318" id="node21318" label="O.polyrhachis-furcata_RCI15910.1/1-423">
        <meta content=" fg=0 0 204 x=0.0 y=608.0 ft='SansSerif-PLAIN-13' ll=7;" datatype="xsd:string" id="meta21319" property="format" xsi:type="nex:LiteralMeta"/>
      </node>
      <node about="#node21320" id="node21320" label="O.sp._RDA88829.1/1-423">
        <meta content=" fg=0 0 204 x=0.0 y=609.0 ft='SansSerif-PLAIN-13' ll=7;" datatype="xsd:string" id="meta21321" property="format" xsi:type="nex:LiteralMeta"/>
      </node>
      <node about="#node21354" id="node21354" label="100">
        <meta content=" fg=0 0 204 x=-12.0 y=622.6653 ft='SansSerif-PLAIN-13' ll=7;" datatype="xsd:string" id="meta21355" property="format" xsi:type="nex:LiteralMeta"/>
      </node>
      <node about="#node21356" id="node21356" label="100">
        <meta content=" fg=0 0 204 x=-11.0 y=612.1299 ft='SansSerif-PLAIN-13' ll=7;" datatype="xsd:string" id="meta21357" property="format" xsi:type="nex:LiteralMeta"/>
      </node>
      <node about="#node21358" id="node21358" label="57">
        <meta content=" fg=0 0 204 x=-1.0 y=610.5 ft='SansSerif-PLAIN-13' ll=7;" datatype="xsd:string" id="meta21359" property="format" xsi:type="nex:LiteralMeta"/>
      </node>
      <node about="#node21360" id="node21360" label="M.libera_KZZ92867.1/1-415">
        <meta content=" fg=0 0 204 x=0.0 y=610.0 ft='SansSerif-PLAIN-13' ll=7;" datatype="xsd:string" id="meta21361" property="format" xsi:type="nex:LiteralMeta"/>
      </node>
      <node about="#node21362" id="node21362" label="U.virens_KDB18698.1/1-497">
        <meta content=" fg=0 0 204 x=0.0 y=611.0 ft='SansSerif-PLAIN-13' ll=7;" datatype="xsd:string" id="meta21363" property="format" xsi:type="nex:LiteralMeta"/>
      </node>
      <node about="#node21368" id="node21368" label="100">
        <meta content=" fg=0 0 204 x=-10.0 y=613.75977 ft='SansSerif-PLAIN-13' ll=7;" datatype="xsd:string" id="meta21369" property="format" xsi:type="nex:LiteralMeta"/>
      </node>
      <node about="#node21370" id="node21370" label="100">
        <meta content=" fg=0 0 204 x=-1.0 y=612.5 ft='SansSerif-PLAIN-13' ll=7;" datatype="xsd:string" id="meta21371" property="format" xsi:type="nex:LiteralMeta"/>
      </node>
      <node about="#node21372" id="node21372" label="P.chlamydosporia_XP_018142681.1/1-402">
        <meta content=" fg=0 0 204 x=0.0 y=612.0 ft='SansSerif-PLAIN-13' ll=7;" datatype="xsd:string" id="meta21373" property="format" xsi:type="nex:LiteralMeta"/>
      </node>
      <node about="#node21374" id="node21374" label="P.chlamydosporia_RZR65715.1/1-413">
        <meta content=" fg=0 0 204 x=0.0 y=613.0 ft='SansSerif-PLAIN-13' ll=7;" datatype="xsd:string" id="meta21375" property="format" xsi:type="nex:LiteralMeta"/>
      </node>
      <node about="#node21380" id="node21380" label="100">
        <meta content=" fg=0 0 204 x=-9.0 y=615.01953 ft='SansSerif-PLAIN-13' ll=7;" datatype="xsd:string" id="meta21381" property="format" xsi:type="nex:LiteralMeta"/>
      </node>
      <node about="#node21382" id="node21382" label="M.rileyi_OAA51448.1/1-426">
        <meta content=" fg=0 0 204 x=0.0 y=614.0 ft='SansSerif-PLAIN-13' ll=7;" datatype="xsd:string" id="meta21383" property="format" xsi:type="nex:LiteralMeta"/>
      </node>
      <node about="#node21384" id="node21384" label="90">
        <meta content=" fg=0 0 204 x=-8.0 y=616.03906 ft='SansSerif-PLAIN-13' ll=7;" datatype="xsd:string" id="meta21385" property="format" xsi:type="nex:LiteralMeta"/>
      </node>
      <node about="#node21386" id="node21386" label="M.album_KHN93718.1/1-410">
        <meta content=" fg=0 0 204 x=0.0 y=615.0 ft='SansSerif-PLAIN-13' ll=7;" datatype="xsd:string" id="meta21387" property="format" xsi:type="nex:LiteralMeta"/>
      </node>
      <node about="#node21388" id="node21388" label="91">
        <meta content=" fg=0 0 204 x=-7.0 y=617.0781 ft='SansSerif-PLAIN-13' ll=7;" datatype="xsd:string" id="meta21389" property="format" xsi:type="nex:LiteralMeta"/>
      </node>
      <node about="#node21390" id="node21390" label="M.acridum_XP_007815079.1/1-418">
        <meta content=" fg=0 0 204 x=0.0 y=616.0 ft='SansSerif-PLAIN-13' ll=7;" datatype="xsd:string" id="meta21391" property="format" xsi:type="nex:LiteralMeta"/>
      </node>
      <node about="#node21392" id="node21392" label="91">
        <meta content=" fg=0 0 204 x=-6.0 y=618.15625 ft='SansSerif-PLAIN-13' ll=7;" datatype="xsd:string" id="meta21393" property="format" xsi:type="nex:LiteralMeta"/>
      </node>
      <node about="#node21394" id="node21394" label="M.majus_KID94808.1/1-418">
        <meta content=" fg=0 0 204 x=0.0 y=617.0 ft='SansSerif-PLAIN-13' ll=7;" datatype="xsd:string" id="meta21395" property="format" xsi:type="nex:LiteralMeta"/>
      </node>
      <node about="#node21396" id="node21396" label="100">
        <meta content=" fg=0 0 204 x=-5.0 y=619.3125 ft='SansSerif-PLAIN-13' ll=7;" datatype="xsd:string" id="meta21397" property="format" xsi:type="nex:LiteralMeta"/>
      </node>
      <node about="#node21398" id="node21398" label="M.guizhouense_KID84106.1/1-402">
        <meta content=" fg=0 0 204 x=0.0 y=618.0 ft='SansSerif-PLAIN-13' ll=7;" datatype="xsd:string" id="meta21399" property="format" xsi:type="nex:LiteralMeta"/>
      </node>
      <node about="#node21400" id="node21400" label="100">
        <meta content=" fg=0 0 204 x=-4.0 y=620.625 ft='SansSerif-PLAIN-13' ll=7;" datatype="xsd:string" id="meta21401" property="format" xsi:type="nex:LiteralMeta"/>
      </node>
      <node about="#node21402" id="node21402" label="M.brunneum_XP_014540240.1/1-402">
        <meta content=" fg=0 0 204 x=0.0 y=619.0 ft='SansSerif-PLAIN-13' ll=7;" datatype="xsd:string" id="meta21403" property="format" xsi:type="nex:LiteralMeta"/>
      </node>
      <node about="#node21404" id="node21404" label="100">
        <meta content=" fg=0 0 204 x=-3.0 y=622.25 ft='SansSerif-PLAIN-13' ll=7;" datatype="xsd:string" id="meta21405" property="format" xsi:type="nex:LiteralMeta"/>
      </node>
      <node about="#node21406" id="node21406" label="99">
        <meta content=" fg=0 0 204 x=-2.0 y=620.75 ft='SansSerif-PLAIN-13' ll=7;" datatype="xsd:string" id="meta21407" property="format" xsi:type="nex:LiteralMeta"/>
      </node>
      <node about="#node21408" id="node21408" label="M.anisopliae_KFG81500.1/1-418">
        <meta content=" fg=0 0 204 x=0.0 y=620.0 ft='SansSerif-PLAIN-13' ll=7;" datatype="xsd:string" id="meta21409" property="format" xsi:type="nex:LiteralMeta"/>
      </node>
      <node about="#node21410" id="node21410" label="99">
        <meta content=" fg=0 0 204 x=-1.0 y=621.5 ft='SansSerif-PLAIN-13' ll=7;" datatype="xsd:string" id="meta21411" property="format" xsi:type="nex:LiteralMeta"/>
      </node>
      <node about="#node21412" id="node21412" label="M.anisopliae_KID64568.1/1-402">
        <meta content=" fg=0 0 204 x=0.0 y=621.0 ft='SansSerif-PLAIN-13' ll=7;" datatype="xsd:string" id="meta21413" property="format" xsi:type="nex:LiteralMeta"/>
      </node>
      <node about="#node21414" id="node21414" label="M.anisopliae_KJK87329.1/1-402">
        <meta content=" fg=0 0 204 x=0.0 y=622.0 ft='SansSerif-PLAIN-13' ll=7;" datatype="xsd:string" id="meta21415" property="format" xsi:type="nex:LiteralMeta"/>
      </node>
      <node about="#node21424" id="node21424" label="100">
        <meta content=" fg=0 0 204 x=-2.0 y=623.75 ft='SansSerif-PLAIN-13' ll=7;" datatype="xsd:string" id="meta21425" property="format" xsi:type="nex:LiteralMeta"/>
      </node>
      <node about="#node21426" id="node21426" label="M.anisopliae_ACH54169.1/1-418">
        <meta content=" fg=0 0 204 x=0.0 y=623.0 ft='SansSerif-PLAIN-13' ll=7;" datatype="xsd:string" id="meta21427" property="format" xsi:type="nex:LiteralMeta"/>
      </node>
      <node about="#node21428" id="node21428" label="100">
        <meta content=" fg=0 0 204 x=-1.0 y=624.5 ft='SansSerif-PLAIN-13' ll=7;" datatype="xsd:string" id="meta21429" property="format" xsi:type="nex:LiteralMeta"/>
      </node>
      <node about="#node21430" id="node21430" label="M.anisopliae_AAB68600.1/1-418">
        <meta content=" fg=0 0 204 x=0.0 y=624.0 ft='SansSerif-PLAIN-13' ll=7;" datatype="xsd:string" id="meta21431" property="format" xsi:type="nex:LiteralMeta"/>
      </node>
      <node about="#node21432" id="node21432" label="M.robertsii_XP_007817522.1/1-402">
        <meta content=" fg=0 0 204 x=0.0 y=625.0 ft='SansSerif-PLAIN-13' ll=7;" datatype="xsd:string" id="meta21433" property="format" xsi:type="nex:LiteralMeta"/>
      </node>
      <node about="#node21478" id="node21478" label="100">
        <meta content=" fg=0 0 204 x=-11.0 y=633.2007 ft='SansSerif-PLAIN-13' ll=7;" datatype="xsd:string" id="meta21479" property="format" xsi:type="nex:LiteralMeta"/>
      </node>
      <node about="#node21480" id="node21480" label="100">
        <meta content=" fg=0 0 204 x=-6.0 y=628.4219 ft='SansSerif-PLAIN-13' ll=7;" datatype="xsd:string" id="meta21481" property="format" xsi:type="nex:LiteralMeta"/>
      </node>
      <node about="#node21482" id="node21482" label="100">
        <meta content=" fg=0 0 204 x=-1.0 y=626.5 ft='SansSerif-PLAIN-13' ll=7;" datatype="xsd:string" id="meta21483" property="format" xsi:type="nex:LiteralMeta"/>
      </node>
      <node about="#node21484" id="node21484" label="C.confragosa_OAA72837.1/1-416">
        <meta content=" fg=0 0 204 x=0.0 y=626.0 ft='SansSerif-PLAIN-13' ll=7;" datatype="xsd:string" id="meta21485" property="format" xsi:type="nex:LiteralMeta"/>
      </node>
      <node about="#node21486" id="node21486" label="C.confragosa_OAQ96463.1/1-372">
        <meta content=" fg=0 0 204 x=0.0 y=627.0 ft='SansSerif-PLAIN-13' ll=7;" datatype="xsd:string" id="meta21487" property="format" xsi:type="nex:LiteralMeta"/>
      </node>
      <node about="#node21492" id="node21492" label="100">
        <meta content=" fg=0 0 204 x=-5.0 y=630.34375 ft='SansSerif-PLAIN-13' ll=7;" datatype="xsd:string" id="meta21493" property="format" xsi:type="nex:LiteralMeta"/>
      </node>
      <node about="#node21494" id="node21494" label="100">
        <meta content=" fg=0 0 204 x=-2.0 y=628.75 ft='SansSerif-PLAIN-13' ll=7;" datatype="xsd:string" id="meta21495" property="format" xsi:type="nex:LiteralMeta"/>
      </node>
      <node about="#node21496" id="node21496" label="C.fumosorosea_XP_018700988.1/1-409">
        <meta content=" fg=0 0 204 x=0.0 y=628.0 ft='SansSerif-PLAIN-13' ll=7;" datatype="xsd:string" id="meta21497" property="format" xsi:type="nex:LiteralMeta"/>
      </node>
      <node about="#node21498" id="node21498" label="100">
        <meta content=" fg=0 0 204 x=-1.0 y=629.5 ft='SansSerif-PLAIN-13' ll=7;" datatype="xsd:string" id="meta21499" property="format" xsi:type="nex:LiteralMeta"/>
      </node>
      <node about="#node21500" id="node21500" label="C.militaris_ATY65742.1/1-411">
        <meta content=" fg=0 0 204 x=0.0 y=629.0 ft='SansSerif-PLAIN-13' ll=7;" datatype="xsd:string" id="meta21501" property="format" xsi:type="nex:LiteralMeta"/>
      </node>
      <node about="#node21502" id="node21502" label="C.militaris_XP_006665943.1/1-405">
        <meta content=" fg=0 0 204 x=0.0 y=630.0 ft='SansSerif-PLAIN-13' ll=7;" datatype="xsd:string" id="meta21503" property="format" xsi:type="nex:LiteralMeta"/>
      </node>
      <node about="#node21512" id="node21512" label="100">
        <meta content=" fg=0 0 204 x=-4.0 y=631.9375 ft='SansSerif-PLAIN-13' ll=7;" datatype="xsd:string" id="meta21513" property="format" xsi:type="nex:LiteralMeta"/>
      </node>
      <node about="#node21514" id="node21514" label="B.brongniartii_OAA40519.1/1-408">
        <meta content=" fg=0 0 204 x=0.0 y=631.0 ft='SansSerif-PLAIN-13' ll=7;" datatype="xsd:string" id="meta21515" property="format" xsi:type="nex:LiteralMeta"/>
      </node>
      <node about="#node21516" id="node21516" label="100">
        <meta content=" fg=0 0 204 x=-3.0 y=632.875 ft='SansSerif-PLAIN-13' ll=7;" datatype="xsd:string" id="meta21517" property="format" xsi:type="nex:LiteralMeta"/>
      </node>
      <node about="#node21518" id="node21518" label="B.bassiana_PMB72543.1/1-414">
        <meta content=" fg=0 0 204 x=0.0 y=632.0 ft='SansSerif-PLAIN-13' ll=7;" datatype="xsd:string" id="meta21519" property="format" xsi:type="nex:LiteralMeta"/>
      </node>
      <node about="#node21520" id="node21520" label="100">
        <meta content=" fg=0 0 204 x=-2.0 y=633.75 ft='SansSerif-PLAIN-13' ll=7;" datatype="xsd:string" id="meta21521" property="format" xsi:type="nex:LiteralMeta"/>
      </node>
      <node about="#node21522" id="node21522" label="B.bassiana_PQK13322.1/1-416">
        <meta content=" fg=0 0 204 x=0.0 y=633.0 ft='SansSerif-PLAIN-13' ll=7;" datatype="xsd:string" id="meta21523" property="format" xsi:type="nex:LiteralMeta"/>
      </node>
      <node about="#node21524" id="node21524" label="100">
        <meta content=" fg=0 0 204 x=-1.0 y=634.5 ft='SansSerif-PLAIN-13' ll=7;" datatype="xsd:string" id="meta21525" property="format" xsi:type="nex:LiteralMeta"/>
      </node>
      <node about="#node21526" id="node21526" label="B.bassiana_XP_008601566.1/1-411">
        <meta content=" fg=0 0 204 x=0.0 y=634.0 ft='SansSerif-PLAIN-13' ll=7;" datatype="xsd:string" id="meta21527" property="format" xsi:type="nex:LiteralMeta"/>
      </node>
      <node about="#node21528" id="node21528" label="B.bassiana_KGQ08143.1/1-398">
        <meta content=" fg=0 0 204 x=0.0 y=635.0 ft='SansSerif-PLAIN-13' ll=7;" datatype="xsd:string" id="meta21529" property="format" xsi:type="nex:LiteralMeta"/>
      </node>
      <node about="#node21554" id="node21554" label="99">
        <meta content=" fg=0 0 204 x=-10.0 y=637.9795 ft='SansSerif-PLAIN-13' ll=7;" datatype="xsd:string" id="meta21555" property="format" xsi:type="nex:LiteralMeta"/>
      </node>
      <node about="#node21556" id="node21556" label="100">
        <meta content=" fg=0 0 204 x=-1.0 y=636.5 ft='SansSerif-PLAIN-13' ll=7;" datatype="xsd:string" id="meta21557" property="format" xsi:type="nex:LiteralMeta"/>
      </node>
      <node about="#node21558" id="node21558" label="U.virens_KDB11931.1/1-422">
        <meta content=" fg=0 0 204 x=0.0 y=636.0 ft='SansSerif-PLAIN-13' ll=7;" datatype="xsd:string" id="meta21559" property="format" xsi:type="nex:LiteralMeta"/>
      </node>
      <node about="#node21560" id="node21560" label="U.virens_GAO17556.1/1-418">
        <meta content=" fg=0 0 204 x=0.0 y=637.0 ft='SansSerif-PLAIN-13' ll=7;" datatype="xsd:string" id="meta21561" property="format" xsi:type="nex:LiteralMeta"/>
      </node>
      <node about="#node21566" id="node21566" label="90">
        <meta content=" fg=0 0 204 x=-9.0 y=639.459 ft='SansSerif-PLAIN-13' ll=7;" datatype="xsd:string" id="meta21567" property="format" xsi:type="nex:LiteralMeta"/>
      </node>
      <node about="#node21568" id="node21568" label="C.purpurea_CCE30178.1/1-429">
        <meta content=" fg=0 0 204 x=0.0 y=638.0 ft='SansSerif-PLAIN-13' ll=7;" datatype="xsd:string" id="meta21569" property="format" xsi:type="nex:LiteralMeta"/>
      </node>
      <node about="#node21570" id="node21570" label="100">
        <meta content=" fg=0 0 204 x=-8.0 y=640.91797 ft='SansSerif-PLAIN-13' ll=7;" datatype="xsd:string" id="meta21571" property="format" xsi:type="nex:LiteralMeta"/>
      </node>
      <node about="#node21572" id="node21572" label="100">
        <meta content=" fg=0 0 204 x=-1.0 y=639.5 ft='SansSerif-PLAIN-13' ll=7;" datatype="xsd:string" id="meta21573" property="format" xsi:type="nex:LiteralMeta"/>
      </node>
      <node about="#node21574" id="node21574" label="P.chlamydosporia_XP_018137376.1/1-418">
        <meta content=" fg=0 0 204 x=0.0 y=639.0 ft='SansSerif-PLAIN-13' ll=7;" datatype="xsd:string" id="meta21575" property="format" xsi:type="nex:LiteralMeta"/>
      </node>
      <node about="#node21576" id="node21576" label="P.chlamydosporia_RZR63096.1/1-460">
        <meta content=" fg=0 0 204 x=0.0 y=640.0 ft='SansSerif-PLAIN-13' ll=7;" datatype="xsd:string" id="meta21577" property="format" xsi:type="nex:LiteralMeta"/>
      </node>
      <node about="#node21582" id="node21582" label="100">
        <meta content=" fg=0 0 204 x=-7.0 y=642.33594 ft='SansSerif-PLAIN-13' ll=7;" datatype="xsd:string" id="meta21583" property="format" xsi:type="nex:LiteralMeta"/>
      </node>
      <node about="#node21584" id="node21584" label="M.rileyi_OAA34208.1/1-418">
        <meta content=" fg=0 0 204 x=0.0 y=641.0 ft='SansSerif-PLAIN-13' ll=7;" datatype="xsd:string" id="meta21585" property="format" xsi:type="nex:LiteralMeta"/>
      </node>
      <node about="#node21586" id="node21586" label="100">
        <meta content=" fg=0 0 204 x=-6.0 y=643.6719 ft='SansSerif-PLAIN-13' ll=7;" datatype="xsd:string" id="meta21587" property="format" xsi:type="nex:LiteralMeta"/>
      </node>
      <node about="#node21588" id="node21588" label="M.acridum_XP_007811531.1/1-418">
        <meta content=" fg=0 0 204 x=0.0 y=642.0 ft='SansSerif-PLAIN-13' ll=7;" datatype="xsd:string" id="meta21589" property="format" xsi:type="nex:LiteralMeta"/>
      </node>
      <node about="#node21590" id="node21590" label="100">
        <meta content=" fg=0 0 204 x=-5.0 y=645.34375 ft='SansSerif-PLAIN-13' ll=7;" datatype="xsd:string" id="meta21591" property="format" xsi:type="nex:LiteralMeta"/>
      </node>
      <node about="#node21592" id="node21592" label="100">
        <meta content=" fg=0 0 204 x=-2.0 y=643.75 ft='SansSerif-PLAIN-13' ll=7;" datatype="xsd:string" id="meta21593" property="format" xsi:type="nex:LiteralMeta"/>
      </node>
      <node about="#node21594" id="node21594" label="M.guizhouense_KID84316.1/1-418">
        <meta content=" fg=0 0 204 x=0.0 y=643.0 ft='SansSerif-PLAIN-13' ll=7;" datatype="xsd:string" id="meta21595" property="format" xsi:type="nex:LiteralMeta"/>
      </node>
      <node about="#node21596" id="node21596" label="100">
        <meta content=" fg=0 0 204 x=-1.0 y=644.5 ft='SansSerif-PLAIN-13' ll=7;" datatype="xsd:string" id="meta21597" property="format" xsi:type="nex:LiteralMeta"/>
      </node>
      <node about="#node21598" id="node21598" label="M.majus_KID88158.1/1-1397">
        <meta content=" fg=0 0 204 x=0.0 y=644.0 ft='SansSerif-PLAIN-13' ll=7;" datatype="xsd:string" id="meta21599" property="format" xsi:type="nex:LiteralMeta"/>
      </node>
      <node about="#node21600" id="node21600" label="M.majus_KID83237.1/1-446">
        <meta content=" fg=0 0 204 x=0.0 y=645.0 ft='SansSerif-PLAIN-13' ll=7;" datatype="xsd:string" id="meta21601" property="format" xsi:type="nex:LiteralMeta"/>
      </node>
      <node about="#node21610" id="node21610" label="100">
        <meta content=" fg=0 0 204 x=-4.0 y=646.9375 ft='SansSerif-PLAIN-13' ll=7;" datatype="xsd:string" id="meta21611" property="format" xsi:type="nex:LiteralMeta"/>
      </node>
      <node about="#node21612" id="node21612" label="M.brunneum_XP_014539620.1/1-418">
        <meta content=" fg=0 0 204 x=0.0 y=646.0 ft='SansSerif-PLAIN-13' ll=7;" datatype="xsd:string" id="meta21613" property="format" xsi:type="nex:LiteralMeta"/>
      </node>
      <node about="#node21614" id="node21614" label="100">
        <meta content=" fg=0 0 204 x=-3.0 y=647.875 ft='SansSerif-PLAIN-13' ll=7;" datatype="xsd:string" id="meta21615" property="format" xsi:type="nex:LiteralMeta"/>
      </node>
      <node about="#node21616" id="node21616" label="M.anisopliae_KJK76300.1/1-1193">
        <meta content=" fg=0 0 204 x=0.0 y=647.0 ft='SansSerif-PLAIN-13' ll=7;" datatype="xsd:string" id="meta21617" property="format" xsi:type="nex:LiteralMeta"/>
      </node>
      <node about="#node21618" id="node21618" label="100">
        <meta content=" fg=0 0 204 x=-2.0 y=648.75 ft='SansSerif-PLAIN-13' ll=7;" datatype="xsd:string" id="meta21619" property="format" xsi:type="nex:LiteralMeta"/>
      </node>
      <node about="#node21620" id="node21620" label="M.anisopliae_KFG78725.1/1-418">
        <meta content=" fg=0 0 204 x=0.0 y=648.0 ft='SansSerif-PLAIN-13' ll=7;" datatype="xsd:string" id="meta21621" property="format" xsi:type="nex:LiteralMeta"/>
      </node>
      <node about="#node21622" id="node21622" label="100">
        <meta content=" fg=0 0 204 x=-1.0 y=649.5 ft='SansSerif-PLAIN-13' ll=7;" datatype="xsd:string" id="meta21623" property="format" xsi:type="nex:LiteralMeta"/>
      </node>
      <node about="#node21624" id="node21624" label="M.robertsii_EXU99425.1/1-418">
        <meta content=" fg=0 0 204 x=0.0 y=649.0 ft='SansSerif-PLAIN-13' ll=7;" datatype="xsd:string" id="meta21625" property="format" xsi:type="nex:LiteralMeta"/>
      </node>
      <node about="#node21626" id="node21626" label="M.robertsii_XP_007823711.1/1-445">
        <meta content=" fg=0 0 204 x=0.0 y=650.0 ft='SansSerif-PLAIN-13' ll=7;" datatype="xsd:string" id="meta21627" property="format" xsi:type="nex:LiteralMeta"/>
      </node>
      <node about="#node21712" id="node21712" label="97">
        <meta content=" fg=0 0 204 x=-26.0 y=734.1969 ft='SansSerif-PLAIN-13' ll=7;" datatype="xsd:string" id="meta21713" property="format" xsi:type="nex:LiteralMeta"/>
      </node>
      <node about="#node21714" id="node21714" label="100">
        <meta content=" fg=0 0 204 x=-18.0 y=658.6652 ft='SansSerif-PLAIN-13' ll=7;" datatype="xsd:string" id="meta21715" property="format" xsi:type="nex:LiteralMeta"/>
      </node>
      <node about="#node21716" id="node21716" label="100">
        <meta content=" fg=0 0 204 x=-2.0 y=651.75 ft='SansSerif-PLAIN-13' ll=7;" datatype="xsd:string" id="meta21717" property="format" xsi:type="nex:LiteralMeta"/>
      </node>
      <node about="#node21718" id="node21718" label="S.murrayae_PNS14352.1/1-412">
        <meta content=" fg=0 0 204 x=0.0 y=651.0 ft='SansSerif-PLAIN-13' ll=7;" datatype="xsd:string" id="meta21719" property="format" xsi:type="nex:LiteralMeta"/>
      </node>
      <node about="#node21720" id="node21720" label="87">
        <meta content=" fg=0 0 204 x=-1.0 y=652.5 ft='SansSerif-PLAIN-13' ll=7;" datatype="xsd:string" id="meta21721" property="format" xsi:type="nex:LiteralMeta"/>
      </node>
      <node about="#node21722" id="node21722" label="E.australis_PSK46552.1/1-413">
        <meta content=" fg=0 0 204 x=0.0 y=652.0 ft='SansSerif-PLAIN-13' ll=7;" datatype="xsd:string" id="meta21723" property="format" xsi:type="nex:LiteralMeta"/>
      </node>
      <node about="#node21724" id="node21724" label="E.australis_TKX23731.1/1-413">
        <meta content=" fg=0 0 204 x=0.0 y=653.0 ft='SansSerif-PLAIN-13' ll=7;" datatype="xsd:string" id="meta21725" property="format" xsi:type="nex:LiteralMeta"/>
      </node>
      <node about="#node21734" id="node21734" label="100">
        <meta content=" fg=0 0 204 x=-17.0 y=665.58044 ft='SansSerif-PLAIN-13' ll=7;" datatype="xsd:string" id="meta21735" property="format" xsi:type="nex:LiteralMeta"/>
      </node>
      <node about="#node21736" id="node21736" label="100">
        <meta content=" fg=0 0 204 x=-1.0 y=654.5 ft='SansSerif-PLAIN-13' ll=7;" datatype="xsd:string" id="meta21737" property="format" xsi:type="nex:LiteralMeta"/>
      </node>
      <node about="#node21738" id="node21738" label="D.ampelina_KKY32966.1/1-415">
        <meta content=" fg=0 0 204 x=0.0 y=654.0 ft='SansSerif-PLAIN-13' ll=7;" datatype="xsd:string" id="meta21739" property="format" xsi:type="nex:LiteralMeta"/>
      </node>
      <node about="#node21740" id="node21740" label="D.helianthi_POS74929.1/1-415">
        <meta content=" fg=0 0 204 x=0.0 y=655.0 ft='SansSerif-PLAIN-13' ll=7;" datatype="xsd:string" id="meta21741" property="format" xsi:type="nex:LiteralMeta"/>
      </node>
      <node about="#node21746" id="node21746" label="100">
        <meta content=" fg=0 0 204 x=-16.0 y=676.6609 ft='SansSerif-PLAIN-13' ll=7;" datatype="xsd:string" id="meta21747" property="format" xsi:type="nex:LiteralMeta"/>
      </node>
      <node about="#node21748" id="node21748" label="C.aquaticus_ORY13616.1/1-398">
        <meta content=" fg=0 0 204 x=0.0 y=656.0 ft='SansSerif-PLAIN-13' ll=7;" datatype="xsd:string" id="meta21749" property="format" xsi:type="nex:LiteralMeta"/>
      </node>
      <node about="#node21750" id="node21750" label="93">
        <meta content=" fg=0 0 204 x=-15.0 y=697.3218 ft='SansSerif-PLAIN-13' ll=7;" datatype="xsd:string" id="meta21751" property="format" xsi:type="nex:LiteralMeta"/>
      </node>
      <node about="#node21752" id="node21752" label="100">
        <meta content=" fg=0 0 204 x=-12.0 y=667.30444 ft='SansSerif-PLAIN-13' ll=7;" datatype="xsd:string" id="meta21753" property="format" xsi:type="nex:LiteralMeta"/>
      </node>
      <node about="#node21754" id="node21754" label="83">
        <meta content=" fg=0 0 204 x=-7.0 y=658.0781 ft='SansSerif-PLAIN-13' ll=7;" datatype="xsd:string" id="meta21755" property="format" xsi:type="nex:LiteralMeta"/>
      </node>
      <node about="#node21756" id="node21756" label="P.macrospinosa_PVH94062.1/1-280">
        <meta content=" fg=0 0 204 x=0.0 y=657.0 ft='SansSerif-PLAIN-13' ll=7;" datatype="xsd:string" id="meta21757" property="format" xsi:type="nex:LiteralMeta"/>
      </node>
      <node about="#node21758" id="node21758" label="100">
        <meta content=" fg=0 0 204 x=-6.0 y=659.15625 ft='SansSerif-PLAIN-13' ll=7;" datatype="xsd:string" id="meta21759" property="format" xsi:type="nex:LiteralMeta"/>
      </node>
      <node about="#node21760" id="node21760" label="E.lata_EMR70406.1/1-421">
        <meta content=" fg=0 0 204 x=0.0 y=658.0 ft='SansSerif-PLAIN-13' ll=7;" datatype="xsd:string" id="meta21761" property="format" xsi:type="nex:LiteralMeta"/>
      </node>
      <node about="#node21762" id="node21762" label="97">
        <meta content=" fg=0 0 204 x=-5.0 y=660.3125 ft='SansSerif-PLAIN-13' ll=7;" datatype="xsd:string" id="meta21763" property="format" xsi:type="nex:LiteralMeta"/>
      </node>
      <node about="#node21764" id="node21764" label="M.sp._RYP51654.1/1-416">
        <meta content=" fg=0 0 204 x=0.0 y=659.0 ft='SansSerif-PLAIN-13' ll=7;" datatype="xsd:string" id="meta21765" property="format" xsi:type="nex:LiteralMeta"/>
      </node>
      <node about="#node21766" id="node21766" label="63">
        <meta content=" fg=0 0 204 x=-4.0 y=661.625 ft='SansSerif-PLAIN-13' ll=7;" datatype="xsd:string" id="meta21767" property="format" xsi:type="nex:LiteralMeta"/>
      </node>
      <node about="#node21768" id="node21768" label="M.sp._RYP77585.1/1-416">
        <meta content=" fg=0 0 204 x=0.0 y=660.0 ft='SansSerif-PLAIN-13' ll=7;" datatype="xsd:string" id="meta21769" property="format" xsi:type="nex:LiteralMeta"/>
      </node>
      <node about="#node21770" id="node21770" label="63">
        <meta content=" fg=0 0 204 x=-3.0 y=663.25 ft='SansSerif-PLAIN-13' ll=7;" datatype="xsd:string" id="meta21771" property="format" xsi:type="nex:LiteralMeta"/>
      </node>
      <node about="#node21772" id="node21772" label="58">
        <meta content=" fg=0 0 204 x=-2.0 y=661.75 ft='SansSerif-PLAIN-13' ll=7;" datatype="xsd:string" id="meta21773" property="format" xsi:type="nex:LiteralMeta"/>
      </node>
      <node about="#node21774" id="node21774" label="M.sp._RYP64998.1/1-406">
        <meta content=" fg=0 0 204 x=0.0 y=661.0 ft='SansSerif-PLAIN-13' ll=7;" datatype="xsd:string" id="meta21775" property="format" xsi:type="nex:LiteralMeta"/>
      </node>
      <node about="#node21776" id="node21776" label="100">
        <meta content=" fg=0 0 204 x=-1.0 y=662.5 ft='SansSerif-PLAIN-13' ll=7;" datatype="xsd:string" id="meta21777" property="format" xsi:type="nex:LiteralMeta"/>
      </node>
      <node about="#node21778" id="node21778" label="M.cannonballus_RYO92413.1/1-408">
        <meta content=" fg=0 0 204 x=0.0 y=662.0 ft='SansSerif-PLAIN-13' ll=7;" datatype="xsd:string" id="meta21779" property="format" xsi:type="nex:LiteralMeta"/>
      </node>
      <node about="#node21780" id="node21780" label="M.sp._RYP23857.1/1-416">
        <meta content=" fg=0 0 204 x=0.0 y=663.0 ft='SansSerif-PLAIN-13' ll=7;" datatype="xsd:string" id="meta21781" property="format" xsi:type="nex:LiteralMeta"/>
      </node>
      <node about="#node21790" id="node21790" label="94">
        <meta content=" fg=0 0 204 x=-2.0 y=664.75 ft='SansSerif-PLAIN-13' ll=7;" datatype="xsd:string" id="meta21791" property="format" xsi:type="nex:LiteralMeta"/>
      </node>
      <node about="#node21792" id="node21792" label="M.sp._RYP92341.1/1-416">
        <meta content=" fg=0 0 204 x=0.0 y=664.0 ft='SansSerif-PLAIN-13' ll=7;" datatype="xsd:string" id="meta21793" property="format" xsi:type="nex:LiteralMeta"/>
      </node>
      <node about="#node21794" id="node21794" label="94">
        <meta content=" fg=0 0 204 x=-1.0 y=665.5 ft='SansSerif-PLAIN-13' ll=7;" datatype="xsd:string" id="meta21795" property="format" xsi:type="nex:LiteralMeta"/>
      </node>
      <node about="#node21796" id="node21796" label="M.ibericus_RYP03243.1/1-416">
        <meta content=" fg=0 0 204 x=0.0 y=665.0 ft='SansSerif-PLAIN-13' ll=7;" datatype="xsd:string" id="meta21797" property="format" xsi:type="nex:LiteralMeta"/>
      </node>
      <node about="#node21798" id="node21798" label="M.sp._RYP13930.1/1-416">
        <meta content=" fg=0 0 204 x=0.0 y=666.0 ft='SansSerif-PLAIN-13' ll=7;" datatype="xsd:string" id="meta21799" property="format" xsi:type="nex:LiteralMeta"/>
      </node>
      <node about="#node21828" id="node21828" label="52">
        <meta content=" fg=0 0 204 x=-11.0 y=676.53076 ft='SansSerif-PLAIN-13' ll=7;" datatype="xsd:string" id="meta21829" property="format" xsi:type="nex:LiteralMeta"/>
      </node>
      <node about="#node21830" id="node21830" label="100">
        <meta content=" fg=0 0 204 x=-5.0 y=668.71875 ft='SansSerif-PLAIN-13' ll=7;" datatype="xsd:string" id="meta21831" property="format" xsi:type="nex:LiteralMeta"/>
      </node>
      <node about="#node21832" id="node21832" label="100">
        <meta content=" fg=0 0 204 x=-1.0 y=667.5 ft='SansSerif-PLAIN-13' ll=7;" datatype="xsd:string" id="meta21833" property="format" xsi:type="nex:LiteralMeta"/>
      </node>
      <node about="#node21834" id="node21834" label="G.tritici_XP_009219546.1/1-420">
        <meta content=" fg=0 0 204 x=0.0 y=667.0 ft='SansSerif-PLAIN-13' ll=7;" datatype="xsd:string" id="meta21835" property="format" xsi:type="nex:LiteralMeta"/>
      </node>
      <node about="#node21836" id="node21836" label="M.poae_KLU82227.1/1-420">
        <meta content=" fg=0 0 204 x=0.0 y=668.0 ft='SansSerif-PLAIN-13' ll=7;" datatype="xsd:string" id="meta21837" property="format" xsi:type="nex:LiteralMeta"/>
      </node>
      <node about="#node21842" id="node21842" label="100">
        <meta content=" fg=0 0 204 x=-4.0 y=669.9375 ft='SansSerif-PLAIN-13' ll=7;" datatype="xsd:string" id="meta21843" property="format" xsi:type="nex:LiteralMeta"/>
      </node>
      <node about="#node21844" id="node21844" label="P.pennisetigena_TLS27030.1/1-434">
        <meta content=" fg=0 0 204 x=0.0 y=669.0 ft='SansSerif-PLAIN-13' ll=7;" datatype="xsd:string" id="meta21845" property="format" xsi:type="nex:LiteralMeta"/>
      </node>
      <node about="#node21846" id="node21846" label="100">
        <meta content=" fg=0 0 204 x=-3.0 y=670.875 ft='SansSerif-PLAIN-13' ll=7;" datatype="xsd:string" id="meta21847" property="format" xsi:type="nex:LiteralMeta"/>
      </node>
      <node about="#node21848" id="node21848" label="P.grisea_TLD04055.1/1-434">
        <meta content=" fg=0 0 204 x=0.0 y=670.0 ft='SansSerif-PLAIN-13' ll=7;" datatype="xsd:string" id="meta21849" property="format" xsi:type="nex:LiteralMeta"/>
      </node>
      <node about="#node21850" id="node21850" label="100">
        <meta content=" fg=0 0 204 x=-2.0 y=671.75 ft='SansSerif-PLAIN-13' ll=7;" datatype="xsd:string" id="meta21851" property="format" xsi:type="nex:LiteralMeta"/>
      </node>
      <node about="#node21852" id="node21852" label="P.sp._TLD15172.1/1-434">
        <meta content=" fg=0 0 204 x=0.0 y=671.0 ft='SansSerif-PLAIN-13' ll=7;" datatype="xsd:string" id="meta21853" property="format" xsi:type="nex:LiteralMeta"/>
      </node>
      <node about="#node21854" id="node21854" label="100">
        <meta content=" fg=0 0 204 x=-1.0 y=672.5 ft='SansSerif-PLAIN-13' ll=7;" datatype="xsd:string" id="meta21855" property="format" xsi:type="nex:LiteralMeta"/>
      </node>
      <node about="#node21856" id="node21856" label="P.oryzae_XP_003720328.1/1-434">
        <meta content=" fg=0 0 204 x=0.0 y=672.0 ft='SansSerif-PLAIN-13' ll=7;" datatype="xsd:string" id="meta21857" property="format" xsi:type="nex:LiteralMeta"/>
      </node>
      <node about="#node21858" id="node21858" label="P.oryzae_QBZ65192.1/1-434">
        <meta content=" fg=0 0 204 x=0.0 y=673.0 ft='SansSerif-PLAIN-13' ll=7;" datatype="xsd:string" id="meta21859" property="format" xsi:type="nex:LiteralMeta"/>
      </node>
      <node about="#node21880" id="node21880" label="99">
        <meta content=" fg=0 0 204 x=-10.0 y=684.3428 ft='SansSerif-PLAIN-13' ll=7;" datatype="xsd:string" id="meta21881" property="format" xsi:type="nex:LiteralMeta"/>
      </node>
      <node about="#node21882" id="node21882" label="100">
        <meta content=" fg=0 0 204 x=-1.0 y=674.5 ft='SansSerif-PLAIN-13' ll=7;" datatype="xsd:string" id="meta21883" property="format" xsi:type="nex:LiteralMeta"/>
      </node>
      <node about="#node21884" id="node21884" label="L.prolificans_PKS05657.1/1-419">
        <meta content=" fg=0 0 204 x=0.0 y=674.0 ft='SansSerif-PLAIN-13' ll=7;" datatype="xsd:string" id="meta21885" property="format" xsi:type="nex:LiteralMeta"/>
      </node>
      <node about="#node21886" id="node21886" label="S.apiospermum_XP_016646082.1/1-707">
        <meta content=" fg=0 0 204 x=0.0 y=675.0 ft='SansSerif-PLAIN-13' ll=7;" datatype="xsd:string" id="meta21887" property="format" xsi:type="nex:LiteralMeta"/>
      </node>
      <node about="#node21892" id="node21892" label="100">
        <meta content=" fg=0 0 204 x=-9.0 y=694.18555 ft='SansSerif-PLAIN-13' ll=7;" datatype="xsd:string" id="meta21893" property="format" xsi:type="nex:LiteralMeta"/>
      </node>
      <node about="#node21894" id="node21894" label="100">
        <meta content=" fg=0 0 204 x=-8.0 y=682.4258 ft='SansSerif-PLAIN-13' ll=7;" datatype="xsd:string" id="meta21895" property="format" xsi:type="nex:LiteralMeta"/>
      </node>
      <node about="#node21896" id="node21896" label="100">
        <meta content=" fg=0 0 204 x=-6.0 y=677.03125 ft='SansSerif-PLAIN-13' ll=7;" datatype="xsd:string" id="meta21897" property="format" xsi:type="nex:LiteralMeta"/>
      </node>
      <node about="#node21898" id="node21898" label="V.longisporum_CRK35371.1/1-488">
        <meta content=" fg=0 0 204 x=0.0 y=676.0 ft='SansSerif-PLAIN-13' ll=7;" datatype="xsd:string" id="meta21899" property="format" xsi:type="nex:LiteralMeta"/>
      </node>
      <node about="#node21900" id="node21900" label="92">
        <meta content=" fg=0 0 204 x=-5.0 y=678.0625 ft='SansSerif-PLAIN-13' ll=7;" datatype="xsd:string" id="meta21901" property="format" xsi:type="nex:LiteralMeta"/>
      </node>
      <node about="#node21902" id="node21902" label="V.nonalfalfae_XP_028491357.1/1-415">
        <meta content=" fg=0 0 204 x=0.0 y=677.0 ft='SansSerif-PLAIN-13' ll=7;" datatype="xsd:string" id="meta21903" property="format" xsi:type="nex:LiteralMeta"/>
      </node>
      <node about="#node21904" id="node21904" label="73">
        <meta content=" fg=0 0 204 x=-4.0 y=679.125 ft='SansSerif-PLAIN-13' ll=7;" datatype="xsd:string" id="meta21905" property="format" xsi:type="nex:LiteralMeta"/>
      </node>
      <node about="#node21906" id="node21906" label="V.alfalfae_XP_003000644.1/1-415">
        <meta content=" fg=0 0 204 x=0.0 y=678.0 ft='SansSerif-PLAIN-13' ll=7;" datatype="xsd:string" id="meta21907" property="format" xsi:type="nex:LiteralMeta"/>
      </node>
      <node about="#node21908" id="node21908" label="100">
        <meta content=" fg=0 0 204 x=-3.0 y=680.25 ft='SansSerif-PLAIN-13' ll=7;" datatype="xsd:string" id="meta21909" property="format" xsi:type="nex:LiteralMeta"/>
      </node>
      <node about="#node21910" id="node21910" label="V.longisporum_CRK19062.1/1-400">
        <meta content=" fg=0 0 204 x=0.0 y=679.0 ft='SansSerif-PLAIN-13' ll=7;" datatype="xsd:string" id="meta21911" property="format" xsi:type="nex:LiteralMeta"/>
      </node>
      <node about="#node21912" id="node21912" label="95">
        <meta content=" fg=0 0 204 x=-2.0 y=681.5 ft='SansSerif-PLAIN-13' ll=7;" datatype="xsd:string" id="meta21913" property="format" xsi:type="nex:LiteralMeta"/>
      </node>
      <node about="#node21914" id="node21914" label="94">
        <meta content=" fg=0 0 204 x=-1.0 y=680.5 ft='SansSerif-PLAIN-13' ll=7;" datatype="xsd:string" id="meta21915" property="format" xsi:type="nex:LiteralMeta"/>
      </node>
      <node about="#node21916" id="node21916" label="V.longisporum_CRK35342.1/1-458">
        <meta content=" fg=0 0 204 x=0.0 y=680.0 ft='SansSerif-PLAIN-13' ll=7;" datatype="xsd:string" id="meta21917" property="format" xsi:type="nex:LiteralMeta"/>
      </node>
      <node about="#node21918" id="node21918" label="V.longisporum_CRK37530.1/1-415">
        <meta content=" fg=0 0 204 x=0.0 y=681.0 ft='SansSerif-PLAIN-13' ll=7;" datatype="xsd:string" id="meta21919" property="format" xsi:type="nex:LiteralMeta"/>
      </node>
      <node about="#node21924" id="node21924" label="96">
        <meta content=" fg=0 0 204 x=-1.0 y=682.5 ft='SansSerif-PLAIN-13' ll=7;" datatype="xsd:string" id="meta21925" property="format" xsi:type="nex:LiteralMeta"/>
      </node>
      <node about="#node21926" id="node21926" label="V.dahliae_XP_009654490.1/1-415">
        <meta content=" fg=0 0 204 x=0.0 y=682.0 ft='SansSerif-PLAIN-13' ll=7;" datatype="xsd:string" id="meta21927" property="format" xsi:type="nex:LiteralMeta"/>
      </node>
      <node about="#node21928" id="node21928" label="V.dahliae_RBQ89447.1/1-415">
        <meta content=" fg=0 0 204 x=0.0 y=683.0 ft='SansSerif-PLAIN-13' ll=7;" datatype="xsd:string" id="meta21929" property="format" xsi:type="nex:LiteralMeta"/>
      </node>
      <node about="#node21954" id="node21954" label="73">
        <meta content=" fg=0 0 204 x=-7.0 y=687.8203 ft='SansSerif-PLAIN-13' ll=7;" datatype="xsd:string" id="meta21955" property="format" xsi:type="nex:LiteralMeta"/>
      </node>
      <node about="#node21956" id="node21956" label="100">
        <meta content=" fg=0 0 204 x=-2.0 y=684.75 ft='SansSerif-PLAIN-13' ll=7;" datatype="xsd:string" id="meta21957" property="format" xsi:type="nex:LiteralMeta"/>
      </node>
      <node about="#node21958" id="node21958" label="C.trifolii_TDZ61202.1/1-421">
        <meta content=" fg=0 0 204 x=0.0 y=684.0 ft='SansSerif-PLAIN-13' ll=7;" datatype="xsd:string" id="meta21959" property="format" xsi:type="nex:LiteralMeta"/>
      </node>
      <node about="#node21960" id="node21960" label="100">
        <meta content=" fg=0 0 204 x=-1.0 y=685.5 ft='SansSerif-PLAIN-13' ll=7;" datatype="xsd:string" id="meta21961" property="format" xsi:type="nex:LiteralMeta"/>
      </node>
      <node about="#node21962" id="node21962" label="C.sidae_TEA10018.1/1-417">
        <meta content=" fg=0 0 204 x=0.0 y=685.0 ft='SansSerif-PLAIN-13' ll=7;" datatype="xsd:string" id="meta21963" property="format" xsi:type="nex:LiteralMeta"/>
      </node>
      <node about="#node21964" id="node21964" label="C.spinosum_TDZ35480.1/1-417">
        <meta content=" fg=0 0 204 x=0.0 y=686.0 ft='SansSerif-PLAIN-13' ll=7;" datatype="xsd:string" id="meta21965" property="format" xsi:type="nex:LiteralMeta"/>
      </node>
      <node about="#node21974" id="node21974" label="55">
        <meta content=" fg=0 0 204 x=-6.0 y=690.8906 ft='SansSerif-PLAIN-13' ll=7;" datatype="xsd:string" id="meta21975" property="format" xsi:type="nex:LiteralMeta"/>
      </node>
      <node about="#node21976" id="node21976" label="100">
        <meta content=" fg=0 0 204 x=-1.0 y=687.5 ft='SansSerif-PLAIN-13' ll=7;" datatype="xsd:string" id="meta21977" property="format" xsi:type="nex:LiteralMeta"/>
      </node>
      <node about="#node21978" id="node21978" label="C.fructicola_ELA33569.1/1-415">
        <meta content=" fg=0 0 204 x=0.0 y=687.0 ft='SansSerif-PLAIN-13' ll=7;" datatype="xsd:string" id="meta21979" property="format" xsi:type="nex:LiteralMeta"/>
      </node>
      <node about="#node21980" id="node21980" label="C.gloeosporioides_EQB59417.1/1-405">
        <meta content=" fg=0 0 204 x=0.0 y=688.0 ft='SansSerif-PLAIN-13' ll=7;" datatype="xsd:string" id="meta21981" property="format" xsi:type="nex:LiteralMeta"/>
      </node>
      <node about="#node21986" id="node21986" label="97">
        <meta content=" fg=0 0 204 x=-5.0 y=694.28125 ft='SansSerif-PLAIN-13' ll=7;" datatype="xsd:string" id="meta21987" property="format" xsi:type="nex:LiteralMeta"/>
      </node>
      <node about="#node21988" id="node21988" label="52">
        <meta content=" fg=0 0 204 x=-3.0 y=691.625 ft='SansSerif-PLAIN-13' ll=7;" datatype="xsd:string" id="meta21989" property="format" xsi:type="nex:LiteralMeta"/>
      </node>
      <node about="#node21990" id="node21990" label="92">
        <meta content=" fg=0 0 204 x=-2.0 y=689.75 ft='SansSerif-PLAIN-13' ll=7;" datatype="xsd:string" id="meta21991" property="format" xsi:type="nex:LiteralMeta"/>
      </node>
      <node about="#node21992" id="node21992" label="C.chlorophyti_OLN97556.1/1-424">
        <meta content=" fg=0 0 204 x=0.0 y=689.0 ft='SansSerif-PLAIN-13' ll=7;" datatype="xsd:string" id="meta21993" property="format" xsi:type="nex:LiteralMeta"/>
      </node>
      <node about="#node21994" id="node21994" label="100">
        <meta content=" fg=0 0 204 x=-1.0 y=690.5 ft='SansSerif-PLAIN-13' ll=7;" datatype="xsd:string" id="meta21995" property="format" xsi:type="nex:LiteralMeta"/>
      </node>
      <node about="#node21996" id="node21996" label="C.higginsianum_XP_018151200.1/1-415">
        <meta content=" fg=0 0 204 x=0.0 y=690.0 ft='SansSerif-PLAIN-13' ll=7;" datatype="xsd:string" id="meta21997" property="format" xsi:type="nex:LiteralMeta"/>
      </node>
      <node about="#node21998" id="node21998" label="C.tanaceti_TKW56255.1/1-416">
        <meta content=" fg=0 0 204 x=0.0 y=691.0 ft='SansSerif-PLAIN-13' ll=7;" datatype="xsd:string" id="meta21999" property="format" xsi:type="nex:LiteralMeta"/>
      </node>
      <node about="#node22008" id="node22008" label="85">
        <meta content=" fg=0 0 204 x=-2.0 y=693.5 ft='SansSerif-PLAIN-13' ll=7;" datatype="xsd:string" id="meta22009" property="format" xsi:type="nex:LiteralMeta"/>
      </node>
      <node about="#node22010" id="node22010" label="100">
        <meta content=" fg=0 0 204 x=-1.0 y=692.5 ft='SansSerif-PLAIN-13' ll=7;" datatype="xsd:string" id="meta22011" property="format" xsi:type="nex:LiteralMeta"/>
      </node>
      <node about="#node22012" id="node22012" label="C.tofieldiae_KZL77743.1/1-436">
        <meta content=" fg=0 0 204 x=0.0 y=692.0 ft='SansSerif-PLAIN-13' ll=7;" datatype="xsd:string" id="meta22013" property="format" xsi:type="nex:LiteralMeta"/>
      </node>
      <node about="#node22014" id="node22014" label="C.incanum_KZL81439.1/1-419">
        <meta content=" fg=0 0 204 x=0.0 y=693.0 ft='SansSerif-PLAIN-13' ll=7;" datatype="xsd:string" id="meta22015" property="format" xsi:type="nex:LiteralMeta"/>
      </node>
      <node about="#node22020" id="node22020" label="100">
        <meta content=" fg=0 0 204 x=-1.0 y=694.5 ft='SansSerif-PLAIN-13' ll=7;" datatype="xsd:string" id="meta22021" property="format" xsi:type="nex:LiteralMeta"/>
      </node>
      <node about="#node22022" id="node22022" label="C.graminicola_XP_008095095.1/1-415">
        <meta content=" fg=0 0 204 x=0.0 y=694.0 ft='SansSerif-PLAIN-13' ll=7;" datatype="xsd:string" id="meta22023" property="format" xsi:type="nex:LiteralMeta"/>
      </node>
      <node about="#node22024" id="node22024" label="C.sublineola_KDN70901.1/1-415">
        <meta content=" fg=0 0 204 x=0.0 y=695.0 ft='SansSerif-PLAIN-13' ll=7;" datatype="xsd:string" id="meta22025" property="format" xsi:type="nex:LiteralMeta"/>
      </node>
      <node about="#node22038" id="node22038" label="100">
        <meta content=" fg=0 0 204 x=-4.0 y=696.9375 ft='SansSerif-PLAIN-13' ll=7;" datatype="xsd:string" id="meta22039" property="format" xsi:type="nex:LiteralMeta"/>
      </node>
      <node about="#node22040" id="node22040" label="C.orchidophilum_XP_022474022.1/1-448">
        <meta content=" fg=0 0 204 x=0.0 y=696.0 ft='SansSerif-PLAIN-13' ll=7;" datatype="xsd:string" id="meta22041" property="format" xsi:type="nex:LiteralMeta"/>
      </node>
      <node about="#node22042" id="node22042" label="100">
        <meta content=" fg=0 0 204 x=-3.0 y=697.875 ft='SansSerif-PLAIN-13' ll=7;" datatype="xsd:string" id="meta22043" property="format" xsi:type="nex:LiteralMeta"/>
      </node>
      <node about="#node22044" id="node22044" label="C.salicis_KXH41523.1/1-415">
        <meta content=" fg=0 0 204 x=0.0 y=697.0 ft='SansSerif-PLAIN-13' ll=7;" datatype="xsd:string" id="meta22045" property="format" xsi:type="nex:LiteralMeta"/>
      </node>
      <node about="#node22046" id="node22046" label="90">
        <meta content=" fg=0 0 204 x=-2.0 y=698.75 ft='SansSerif-PLAIN-13' ll=7;" datatype="xsd:string" id="meta22047" property="format" xsi:type="nex:LiteralMeta"/>
      </node>
      <node about="#node22048" id="node22048" label="C.nymphaeae_KXH60664.1/1-396">
        <meta content=" fg=0 0 204 x=0.0 y=698.0 ft='SansSerif-PLAIN-13' ll=7;" datatype="xsd:string" id="meta22049" property="format" xsi:type="nex:LiteralMeta"/>
      </node>
      <node about="#node22050" id="node22050" label="90">
        <meta content=" fg=0 0 204 x=-1.0 y=699.5 ft='SansSerif-PLAIN-13' ll=7;" datatype="xsd:string" id="meta22051" property="format" xsi:type="nex:LiteralMeta"/>
      </node>
      <node about="#node22052" id="node22052" label="C.simmondsii_KXH44313.1/1-415">
        <meta content=" fg=0 0 204 x=0.0 y=699.0 ft='SansSerif-PLAIN-13' ll=7;" datatype="xsd:string" id="meta22053" property="format" xsi:type="nex:LiteralMeta"/>
      </node>
      <node about="#node22054" id="node22054" label="C.fioriniae_EXF79503.1/1-415">
        <meta content=" fg=0 0 204 x=0.0 y=700.0 ft='SansSerif-PLAIN-13' ll=7;" datatype="xsd:string" id="meta22055" property="format" xsi:type="nex:LiteralMeta"/>
      </node>
      <node about="#node22088" id="node22088" label="100">
        <meta content=" fg=0 0 204 x=-8.0 y=705.9453 ft='SansSerif-PLAIN-13' ll=7;" datatype="xsd:string" id="meta22089" property="format" xsi:type="nex:LiteralMeta"/>
      </node>
      <node about="#node22090" id="node22090" label="F.avenaceum_KIL94126.1/1-413">
        <meta content=" fg=0 0 204 x=0.0 y=701.0 ft='SansSerif-PLAIN-13' ll=7;" datatype="xsd:string" id="meta22091" property="format" xsi:type="nex:LiteralMeta"/>
      </node>
      <node about="#node22092" id="node22092" label="98">
        <meta content=" fg=0 0 204 x=-7.0 y=710.8906 ft='SansSerif-PLAIN-13' ll=7;" datatype="xsd:string" id="meta22093" property="format" xsi:type="nex:LiteralMeta"/>
      </node>
      <node about="#node22094" id="node22094" label="100">
        <meta content=" fg=0 0 204 x=-5.0 y=704.84375 ft='SansSerif-PLAIN-13' ll=7;" datatype="xsd:string" id="meta22095" property="format" xsi:type="nex:LiteralMeta"/>
      </node>
      <node about="#node22096" id="node22096" label="100">
        <meta content=" fg=0 0 204 x=-1.0 y=702.5 ft='SansSerif-PLAIN-13' ll=7;" datatype="xsd:string" id="meta22097" property="format" xsi:type="nex:LiteralMeta"/>
      </node>
      <node about="#node22098" id="node22098" label="F.sp._RFN48481.1/1-412">
        <meta content=" fg=0 0 204 x=0.0 y=702.0 ft='SansSerif-PLAIN-13' ll=7;" datatype="xsd:string" id="meta22099" property="format" xsi:type="nex:LiteralMeta"/>
      </node>
      <node about="#node22100" id="node22100" label="F.sp._RBR07869.1/1-452">
        <meta content=" fg=0 0 204 x=0.0 y=703.0 ft='SansSerif-PLAIN-13' ll=7;" datatype="xsd:string" id="meta22101" property="format" xsi:type="nex:LiteralMeta"/>
      </node>
      <node about="#node22106" id="node22106" label="100">
        <meta content=" fg=0 0 204 x=-4.0 y=707.1875 ft='SansSerif-PLAIN-13' ll=7;" datatype="xsd:string" id="meta22107" property="format" xsi:type="nex:LiteralMeta"/>
      </node>
      <node about="#node22108" id="node22108" label="100">
        <meta content=" fg=0 0 204 x=-2.0 y=705.5 ft='SansSerif-PLAIN-13' ll=7;" datatype="xsd:string" id="meta22109" property="format" xsi:type="nex:LiteralMeta"/>
      </node>
      <node about="#node22110" id="node22110" label="100">
        <meta content=" fg=0 0 204 x=-1.0 y=704.5 ft='SansSerif-PLAIN-13' ll=7;" datatype="xsd:string" id="meta22111" property="format" xsi:type="nex:LiteralMeta"/>
      </node>
      <node about="#node22112" id="node22112" label="F.venenatum_XP_025594312.1/1-410">
        <meta content=" fg=0 0 204 x=0.0 y=704.0 ft='SansSerif-PLAIN-13' ll=7;" datatype="xsd:string" id="meta22113" property="format" xsi:type="nex:LiteralMeta"/>
      </node>
      <node about="#node22114" id="node22114" label="F.poae_OBS23015.1/1-410">
        <meta content=" fg=0 0 204 x=0.0 y=705.0 ft='SansSerif-PLAIN-13' ll=7;" datatype="xsd:string" id="meta22115" property="format" xsi:type="nex:LiteralMeta"/>
      </node>
      <node about="#node22120" id="node22120" label="100">
        <meta content=" fg=0 0 204 x=-1.0 y=706.5 ft='SansSerif-PLAIN-13' ll=7;" datatype="xsd:string" id="meta22121" property="format" xsi:type="nex:LiteralMeta"/>
      </node>
      <node about="#node22122" id="node22122" label="F.sporotrichioides_RGP62622.1/1-410">
        <meta content=" fg=0 0 204 x=0.0 y=706.0 ft='SansSerif-PLAIN-13' ll=7;" datatype="xsd:string" id="meta22123" property="format" xsi:type="nex:LiteralMeta"/>
      </node>
      <node about="#node22124" id="node22124" label="F.langsethiae_KPA37072.1/1-410">
        <meta content=" fg=0 0 204 x=0.0 y=707.0 ft='SansSerif-PLAIN-13' ll=7;" datatype="xsd:string" id="meta22125" property="format" xsi:type="nex:LiteralMeta"/>
      </node>
      <node about="#node22134" id="node22134" label="100">
        <meta content=" fg=0 0 204 x=-3.0 y=708.875 ft='SansSerif-PLAIN-13' ll=7;" datatype="xsd:string" id="meta22135" property="format" xsi:type="nex:LiteralMeta"/>
      </node>
      <node about="#node22136" id="node22136" label="F.longipes_RGP78265.1/1-427">
        <meta content=" fg=0 0 204 x=0.0 y=708.0 ft='SansSerif-PLAIN-13' ll=7;" datatype="xsd:string" id="meta22137" property="format" xsi:type="nex:LiteralMeta"/>
      </node>
      <node about="#node22138" id="node22138" label="100">
        <meta content=" fg=0 0 204 x=-2.0 y=709.75 ft='SansSerif-PLAIN-13' ll=7;" datatype="xsd:string" id="meta22139" property="format" xsi:type="nex:LiteralMeta"/>
      </node>
      <node about="#node22140" id="node22140" label="F.culmorum_PTD08475.1/1-410">
        <meta content=" fg=0 0 204 x=0.0 y=709.0 ft='SansSerif-PLAIN-13' ll=7;" datatype="xsd:string" id="meta22141" property="format" xsi:type="nex:LiteralMeta"/>
      </node>
      <node about="#node22142" id="node22142" label="98">
        <meta content=" fg=0 0 204 x=-1.0 y=710.5 ft='SansSerif-PLAIN-13' ll=7;" datatype="xsd:string" id="meta22143" property="format" xsi:type="nex:LiteralMeta"/>
      </node>
      <node about="#node22144" id="node22144" label="F.pseudograminearum_XP_009253790.1/1-410">
        <meta content=" fg=0 0 204 x=0.0 y=710.0 ft='SansSerif-PLAIN-13' ll=7;" datatype="xsd:string" id="meta22145" property="format" xsi:type="nex:LiteralMeta"/>
      </node>
      <node about="#node22146" id="node22146" label="F.graminearum_XP_011326002.1/1-410">
        <meta content=" fg=0 0 204 x=0.0 y=711.0 ft='SansSerif-PLAIN-13' ll=7;" datatype="xsd:string" id="meta22147" property="format" xsi:type="nex:LiteralMeta"/>
      </node>
      <node about="#node22168" id="node22168" label="100">
        <meta content=" fg=0 0 204 x=-6.0 y=716.9375 ft='SansSerif-PLAIN-13' ll=7;" datatype="xsd:string" id="meta22169" property="format" xsi:type="nex:LiteralMeta"/>
      </node>
      <node about="#node22170" id="node22170" label="100">
        <meta content=" fg=0 0 204 x=-5.0 y=713.15625 ft='SansSerif-PLAIN-13' ll=7;" datatype="xsd:string" id="meta22171" property="format" xsi:type="nex:LiteralMeta"/>
      </node>
      <node about="#node22172" id="node22172" label="F.oxysporum_XP_018252560.1/1-413">
        <meta content=" fg=0 0 204 x=0.0 y=712.0 ft='SansSerif-PLAIN-13' ll=7;" datatype="xsd:string" id="meta22173" property="format" xsi:type="nex:LiteralMeta"/>
      </node>
      <node about="#node22174" id="node22174" label="100">
        <meta content=" fg=0 0 204 x=-4.0 y=714.3125 ft='SansSerif-PLAIN-13' ll=7;" datatype="xsd:string" id="meta22175" property="format" xsi:type="nex:LiteralMeta"/>
      </node>
      <node about="#node22176" id="node22176" label="F.oxysporum_EMT67486.1/1-413">
        <meta content=" fg=0 0 204 x=0.0 y=713.0 ft='SansSerif-PLAIN-13' ll=7;" datatype="xsd:string" id="meta22177" property="format" xsi:type="nex:LiteralMeta"/>
      </node>
      <node about="#node22178" id="node22178" label="61">
        <meta content=" fg=0 0 204 x=-3.0 y=715.625 ft='SansSerif-PLAIN-13' ll=7;" datatype="xsd:string" id="meta22179" property="format" xsi:type="nex:LiteralMeta"/>
      </node>
      <node about="#node22180" id="node22180" label="97">
        <meta content=" fg=0 0 204 x=-1.0 y=714.5 ft='SansSerif-PLAIN-13' ll=7;" datatype="xsd:string" id="meta22181" property="format" xsi:type="nex:LiteralMeta"/>
      </node>
      <node about="#node22182" id="node22182" label="F.oxysporum_RKL51334.1/1-413">
        <meta content=" fg=0 0 204 x=0.0 y=714.0 ft='SansSerif-PLAIN-13' ll=7;" datatype="xsd:string" id="meta22183" property="format" xsi:type="nex:LiteralMeta"/>
      </node>
      <node about="#node22184" id="node22184" label="F.oxysporum_PCD24879.1/1-413">
        <meta content=" fg=0 0 204 x=0.0 y=715.0 ft='SansSerif-PLAIN-13' ll=7;" datatype="xsd:string" id="meta22185" property="format" xsi:type="nex:LiteralMeta"/>
      </node>
      <node about="#node22190" id="node22190" label="94">
        <meta content=" fg=0 0 204 x=-2.0 y=716.75 ft='SansSerif-PLAIN-13' ll=7;" datatype="xsd:string" id="meta22191" property="format" xsi:type="nex:LiteralMeta"/>
      </node>
      <node about="#node22192" id="node22192" label="F.oxysporum_EXA36642.1/1-413">
        <meta content=" fg=0 0 204 x=0.0 y=716.0 ft='SansSerif-PLAIN-13' ll=7;" datatype="xsd:string" id="meta22193" property="format" xsi:type="nex:LiteralMeta"/>
      </node>
      <node about="#node22194" id="node22194" label="62">
        <meta content=" fg=0 0 204 x=-1.0 y=717.5 ft='SansSerif-PLAIN-13' ll=7;" datatype="xsd:string" id="meta22195" property="format" xsi:type="nex:LiteralMeta"/>
      </node>
      <node about="#node22196" id="node22196" label="F.oxysporum_EXM22814.1/1-413">
        <meta content=" fg=0 0 204 x=0.0 y=717.0 ft='SansSerif-PLAIN-13' ll=7;" datatype="xsd:string" id="meta22197" property="format" xsi:type="nex:LiteralMeta"/>
      </node>
      <node about="#node22198" id="node22198" label="F.oxysporum_EGU82539.1/1-413">
        <meta content=" fg=0 0 204 x=0.0 y=718.0 ft='SansSerif-PLAIN-13' ll=7;" datatype="xsd:string" id="meta22199" property="format" xsi:type="nex:LiteralMeta"/>
      </node>
      <node about="#node22220" id="node22220" label="100">
        <meta content=" fg=0 0 204 x=-5.0 y=720.71875 ft='SansSerif-PLAIN-13' ll=7;" datatype="xsd:string" id="meta22221" property="format" xsi:type="nex:LiteralMeta"/>
      </node>
      <node about="#node22222" id="node22222" label="89">
        <meta content=" fg=0 0 204 x=-1.0 y=719.5 ft='SansSerif-PLAIN-13' ll=7;" datatype="xsd:string" id="meta22223" property="format" xsi:type="nex:LiteralMeta"/>
      </node>
      <node about="#node22224" id="node22224" label="F.verticillioides_RBQ79398.1/1-430">
        <meta content=" fg=0 0 204 x=0.0 y=719.0 ft='SansSerif-PLAIN-13' ll=7;" datatype="xsd:string" id="meta22225" property="format" xsi:type="nex:LiteralMeta"/>
      </node>
      <node about="#node22226" id="node22226" label="F.verticillioides_XP_018760047.1/1-413">
        <meta content=" fg=0 0 204 x=0.0 y=720.0 ft='SansSerif-PLAIN-13' ll=7;" datatype="xsd:string" id="meta22227" property="format" xsi:type="nex:LiteralMeta"/>
      </node>
      <node about="#node22232" id="node22232" label="99">
        <meta content=" fg=0 0 204 x=-4.0 y=721.9375 ft='SansSerif-PLAIN-13' ll=7;" datatype="xsd:string" id="meta22233" property="format" xsi:type="nex:LiteralMeta"/>
      </node>
      <node about="#node22234" id="node22234" label="F.mangiferae_CVK86107.1/1-413">
        <meta content=" fg=0 0 204 x=0.0 y=721.0 ft='SansSerif-PLAIN-13' ll=7;" datatype="xsd:string" id="meta22235" property="format" xsi:type="nex:LiteralMeta"/>
      </node>
      <node about="#node22236" id="node22236" label="91">
        <meta content=" fg=0 0 204 x=-3.0 y=722.875 ft='SansSerif-PLAIN-13' ll=7;" datatype="xsd:string" id="meta22237" property="format" xsi:type="nex:LiteralMeta"/>
      </node>
      <node about="#node22238" id="node22238" label="F.proliferatum_CZR38002.1/1-413">
        <meta content=" fg=0 0 204 x=0.0 y=722.0 ft='SansSerif-PLAIN-13' ll=7;" datatype="xsd:string" id="meta22239" property="format" xsi:type="nex:LiteralMeta"/>
      </node>
      <node about="#node22240" id="node22240" label="96">
        <meta content=" fg=0 0 204 x=-2.0 y=723.75 ft='SansSerif-PLAIN-13' ll=7;" datatype="xsd:string" id="meta22241" property="format" xsi:type="nex:LiteralMeta"/>
      </node>
      <node about="#node22242" id="node22242" label="F.fujikuroi_XP_023429895.1/1-403">
        <meta content=" fg=0 0 204 x=0.0 y=723.0 ft='SansSerif-PLAIN-13' ll=7;" datatype="xsd:string" id="meta22243" property="format" xsi:type="nex:LiteralMeta"/>
      </node>
      <node about="#node22244" id="node22244" label="89">
        <meta content=" fg=0 0 204 x=-1.0 y=724.5 ft='SansSerif-PLAIN-13' ll=7;" datatype="xsd:string" id="meta22245" property="format" xsi:type="nex:LiteralMeta"/>
      </node>
      <node about="#node22246" id="node22246" label="F.proliferatum_CVK85487.1/1-403">
        <meta content=" fg=0 0 204 x=0.0 y=724.0 ft='SansSerif-PLAIN-13' ll=7;" datatype="xsd:string" id="meta22247" property="format" xsi:type="nex:LiteralMeta"/>
      </node>
      <node about="#node22248" id="node22248" label="F.proliferatum_RKL50668.1/1-403">
        <meta content=" fg=0 0 204 x=0.0 y=725.0 ft='SansSerif-PLAIN-13' ll=7;" datatype="xsd:string" id="meta22249" property="format" xsi:type="nex:LiteralMeta"/>
      </node>
      <node about="#node22298" id="node22298" label="99">
        <meta content=" fg=0 0 204 x=-14.0 y=727.3392 ft='SansSerif-PLAIN-13' ll=7;" datatype="xsd:string" id="meta22299" property="format" xsi:type="nex:LiteralMeta"/>
      </node>
      <node about="#node22300" id="node22300" label="P.sporulosa_XP_018040493.1/1-421">
        <meta content=" fg=0 0 204 x=0.0 y=726.0 ft='SansSerif-PLAIN-13' ll=7;" datatype="xsd:string" id="meta22301" property="format" xsi:type="nex:LiteralMeta"/>
      </node>
      <node about="#node22302" id="node22302" label="100">
        <meta content=" fg=0 0 204 x=-13.0 y=728.67834 ft='SansSerif-PLAIN-13' ll=7;" datatype="xsd:string" id="meta22303" property="format" xsi:type="nex:LiteralMeta"/>
      </node>
      <node about="#node22304" id="node22304" label="C.cassiicola_PSN61179.1/1-415">
        <meta content=" fg=0 0 204 x=0.0 y=727.0 ft='SansSerif-PLAIN-13' ll=7;" datatype="xsd:string" id="meta22305" property="format" xsi:type="nex:LiteralMeta"/>
      </node>
      <node about="#node22306" id="node22306" label="99">
        <meta content=" fg=0 0 204 x=-12.0 y=730.3567 ft='SansSerif-PLAIN-13' ll=7;" datatype="xsd:string" id="meta22307" property="format" xsi:type="nex:LiteralMeta"/>
      </node>
      <node about="#node22308" id="node22308" label="100">
        <meta content=" fg=0 0 204 x=-1.0 y=728.5 ft='SansSerif-PLAIN-13' ll=7;" datatype="xsd:string" id="meta22309" property="format" xsi:type="nex:LiteralMeta"/>
      </node>
      <node about="#node22310" id="node22310" label="E.nigrum_OSS50149.1/1-411">
        <meta content=" fg=0 0 204 x=0.0 y=728.0 ft='SansSerif-PLAIN-13' ll=7;" datatype="xsd:string" id="meta22311" property="format" xsi:type="nex:LiteralMeta"/>
      </node>
      <node about="#node22312" id="node22312" label="A.rabiei_KZM20888.1/1-411">
        <meta content=" fg=0 0 204 x=0.0 y=729.0 ft='SansSerif-PLAIN-13' ll=7;" datatype="xsd:string" id="meta22313" property="format" xsi:type="nex:LiteralMeta"/>
      </node>
      <node about="#node22318" id="node22318" label="100">
        <meta content=" fg=0 0 204 x=-11.0 y=732.2134 ft='SansSerif-PLAIN-13' ll=7;" datatype="xsd:string" id="meta22319" property="format" xsi:type="nex:LiteralMeta"/>
      </node>
      <node about="#node22320" id="node22320" label="100">
        <meta content=" fg=0 0 204 x=-1.0 y=730.5 ft='SansSerif-PLAIN-13' ll=7;" datatype="xsd:string" id="meta22321" property="format" xsi:type="nex:LiteralMeta"/>
      </node>
      <node about="#node22322" id="node22322" label="S.sp._OAK98172.1/1-414">
        <meta content=" fg=0 0 204 x=0.0 y=730.0 ft='SansSerif-PLAIN-13' ll=7;" datatype="xsd:string" id="meta22323" property="format" xsi:type="nex:LiteralMeta"/>
      </node>
      <node about="#node22324" id="node22324" label="P.nodorum_XP_001797761.1/1-415">
        <meta content=" fg=0 0 204 x=0.0 y=731.0 ft='SansSerif-PLAIN-13' ll=7;" datatype="xsd:string" id="meta22325" property="format" xsi:type="nex:LiteralMeta"/>
      </node>
      <node about="#node22330" id="node22330" label="100">
        <meta content=" fg=0 0 204 x=-10.0 y=733.92676 ft='SansSerif-PLAIN-13' ll=7;" datatype="xsd:string" id="meta22331" property="format" xsi:type="nex:LiteralMeta"/>
      </node>
      <node about="#node22332" id="node22332" label="P.sp._OAL50035.1/1-413">
        <meta content=" fg=0 0 204 x=0.0 y=732.0 ft='SansSerif-PLAIN-13' ll=7;" datatype="xsd:string" id="meta22333" property="format" xsi:type="nex:LiteralMeta"/>
      </node>
      <node about="#node22334" id="node22334" label="100">
        <meta content=" fg=0 0 204 x=-9.0 y=735.8535 ft='SansSerif-PLAIN-13' ll=7;" datatype="xsd:string" id="meta22335" property="format" xsi:type="nex:LiteralMeta"/>
      </node>
      <node about="#node22336" id="node22336" label="L.maculans_XP_003836524.1/1-413">
        <meta content=" fg=0 0 204 x=0.0 y=733.0 ft='SansSerif-PLAIN-13' ll=7;" datatype="xsd:string" id="meta22337" property="format" xsi:type="nex:LiteralMeta"/>
      </node>
      <node about="#node22338" id="node22338" label="100">
        <meta content=" fg=0 0 204 x=-8.0 y=738.70703 ft='SansSerif-PLAIN-13' ll=7;" datatype="xsd:string" id="meta22339" property="format" xsi:type="nex:LiteralMeta"/>
      </node>
      <node about="#node22340" id="node22340" label="100">
        <meta content=" fg=0 0 204 x=-3.0 y=734.875 ft='SansSerif-PLAIN-13' ll=7;" datatype="xsd:string" id="meta22341" property="format" xsi:type="nex:LiteralMeta"/>
      </node>
      <node about="#node22342" id="node22342" label="B.oryzae_XP_007685238.1/1-414">
        <meta content=" fg=0 0 204 x=0.0 y=734.0 ft='SansSerif-PLAIN-13' ll=7;" datatype="xsd:string" id="meta22343" property="format" xsi:type="nex:LiteralMeta"/>
      </node>
      <node about="#node22344" id="node22344" label="99">
        <meta content=" fg=0 0 204 x=-2.0 y=735.75 ft='SansSerif-PLAIN-13' ll=7;" datatype="xsd:string" id="meta22345" property="format" xsi:type="nex:LiteralMeta"/>
      </node>
      <node about="#node22346" id="node22346" label="B.maydis_XP_014079297.1/1-414">
        <meta content=" fg=0 0 204 x=0.0 y=735.0 ft='SansSerif-PLAIN-13' ll=7;" datatype="xsd:string" id="meta22347" property="format" xsi:type="nex:LiteralMeta"/>
      </node>
      <node about="#node22348" id="node22348" label="83">
        <meta content=" fg=0 0 204 x=-1.0 y=736.5 ft='SansSerif-PLAIN-13' ll=7;" datatype="xsd:string" id="meta22349" property="format" xsi:type="nex:LiteralMeta"/>
      </node>
      <node about="#node22350" id="node22350" label="B.sorokiniana_XP_007700065.1/1-414">
        <meta content=" fg=0 0 204 x=0.0 y=736.0 ft='SansSerif-PLAIN-13' ll=7;" datatype="xsd:string" id="meta22351" property="format" xsi:type="nex:LiteralMeta"/>
      </node>
      <node about="#node22352" id="node22352" label="B.zeicola_XP_007718830.1/1-414">
        <meta content=" fg=0 0 204 x=0.0 y=737.0 ft='SansSerif-PLAIN-13' ll=7;" datatype="xsd:string" id="meta22353" property="format" xsi:type="nex:LiteralMeta"/>
      </node>
      <node about="#node22366" id="node22366" label="99">
        <meta content=" fg=0 0 204 x=-7.0 y=742.53906 ft='SansSerif-PLAIN-13' ll=7;" datatype="xsd:string" id="meta22367" property="format" xsi:type="nex:LiteralMeta"/>
      </node>
      <node about="#node22368" id="node22368" label="99">
        <meta content=" fg=0 0 204 x=-3.0 y=740.0 ft='SansSerif-PLAIN-13' ll=7;" datatype="xsd:string" id="meta22369" property="format" xsi:type="nex:LiteralMeta"/>
      </node>
      <node about="#node22370" id="node22370" label="100">
        <meta content=" fg=0 0 204 x=-1.0 y=738.5 ft='SansSerif-PLAIN-13' ll=7;" datatype="xsd:string" id="meta22371" property="format" xsi:type="nex:LiteralMeta"/>
      </node>
      <node about="#node22372" id="node22372" label="S.lycopersici_RAR01529.1/1-414">
        <meta content=" fg=0 0 204 x=0.0 y=738.0 ft='SansSerif-PLAIN-13' ll=7;" datatype="xsd:string" id="meta22373" property="format" xsi:type="nex:LiteralMeta"/>
      </node>
      <node about="#node22374" id="node22374" label="S.lycopersici_KNG50204.1/1-414">
        <meta content=" fg=0 0 204 x=0.0 y=739.0 ft='SansSerif-PLAIN-13' ll=7;" datatype="xsd:string" id="meta22375" property="format" xsi:type="nex:LiteralMeta"/>
      </node>
      <node about="#node22380" id="node22380" label="100">
        <meta content=" fg=0 0 204 x=-2.0 y=741.5 ft='SansSerif-PLAIN-13' ll=7;" datatype="xsd:string" id="meta22381" property="format" xsi:type="nex:LiteralMeta"/>
      </node>
      <node about="#node22382" id="node22382" label="100">
        <meta content=" fg=0 0 204 x=-1.0 y=740.5 ft='SansSerif-PLAIN-13' ll=7;" datatype="xsd:string" id="meta22383" property="format" xsi:type="nex:LiteralMeta"/>
      </node>
      <node about="#node22384" id="node22384" label="P.teres_EFQ96343.1/1-413">
        <meta content=" fg=0 0 204 x=0.0 y=740.0 ft='SansSerif-PLAIN-13' ll=7;" datatype="xsd:string" id="meta22385" property="format" xsi:type="nex:LiteralMeta"/>
      </node>
      <node about="#node22386" id="node22386" label="P.seminiperda_RMZ74289.1/1-435">
        <meta content=" fg=0 0 204 x=0.0 y=741.0 ft='SansSerif-PLAIN-13' ll=7;" datatype="xsd:string" id="meta22387" property="format" xsi:type="nex:LiteralMeta"/>
      </node>
      <node about="#node22392" id="node22392" label="100">
        <meta content=" fg=0 0 204 x=-1.0 y=742.5 ft='SansSerif-PLAIN-13' ll=7;" datatype="xsd:string" id="meta22393" property="format" xsi:type="nex:LiteralMeta"/>
      </node>
      <node about="#node22394" id="node22394" label="P.tritici-repentis_PWO13590.1/1-414">
        <meta content=" fg=0 0 204 x=0.0 y=742.0 ft='SansSerif-PLAIN-13' ll=7;" datatype="xsd:string" id="meta22395" property="format" xsi:type="nex:LiteralMeta"/>
      </node>
      <node about="#node22396" id="node22396" label="P.tritici-repentis_XP_001935758.1/1-402">
        <meta content=" fg=0 0 204 x=0.0 y=743.0 ft='SansSerif-PLAIN-13' ll=7;" datatype="xsd:string" id="meta22397" property="format" xsi:type="nex:LiteralMeta"/>
      </node>
      <node about="#node22410" id="node22410" label="98">
        <meta content=" fg=0 0 204 x=-6.0 y=745.0781 ft='SansSerif-PLAIN-13' ll=7;" datatype="xsd:string" id="meta22411" property="format" xsi:type="nex:LiteralMeta"/>
      </node>
      <node about="#node22412" id="node22412" label="E.turcica_XP_008021431.1/1-414">
        <meta content=" fg=0 0 204 x=0.0 y=744.0 ft='SansSerif-PLAIN-13' ll=7;" datatype="xsd:string" id="meta22413" property="format" xsi:type="nex:LiteralMeta"/>
      </node>
      <node about="#node22414" id="node22414" label="100">
        <meta content=" fg=0 0 204 x=-5.0 y=746.15625 ft='SansSerif-PLAIN-13' ll=7;" datatype="xsd:string" id="meta22415" property="format" xsi:type="nex:LiteralMeta"/>
      </node>
      <node about="#node22416" id="node22416" label="A.arborescens_XP_028502802.1/1-414">
        <meta content=" fg=0 0 204 x=0.0 y=745.0 ft='SansSerif-PLAIN-13' ll=7;" datatype="xsd:string" id="meta22417" property="format" xsi:type="nex:LiteralMeta"/>
      </node>
      <node about="#node22418" id="node22418" label="93">
        <meta content=" fg=0 0 204 x=-4.0 y=747.3125 ft='SansSerif-PLAIN-13' ll=7;" datatype="xsd:string" id="meta22419" property="format" xsi:type="nex:LiteralMeta"/>
      </node>
      <node about="#node22420" id="node22420" label="A.alternata_OWY57200.1/1-414">
        <meta content=" fg=0 0 204 x=0.0 y=746.0 ft='SansSerif-PLAIN-13' ll=7;" datatype="xsd:string" id="meta22421" property="format" xsi:type="nex:LiteralMeta"/>
      </node>
      <node about="#node22422" id="node22422" label="24">
        <meta content=" fg=0 0 204 x=-3.0 y=748.625 ft='SansSerif-PLAIN-13' ll=7;" datatype="xsd:string" id="meta22423" property="format" xsi:type="nex:LiteralMeta"/>
      </node>
      <node about="#node22424" id="node22424" label="54">
        <meta content=" fg=0 0 204 x=-1.0 y=747.5 ft='SansSerif-PLAIN-13' ll=7;" datatype="xsd:string" id="meta22425" property="format" xsi:type="nex:LiteralMeta"/>
      </node>
      <node about="#node22426" id="node22426" label="A.gaisen_RYO39891.1/1-414">
        <meta content=" fg=0 0 204 x=0.0 y=747.0 ft='SansSerif-PLAIN-13' ll=7;" datatype="xsd:string" id="meta22427" property="format" xsi:type="nex:LiteralMeta"/>
      </node>
      <node about="#node22428" id="node22428" label="A.tenuissima_RYN15585.1/1-266">
        <meta content=" fg=0 0 204 x=0.0 y=748.0 ft='SansSerif-PLAIN-13' ll=7;" datatype="xsd:string" id="meta22429" property="format" xsi:type="nex:LiteralMeta"/>
      </node>
      <node about="#node22434" id="node22434" label="42">
        <meta content=" fg=0 0 204 x=-2.0 y=749.75 ft='SansSerif-PLAIN-13' ll=7;" datatype="xsd:string" id="meta22435" property="format" xsi:type="nex:LiteralMeta"/>
      </node>
      <node about="#node22436" id="node22436" label="A.tenuissima_RYO54867.1/1-414">
        <meta content=" fg=0 0 204 x=0.0 y=749.0 ft='SansSerif-PLAIN-13' ll=7;" datatype="xsd:string" id="meta22437" property="format" xsi:type="nex:LiteralMeta"/>
      </node>
      <node about="#node22438" id="node22438" label="53">
        <meta content=" fg=0 0 204 x=-1.0 y=750.5 ft='SansSerif-PLAIN-13' ll=7;" datatype="xsd:string" id="meta22439" property="format" xsi:type="nex:LiteralMeta"/>
      </node>
      <node about="#node22440" id="node22440" label="A.alternata_XP_018381049.1/1-414">
        <meta content=" fg=0 0 204 x=0.0 y=750.0 ft='SansSerif-PLAIN-13' ll=7;" datatype="xsd:string" id="meta22441" property="format" xsi:type="nex:LiteralMeta"/>
      </node>
      <node about="#node22442" id="node22442" label="A.sp._RII15452.1/1-429">
        <meta content=" fg=0 0 204 x=0.0 y=751.0 ft='SansSerif-PLAIN-13' ll=7;" datatype="xsd:string" id="meta22443" property="format" xsi:type="nex:LiteralMeta"/>
      </node>
      <node about="#node22516" id="node22516" label="83">
        <meta content=" fg=0 0 204 x=-25.0 y=809.7286 ft='SansSerif-PLAIN-13' ll=7;" datatype="xsd:string" id="meta22517" property="format" xsi:type="nex:LiteralMeta"/>
      </node>
      <node about="#node22518" id="node22518" label="100">
        <meta content=" fg=0 0 204 x=-1.0 y=752.5 ft='SansSerif-PLAIN-13' ll=7;" datatype="xsd:string" id="meta22519" property="format" xsi:type="nex:LiteralMeta"/>
      </node>
      <node about="#node22520" id="node22520" label="C.europaea_XP_008716058.1/1-425">
        <meta content=" fg=0 0 204 x=0.0 y=752.0 ft='SansSerif-PLAIN-13' ll=7;" datatype="xsd:string" id="meta22521" property="format" xsi:type="nex:LiteralMeta"/>
      </node>
      <node about="#node22522" id="node22522" label="P.attae_XP_018003042.1/1-419">
        <meta content=" fg=0 0 204 x=0.0 y=753.0 ft='SansSerif-PLAIN-13' ll=7;" datatype="xsd:string" id="meta22523" property="format" xsi:type="nex:LiteralMeta"/>
      </node>
      <node about="#node22528" id="node22528" label="91">
        <meta content=" fg=0 0 204 x=-24.0 y=866.9571 ft='SansSerif-PLAIN-13' ll=7;" datatype="xsd:string" id="meta22529" property="format" xsi:type="nex:LiteralMeta"/>
      </node>
      <node about="#node22530" id="node22530" label="100">
        <meta content=" fg=0 0 204 x=-23.0 y=779.6308 ft='SansSerif-PLAIN-13' ll=7;" datatype="xsd:string" id="meta22531" property="format" xsi:type="nex:LiteralMeta"/>
      </node>
      <node about="#node22532" id="node22532" label="95">
        <meta content=" fg=0 0 204 x=-11.0 y=762.6626 ft='SansSerif-PLAIN-13' ll=7;" datatype="xsd:string" id="meta22533" property="format" xsi:type="nex:LiteralMeta"/>
      </node>
      <node about="#node22534" id="node22534" label="100">
        <meta content=" fg=0 0 204 x=-8.0 y=756.9336 ft='SansSerif-PLAIN-13' ll=7;" datatype="xsd:string" id="meta22535" property="format" xsi:type="nex:LiteralMeta"/>
      </node>
      <node about="#node22536" id="node22536" label="100">
        <meta content=" fg=0 0 204 x=-3.0 y=754.875 ft='SansSerif-PLAIN-13' ll=7;" datatype="xsd:string" id="meta22537" property="format" xsi:type="nex:LiteralMeta"/>
      </node>
      <node about="#node22538" id="node22538" label="S.musiva_XP_016760517.1/1-424">
        <meta content=" fg=0 0 204 x=0.0 y=754.0 ft='SansSerif-PLAIN-13' ll=7;" datatype="xsd:string" id="meta22539" property="format" xsi:type="nex:LiteralMeta"/>
      </node>
      <node about="#node22540" id="node22540" label="100">
        <meta content=" fg=0 0 204 x=-2.0 y=755.75 ft='SansSerif-PLAIN-13' ll=7;" datatype="xsd:string" id="meta22541" property="format" xsi:type="nex:LiteralMeta"/>
      </node>
      <node about="#node22542" id="node22542" label="C.zeina_PKR95692.1/1-425">
        <meta content=" fg=0 0 204 x=0.0 y=755.0 ft='SansSerif-PLAIN-13' ll=7;" datatype="xsd:string" id="meta22543" property="format" xsi:type="nex:LiteralMeta"/>
      </node>
      <node about="#node22544" id="node22544" label="100">
        <meta content=" fg=0 0 204 x=-1.0 y=756.5 ft='SansSerif-PLAIN-13' ll=7;" datatype="xsd:string" id="meta22545" property="format" xsi:type="nex:LiteralMeta"/>
      </node>
      <node about="#node22546" id="node22546" label="C.beticola_XP_023454777.1/1-425">
        <meta content=" fg=0 0 204 x=0.0 y=756.0 ft='SansSerif-PLAIN-13' ll=7;" datatype="xsd:string" id="meta22547" property="format" xsi:type="nex:LiteralMeta"/>
      </node>
      <node about="#node22548" id="node22548" label="C.berteroae_PPJ56481.1/1-425">
        <meta content=" fg=0 0 204 x=0.0 y=757.0 ft='SansSerif-PLAIN-13' ll=7;" datatype="xsd:string" id="meta22549" property="format" xsi:type="nex:LiteralMeta"/>
      </node>
      <node about="#node22562" id="node22562" label="99">
        <meta content=" fg=0 0 204 x=-7.0 y=758.9922 ft='SansSerif-PLAIN-13' ll=7;" datatype="xsd:string" id="meta22563" property="format" xsi:type="nex:LiteralMeta"/>
      </node>
      <node about="#node22564" id="node22564" label="D.septosporum_EME41753.1/1-409">
        <meta content=" fg=0 0 204 x=0.0 y=758.0 ft='SansSerif-PLAIN-13' ll=7;" datatype="xsd:string" id="meta22565" property="format" xsi:type="nex:LiteralMeta"/>
      </node>
      <node about="#node22566" id="node22566" label="100">
        <meta content=" fg=0 0 204 x=-6.0 y=759.9844 ft='SansSerif-PLAIN-13' ll=7;" datatype="xsd:string" id="meta22567" property="format" xsi:type="nex:LiteralMeta"/>
      </node>
      <node about="#node22568" id="node22568" label="R.collo-cygni_XP_023632411.1/1-424">
        <meta content=" fg=0 0 204 x=0.0 y=759.0 ft='SansSerif-PLAIN-13' ll=7;" datatype="xsd:string" id="meta22569" property="format" xsi:type="nex:LiteralMeta"/>
      </node>
      <node about="#node22570" id="node22570" label="100">
        <meta content=" fg=0 0 204 x=-5.0 y=760.96875 ft='SansSerif-PLAIN-13' ll=7;" datatype="xsd:string" id="meta22571" property="format" xsi:type="nex:LiteralMeta"/>
      </node>
      <node about="#node22572" id="node22572" label="Z.tritici_SMR53483.1/1-426">
        <meta content=" fg=0 0 204 x=0.0 y=760.0 ft='SansSerif-PLAIN-13' ll=7;" datatype="xsd:string" id="meta22573" property="format" xsi:type="nex:LiteralMeta"/>
      </node>
      <node about="#node22574" id="node22574" label="56">
        <meta content=" fg=0 0 204 x=-4.0 y=761.9375 ft='SansSerif-PLAIN-13' ll=7;" datatype="xsd:string" id="meta22575" property="format" xsi:type="nex:LiteralMeta"/>
      </node>
      <node about="#node22576" id="node22576" label="Z.tritici_SMQ51420.1/1-426">
        <meta content=" fg=0 0 204 x=0.0 y=761.0 ft='SansSerif-PLAIN-13' ll=7;" datatype="xsd:string" id="meta22577" property="format" xsi:type="nex:LiteralMeta"/>
      </node>
      <node about="#node22578" id="node22578" label="85">
        <meta content=" fg=0 0 204 x=-3.0 y=762.875 ft='SansSerif-PLAIN-13' ll=7;" datatype="xsd:string" id="meta22579" property="format" xsi:type="nex:LiteralMeta"/>
      </node>
      <node about="#node22580" id="node22580" label="Z.tritici_SMR55873.1/1-426">
        <meta content=" fg=0 0 204 x=0.0 y=762.0 ft='SansSerif-PLAIN-13' ll=7;" datatype="xsd:string" id="meta22581" property="format" xsi:type="nex:LiteralMeta"/>
      </node>
      <node about="#node22582" id="node22582" label="85">
        <meta content=" fg=0 0 204 x=-2.0 y=763.75 ft='SansSerif-PLAIN-13' ll=7;" datatype="xsd:string" id="meta22583" property="format" xsi:type="nex:LiteralMeta"/>
      </node>
      <node about="#node22584" id="node22584" label="Z.brevis_KJX93403.1/1-426">
        <meta content=" fg=0 0 204 x=0.0 y=763.0 ft='SansSerif-PLAIN-13' ll=7;" datatype="xsd:string" id="meta22585" property="format" xsi:type="nex:LiteralMeta"/>
      </node>
      <node about="#node22586" id="node22586" label="100">
        <meta content=" fg=0 0 204 x=-1.0 y=764.5 ft='SansSerif-PLAIN-13' ll=7;" datatype="xsd:string" id="meta22587" property="format" xsi:type="nex:LiteralMeta"/>
      </node>
      <node about="#node22588" id="node22588" label="Z.tritici_SMY25063.1/1-426">
        <meta content=" fg=0 0 204 x=0.0 y=764.0 ft='SansSerif-PLAIN-13' ll=7;" datatype="xsd:string" id="meta22589" property="format" xsi:type="nex:LiteralMeta"/>
      </node>
      <node about="#node22590" id="node22590" label="Z.tritici_XP_003851980.1/1-426">
        <meta content=" fg=0 0 204 x=0.0 y=765.0 ft='SansSerif-PLAIN-13' ll=7;" datatype="xsd:string" id="meta22591" property="format" xsi:type="nex:LiteralMeta"/>
      </node>
      <node about="#node22624" id="node22624" label="94">
        <meta content=" fg=0 0 204 x=-10.0 y=768.3916 ft='SansSerif-PLAIN-13' ll=7;" datatype="xsd:string" id="meta22625" property="format" xsi:type="nex:LiteralMeta"/>
      </node>
      <node about="#node22626" id="node22626" label="100">
        <meta content=" fg=0 0 204 x=-2.0 y=766.75 ft='SansSerif-PLAIN-13' ll=7;" datatype="xsd:string" id="meta22627" property="format" xsi:type="nex:LiteralMeta"/>
      </node>
      <node about="#node22628" id="node22628" label="C.zeina_PKR97289.1/1-748">
        <meta content=" fg=0 0 204 x=0.0 y=766.0 ft='SansSerif-PLAIN-13' ll=7;" datatype="xsd:string" id="meta22629" property="format" xsi:type="nex:LiteralMeta"/>
      </node>
      <node about="#node22630" id="node22630" label="100">
        <meta content=" fg=0 0 204 x=-1.0 y=767.5 ft='SansSerif-PLAIN-13' ll=7;" datatype="xsd:string" id="meta22631" property="format" xsi:type="nex:LiteralMeta"/>
      </node>
      <node about="#node22632" id="node22632" label="C.beticola_XP_023456935.1/1-429">
        <meta content=" fg=0 0 204 x=0.0 y=767.0 ft='SansSerif-PLAIN-13' ll=7;" datatype="xsd:string" id="meta22633" property="format" xsi:type="nex:LiteralMeta"/>
      </node>
      <node about="#node22634" id="node22634" label="C.berteroae_PPJ50673.1/1-429">
        <meta content=" fg=0 0 204 x=0.0 y=768.0 ft='SansSerif-PLAIN-13' ll=7;" datatype="xsd:string" id="meta22635" property="format" xsi:type="nex:LiteralMeta"/>
      </node>
      <node about="#node22644" id="node22644" label="95">
        <meta content=" fg=0 0 204 x=-9.0 y=770.0332 ft='SansSerif-PLAIN-13' ll=7;" datatype="xsd:string" id="meta22645" property="format" xsi:type="nex:LiteralMeta"/>
      </node>
      <node about="#node22646" id="node22646" label="C.europaea_XP_008720864.1/1-427">
        <meta content=" fg=0 0 204 x=0.0 y=769.0 ft='SansSerif-PLAIN-13' ll=7;" datatype="xsd:string" id="meta22647" property="format" xsi:type="nex:LiteralMeta"/>
      </node>
      <node about="#node22648" id="node22648" label="100">
        <meta content=" fg=0 0 204 x=-8.0 y=771.0664 ft='SansSerif-PLAIN-13' ll=7;" datatype="xsd:string" id="meta22649" property="format" xsi:type="nex:LiteralMeta"/>
      </node>
      <node about="#node22650" id="node22650" label="H.werneckii_RMX96253.1/1-443">
        <meta content=" fg=0 0 204 x=0.0 y=770.0 ft='SansSerif-PLAIN-13' ll=7;" datatype="xsd:string" id="meta22651" property="format" xsi:type="nex:LiteralMeta"/>
      </node>
      <node about="#node22652" id="node22652" label="72">
        <meta content=" fg=0 0 204 x=-7.0 y=772.1328 ft='SansSerif-PLAIN-13' ll=7;" datatype="xsd:string" id="meta22653" property="format" xsi:type="nex:LiteralMeta"/>
      </node>
      <node about="#node22654" id="node22654" label="H.werneckii_RMY46189.1/1-443">
        <meta content=" fg=0 0 204 x=0.0 y=771.0 ft='SansSerif-PLAIN-13' ll=7;" datatype="xsd:string" id="meta22655" property="format" xsi:type="nex:LiteralMeta"/>
      </node>
      <node about="#node22656" id="node22656" label="72">
        <meta content=" fg=0 0 204 x=-6.0 y=773.2656 ft='SansSerif-PLAIN-13' ll=7;" datatype="xsd:string" id="meta22657" property="format" xsi:type="nex:LiteralMeta"/>
      </node>
      <node about="#node22658" id="node22658" label="H.werneckii_RMX75237.1/1-443">
        <meta content=" fg=0 0 204 x=0.0 y=772.0 ft='SansSerif-PLAIN-13' ll=7;" datatype="xsd:string" id="meta22659" property="format" xsi:type="nex:LiteralMeta"/>
      </node>
      <node about="#node22660" id="node22660" label="99">
        <meta content=" fg=0 0 204 x=-5.0 y=774.53125 ft='SansSerif-PLAIN-13' ll=7;" datatype="xsd:string" id="meta22661" property="format" xsi:type="nex:LiteralMeta"/>
      </node>
      <node about="#node22662" id="node22662" label="H.werneckii_RMZ09887.1/1-443">
        <meta content=" fg=0 0 204 x=0.0 y=773.0 ft='SansSerif-PLAIN-13' ll=7;" datatype="xsd:string" id="meta22663" property="format" xsi:type="nex:LiteralMeta"/>
      </node>
      <node about="#node22664" id="node22664" label="99">
        <meta content=" fg=0 0 204 x=-4.0 y=776.0625 ft='SansSerif-PLAIN-13' ll=7;" datatype="xsd:string" id="meta22665" property="format" xsi:type="nex:LiteralMeta"/>
      </node>
      <node about="#node22666" id="node22666" label="99">
        <meta content=" fg=0 0 204 x=-1.0 y=774.5 ft='SansSerif-PLAIN-13' ll=7;" datatype="xsd:string" id="meta22667" property="format" xsi:type="nex:LiteralMeta"/>
      </node>
      <node about="#node22668" id="node22668" label="H.werneckii_RMY91214.1/1-484">
        <meta content=" fg=0 0 204 x=0.0 y=774.0 ft='SansSerif-PLAIN-13' ll=7;" datatype="xsd:string" id="meta22669" property="format" xsi:type="nex:LiteralMeta"/>
      </node>
      <node about="#node22670" id="node22670" label="H.werneckii_OTA36098.1/1-484">
        <meta content=" fg=0 0 204 x=0.0 y=775.0 ft='SansSerif-PLAIN-13' ll=7;" datatype="xsd:string" id="meta22671" property="format" xsi:type="nex:LiteralMeta"/>
      </node>
      <node about="#node22676" id="node22676" label="99">
        <meta content=" fg=0 0 204 x=-3.0 y=777.625 ft='SansSerif-PLAIN-13' ll=7;" datatype="xsd:string" id="meta22677" property="format" xsi:type="nex:LiteralMeta"/>
      </node>
      <node about="#node22678" id="node22678" label="100">
        <meta content=" fg=0 0 204 x=-1.0 y=776.5 ft='SansSerif-PLAIN-13' ll=7;" datatype="xsd:string" id="meta22679" property="format" xsi:type="nex:LiteralMeta"/>
      </node>
      <node about="#node22680" id="node22680" label="H.werneckii_OTA39083.1/1-443">
        <meta content=" fg=0 0 204 x=0.0 y=776.0 ft='SansSerif-PLAIN-13' ll=7;" datatype="xsd:string" id="meta22681" property="format" xsi:type="nex:LiteralMeta"/>
      </node>
      <node about="#node22682" id="node22682" label="H.werneckii_RMZ05547.1/1-443">
        <meta content=" fg=0 0 204 x=0.0 y=777.0 ft='SansSerif-PLAIN-13' ll=7;" datatype="xsd:string" id="meta22683" property="format" xsi:type="nex:LiteralMeta"/>
      </node>
      <node about="#node22688" id="node22688" label="100">
        <meta content=" fg=0 0 204 x=-2.0 y=778.75 ft='SansSerif-PLAIN-13' ll=7;" datatype="xsd:string" id="meta22689" property="format" xsi:type="nex:LiteralMeta"/>
      </node>
      <node about="#node22690" id="node22690" label="H.werneckii_RMY91879.1/1-468">
        <meta content=" fg=0 0 204 x=0.0 y=778.0 ft='SansSerif-PLAIN-13' ll=7;" datatype="xsd:string" id="meta22691" property="format" xsi:type="nex:LiteralMeta"/>
      </node>
      <node about="#node22692" id="node22692" label="100">
        <meta content=" fg=0 0 204 x=-1.0 y=779.5 ft='SansSerif-PLAIN-13' ll=7;" datatype="xsd:string" id="meta22693" property="format" xsi:type="nex:LiteralMeta"/>
      </node>
      <node about="#node22694" id="node22694" label="H.werneckii_RMY74655.1/1-443">
        <meta content=" fg=0 0 204 x=0.0 y=779.0 ft='SansSerif-PLAIN-13' ll=7;" datatype="xsd:string" id="meta22695" property="format" xsi:type="nex:LiteralMeta"/>
      </node>
      <node about="#node22696" id="node22696" label="H.werneckii_RMY74737.1/1-450">
        <meta content=" fg=0 0 204 x=0.0 y=780.0 ft='SansSerif-PLAIN-13' ll=7;" datatype="xsd:string" id="meta22697" property="format" xsi:type="nex:LiteralMeta"/>
      </node>
      <node about="#node22742" id="node22742" label="100">
        <meta content=" fg=0 0 204 x=-22.0 y=796.59894 ft='SansSerif-PLAIN-13' ll=7;" datatype="xsd:string" id="meta22743" property="format" xsi:type="nex:LiteralMeta"/>
      </node>
      <node about="#node22744" id="node22744" label="100">
        <meta content=" fg=0 0 204 x=-3.0 y=781.875 ft='SansSerif-PLAIN-13' ll=7;" datatype="xsd:string" id="meta22745" property="format" xsi:type="nex:LiteralMeta"/>
      </node>
      <node about="#node22746" id="node22746" label="P.attae_XP_017995549.1/1-460">
        <meta content=" fg=0 0 204 x=0.0 y=781.0 ft='SansSerif-PLAIN-13' ll=7;" datatype="xsd:string" id="meta22747" property="format" xsi:type="nex:LiteralMeta"/>
      </node>
      <node about="#node22748" id="node22748" label="100">
        <meta content=" fg=0 0 204 x=-2.0 y=782.75 ft='SansSerif-PLAIN-13' ll=7;" datatype="xsd:string" id="meta22749" property="format" xsi:type="nex:LiteralMeta"/>
      </node>
      <node about="#node22750" id="node22750" label="S.murrayae_PNS19883.1/1-428">
        <meta content=" fg=0 0 204 x=0.0 y=782.0 ft='SansSerif-PLAIN-13' ll=7;" datatype="xsd:string" id="meta22751" property="format" xsi:type="nex:LiteralMeta"/>
      </node>
      <node about="#node22752" id="node22752" label="100">
        <meta content=" fg=0 0 204 x=-1.0 y=783.5 ft='SansSerif-PLAIN-13' ll=7;" datatype="xsd:string" id="meta22753" property="format" xsi:type="nex:LiteralMeta"/>
      </node>
      <node about="#node22754" id="node22754" label="E.australis_PSK45379.1/1-429">
        <meta content=" fg=0 0 204 x=0.0 y=783.0 ft='SansSerif-PLAIN-13' ll=7;" datatype="xsd:string" id="meta22755" property="format" xsi:type="nex:LiteralMeta"/>
      </node>
      <node about="#node22756" id="node22756" label="E.australis_TKX25854.1/1-429">
        <meta content=" fg=0 0 204 x=0.0 y=784.0 ft='SansSerif-PLAIN-13' ll=7;" datatype="xsd:string" id="meta22757" property="format" xsi:type="nex:LiteralMeta"/>
      </node>
      <node about="#node22770" id="node22770" label="100">
        <meta content=" fg=0 0 204 x=-21.0 y=811.32294 ft='SansSerif-PLAIN-13' ll=7;" datatype="xsd:string" id="meta22771" property="format" xsi:type="nex:LiteralMeta"/>
      </node>
      <node about="#node22772" id="node22772" label="100">
        <meta content=" fg=0 0 204 x=-11.0 y=789.82764 ft='SansSerif-PLAIN-13' ll=7;" datatype="xsd:string" id="meta22773" property="format" xsi:type="nex:LiteralMeta"/>
      </node>
      <node about="#node22774" id="node22774" label="100">
        <meta content=" fg=0 0 204 x=-2.0 y=785.75 ft='SansSerif-PLAIN-13' ll=7;" datatype="xsd:string" id="meta22775" property="format" xsi:type="nex:LiteralMeta"/>
      </node>
      <node about="#node22776" id="node22776" label="E.aquamarina_XP_013262831.1/1-438">
        <meta content=" fg=0 0 204 x=0.0 y=785.0 ft='SansSerif-PLAIN-13' ll=7;" datatype="xsd:string" id="meta22777" property="format" xsi:type="nex:LiteralMeta"/>
      </node>
      <node about="#node22778" id="node22778" label="100">
        <meta content=" fg=0 0 204 x=-1.0 y=786.5 ft='SansSerif-PLAIN-13' ll=7;" datatype="xsd:string" id="meta22779" property="format" xsi:type="nex:LiteralMeta"/>
      </node>
      <node about="#node22780" id="node22780" label="E.mesophila_XP_016222132.1/1-431">
        <meta content=" fg=0 0 204 x=0.0 y=786.0 ft='SansSerif-PLAIN-13' ll=7;" datatype="xsd:string" id="meta22781" property="format" xsi:type="nex:LiteralMeta"/>
      </node>
      <node about="#node22782" id="node22782" label="E.mesophila_RVX69921.1/1-431">
        <meta content=" fg=0 0 204 x=0.0 y=787.0 ft='SansSerif-PLAIN-13' ll=7;" datatype="xsd:string" id="meta22783" property="format" xsi:type="nex:LiteralMeta"/>
      </node>
      <node about="#node22792" id="node22792" label="100">
        <meta content=" fg=0 0 204 x=-10.0 y=793.9053 ft='SansSerif-PLAIN-13' ll=7;" datatype="xsd:string" id="meta22793" property="format" xsi:type="nex:LiteralMeta"/>
      </node>
      <node about="#node22794" id="node22794" label="100">
        <meta content=" fg=0 0 204 x=-4.0 y=790.0625 ft='SansSerif-PLAIN-13' ll=7;" datatype="xsd:string" id="meta22795" property="format" xsi:type="nex:LiteralMeta"/>
      </node>
      <node about="#node22796" id="node22796" label="100">
        <meta content=" fg=0 0 204 x=-1.0 y=788.5 ft='SansSerif-PLAIN-13' ll=7;" datatype="xsd:string" id="meta22797" property="format" xsi:type="nex:LiteralMeta"/>
      </node>
      <node about="#node22798" id="node22798" label="C.graminicola_XP_008097146.1/1-339">
        <meta content=" fg=0 0 204 x=0.0 y=788.0 ft='SansSerif-PLAIN-13' ll=7;" datatype="xsd:string" id="meta22799" property="format" xsi:type="nex:LiteralMeta"/>
      </node>
      <node about="#node22800" id="node22800" label="C.sublineola_KDN67987.1/1-393">
        <meta content=" fg=0 0 204 x=0.0 y=789.0 ft='SansSerif-PLAIN-13' ll=7;" datatype="xsd:string" id="meta22801" property="format" xsi:type="nex:LiteralMeta"/>
      </node>
      <node about="#node22806" id="node22806" label="100">
[truncated: 1,772,832 more chars]
