# Supplementary material for: Biochemical and genetic analysis of Ecm14, a conserved fungal pseudopeptidase
Source: BMC Mol Cell Biol. 2020 Nov 30;21:86. doi: 10.1186/s12860-020-00330-w (PMC7706225; doi:10.1186/s12860-020-00330-w)
Supplement: Supplementary file 2 — Additional file 2. Maximum likelihood phylogenetic tree. [file 12860_2020_330_MOESM2_ESM.nexml]

<?xml version="1.0" encoding="UTF-8"?><nex:nexml xmlns:nex="http://www.nexml.org/2009" xmlns="http://www.nexml.org/2009" xmlns:rdf="http://www.w3.org/1999/02/22-rdf-syntax-ns#" xmlns:xsd="http://www.w3.org/2001/XMLSchema#" xmlns:xsi="http://www.w3.org/2001/XMLSchema-instance" generator="org.nexml.model.impl.DocumentImpl" version="0.9">
  <otus id="otus1"/>
  <trees id="trees2" otus="otus1">
    <tree about="#tree3" id="tree3" label="[1]Tree1" xsi:type="nex:FloatTree">
      <meta content="angle:0.0 scaleX:18.65942 scaleY:1.4726799 flipH:0 flipV:0 leftMargin:768 rightMargin:768 topMargin:344 bottomMargin:344;" datatype="xsd:string" id="meta16543" property="trans" xsi:type="nex:LiteralMeta"/>
      <meta content="" datatype="xsd:string" id="meta16542" property="collapsed" xsi:type="nex:LiteralMeta"/>
      <meta content="false" datatype="xsd:boolean" id="meta16541" property="radiallabels" xsi:type="nex:LiteralMeta"/>
      <meta content="true" datatype="xsd:boolean" id="meta16540" property="sparselabels" xsi:type="nex:LiteralMeta"/>
      <meta content="false" datatype="xsd:boolean" id="meta16539" property="toscale" xsi:type="nex:LiteralMeta"/>
      <meta content="RectangularCladogram" datatype="xsd:string" id="meta16538" property="drawer" xsi:type="nex:LiteralMeta"/>
      <meta content="true" datatype="xsd:boolean" id="meta16537" property="embellished" xsi:type="nex:LiteralMeta"/>
      <meta content="node6" datatype="xsd:string" id="meta16536" property="root" xsi:type="nex:LiteralMeta"/>
      <meta content=" fg=0 0 0 w=1 sh=1 dr=1 lc=0 0 0 lk=null lx=0 ly=0 ll=11 lv=1;" datatype="xsd:string" id="meta5" property="default_edge_format" xsi:type="nex:LiteralMeta"/>
      <meta content=" nh=2 nw=2 fg=0 0 0 bg=255 255 255 w=1 sh=0 fx=1 lc=0 0 0 lk=null lx=0 ly=0 ll=7 lv=1;" datatype="xsd:string" id="meta4" property="default_node_format" xsi:type="nex:LiteralMeta"/>
      <node about="#node6" id="node6">
        <meta content=" x=-46.0 y=277.6061 ll=3;" datatype="xsd:string" id="meta7" property="format" xsi:type="nex:LiteralMeta"/>
      </node>
      <node about="#node8" id="node8" label="B.taurus_CPA1_P00730/1-419">
        <meta content=" x=0.0 y=1.0;" datatype="xsd:string" id="meta9" property="format" xsi:type="nex:LiteralMeta"/>
      </node>
      <node about="#node10" id="node10">
        <meta content=" x=-45.0 y=554.2122;" datatype="xsd:string" id="meta11" property="format" xsi:type="nex:LiteralMeta"/>
      </node>
      <node about="#node12" id="node12" label="93/100">
        <meta content=" x=-23.0 y=118.57937;" datatype="xsd:string" id="meta13" property="format" xsi:type="nex:LiteralMeta"/>
      </node>
      <node about="#node14" id="node14" label="94.9/100">
        <meta content=" x=-11.0 y=46.827637;" datatype="xsd:string" id="meta15" property="format" xsi:type="nex:LiteralMeta"/>
      </node>
      <node about="#node16" id="node16" label="5.8/53">
        <meta content=" x=-10.0 y=34.171875;" datatype="xsd:string" id="meta17" property="format" xsi:type="nex:LiteralMeta"/>
      </node>
      <node about="#node18" id="node18" label="98.6/100">
        <meta content=" x=-9.0 y=15.34375;" datatype="xsd:string" id="meta19" property="format" xsi:type="nex:LiteralMeta"/>
      </node>
      <node about="#node20" id="node20" label="97.2/98">
        <meta content=" x=-1.0 y=2.5;" datatype="xsd:string" id="meta21" property="format" xsi:type="nex:LiteralMeta"/>
      </node>
      <node about="#node22" id="node22" label="M.daphniae_XP_013238090.1/1-445">
        <meta content=" x=0.0 y=2.0;" datatype="xsd:string" id="meta23" property="format" xsi:type="nex:LiteralMeta"/>
      </node>
      <node about="#node24" id="node24" label="P.saccamoebae_PJF16975.1/1-1745">
        <meta content=" x=0.0 y=3.0;" datatype="xsd:string" id="meta25" property="format" xsi:type="nex:LiteralMeta"/>
      </node>
      <node about="#node30" id="node30" label="84.7/87">
        <meta content=" x=-8.0 y=28.1875;" datatype="xsd:string" id="meta31" property="format" xsi:type="nex:LiteralMeta"/>
      </node>
      <node about="#node32" id="node32" label="71.2/96">
        <meta content=" x=-7.0 y=16.148438;" datatype="xsd:string" id="meta33" property="format" xsi:type="nex:LiteralMeta"/>
      </node>
      <node about="#node34" id="node34" label="35.6/98">
        <meta content=" x=-5.0 y=9.3125;" datatype="xsd:string" id="meta35" property="format" xsi:type="nex:LiteralMeta"/>
      </node>
      <node about="#node36" id="node36" label="100/100">
        <meta content=" x=-4.0 y=7.6875;" datatype="xsd:string" id="meta37" property="format" xsi:type="nex:LiteralMeta"/>
      </node>
      <node about="#node38" id="node38" label="60.6/99">
        <meta content=" x=-3.0 y=6.375;" datatype="xsd:string" id="meta39" property="format" xsi:type="nex:LiteralMeta"/>
      </node>
      <node about="#node40" id="node40" label="71.3/38">
        <meta content=" x=-2.0 y=5.25;" datatype="xsd:string" id="meta41" property="format" xsi:type="nex:LiteralMeta"/>
      </node>
      <node about="#node42" id="node42" label="25.8/37">
        <meta content=" x=-1.0 y=4.5;" datatype="xsd:string" id="meta43" property="format" xsi:type="nex:LiteralMeta"/>
      </node>
      <node about="#node44" id="node44" label="C.anguillulae_ORZ39837.1/1-453">
        <meta content=" x=0.0 y=4.0;" datatype="xsd:string" id="meta45" property="format" xsi:type="nex:LiteralMeta"/>
      </node>
      <node about="#node46" id="node46" label="C.anguillulae_ORZ37181.1/1-446">
        <meta content=" x=0.0 y=5.0;" datatype="xsd:string" id="meta47" property="format" xsi:type="nex:LiteralMeta"/>
      </node>
      <node about="#node52" id="node52" label="C.anguillulae_ORZ39835.1/1-486">
        <meta content=" x=0.0 y=6.0;" datatype="xsd:string" id="meta53" property="format" xsi:type="nex:LiteralMeta"/>
      </node>
      <node about="#node58" id="node58" label="100/100">
        <meta content=" x=-1.0 y=7.5;" datatype="xsd:string" id="meta59" property="format" xsi:type="nex:LiteralMeta"/>
      </node>
      <node about="#node60" id="node60" label="C.anguillulae_ORZ39743.1/1-420">
        <meta content=" x=0.0 y=7.0;" datatype="xsd:string" id="meta61" property="format" xsi:type="nex:LiteralMeta"/>
      </node>
      <node about="#node62" id="node62" label="C.anguillulae_ORZ39750.1/1-342">
        <meta content=" x=0.0 y=8.0;" datatype="xsd:string" id="meta63" property="format" xsi:type="nex:LiteralMeta"/>
      </node>
      <node about="#node72" id="node72" label="C.anguillulae_ORZ39839.1/1-419">
        <meta content=" x=0.0 y=9.0;" datatype="xsd:string" id="meta73" property="format" xsi:type="nex:LiteralMeta"/>
      </node>
      <node about="#node78" id="node78" label="99.9/100">
        <meta content=" x=-4.0 y=10.9375;" datatype="xsd:string" id="meta79" property="format" xsi:type="nex:LiteralMeta"/>
      </node>
      <node about="#node80" id="node80" label="C.anguillulae_ORZ33415.1/1-493">
        <meta content=" x=0.0 y=10.0;" datatype="xsd:string" id="meta81" property="format" xsi:type="nex:LiteralMeta"/>
      </node>
      <node about="#node82" id="node82" label="99.8/100">
        <meta content=" x=-3.0 y=11.875;" datatype="xsd:string" id="meta83" property="format" xsi:type="nex:LiteralMeta"/>
      </node>
      <node about="#node84" id="node84" label="A.macrogynus_KNE61188.1/1-466">
        <meta content=" x=0.0 y=11.0;" datatype="xsd:string" id="meta85" property="format" xsi:type="nex:LiteralMeta"/>
      </node>
      <node about="#node86" id="node86" label="86.6/100">
        <meta content=" x=-2.0 y=12.75;" datatype="xsd:string" id="meta87" property="format" xsi:type="nex:LiteralMeta"/>
      </node>
      <node about="#node88" id="node88" label="A.macrogynus_KNE61189.1/1-502">
        <meta content=" x=0.0 y=12.0;" datatype="xsd:string" id="meta89" property="format" xsi:type="nex:LiteralMeta"/>
      </node>
      <node about="#node90" id="node90" label="97.6/100">
        <meta content=" x=-1.0 y=13.5;" datatype="xsd:string" id="meta91" property="format" xsi:type="nex:LiteralMeta"/>
      </node>
      <node about="#node92" id="node92" label="A.macrogynus_KNE59515.1/1-515">
        <meta content=" x=0.0 y=13.0;" datatype="xsd:string" id="meta93" property="format" xsi:type="nex:LiteralMeta"/>
      </node>
      <node about="#node94" id="node94" label="A.macrogynus_KNE61186.1/1-321">
        <meta content=" x=0.0 y=14.0;" datatype="xsd:string" id="meta95" property="format" xsi:type="nex:LiteralMeta"/>
      </node>
      <node about="#node116" id="node116" label="99.5/100">
        <meta content=" x=-6.0 y=22.984375;" datatype="xsd:string" id="meta117" property="format" xsi:type="nex:LiteralMeta"/>
      </node>
      <node about="#node118" id="node118" label="94.5/100">
        <meta content=" x=-5.0 y=19.96875;" datatype="xsd:string" id="meta119" property="format" xsi:type="nex:LiteralMeta"/>
      </node>
      <node about="#node120" id="node120" label="47.8/96">
        <meta content=" x=-3.0 y=17.125;" datatype="xsd:string" id="meta121" property="format" xsi:type="nex:LiteralMeta"/>
      </node>
      <node about="#node122" id="node122" label="99.5/100">
        <meta content=" x=-2.0 y=16.25;" datatype="xsd:string" id="meta123" property="format" xsi:type="nex:LiteralMeta"/>
      </node>
      <node about="#node124" id="node124" label="96.3/100">
        <meta content=" x=-1.0 y=15.5;" datatype="xsd:string" id="meta125" property="format" xsi:type="nex:LiteralMeta"/>
      </node>
      <node about="#node126" id="node126" label="C.coronatus_KXN66908.1/1-315">
        <meta content=" x=0.0 y=15.0;" datatype="xsd:string" id="meta127" property="format" xsi:type="nex:LiteralMeta"/>
      </node>
      <node about="#node128" id="node128" label="C.coronatus_KXN66907.1/1-271">
        <meta content=" x=0.0 y=16.0;" datatype="xsd:string" id="meta129" property="format" xsi:type="nex:LiteralMeta"/>
      </node>
      <node about="#node134" id="node134" label="C.coronatus_KXN66905.1/1-294">
        <meta content=" x=0.0 y=17.0;" datatype="xsd:string" id="meta135" property="format" xsi:type="nex:LiteralMeta"/>
      </node>
      <node about="#node140" id="node140" label="C.coronatus_KXN73517.1/1-302">
        <meta content=" x=0.0 y=18.0;" datatype="xsd:string" id="meta141" property="format" xsi:type="nex:LiteralMeta"/>
      </node>
      <node about="#node146" id="node146" label="99.8/99">
        <meta content=" x=-4.0 y=22.8125;" datatype="xsd:string" id="meta147" property="format" xsi:type="nex:LiteralMeta"/>
      </node>
      <node about="#node148" id="node148" label="91/99">
        <meta content=" x=-3.0 y=21.125;" datatype="xsd:string" id="meta149" property="format" xsi:type="nex:LiteralMeta"/>
      </node>
      <node about="#node150" id="node150" label="87.1/17">
        <meta content=" x=-2.0 y=19.75;" datatype="xsd:string" id="meta151" property="format" xsi:type="nex:LiteralMeta"/>
      </node>
      <node about="#node152" id="node152" label="C.coronatus_KXN64638.1/1-247">
        <meta content=" x=0.0 y=19.0;" datatype="xsd:string" id="meta153" property="format" xsi:type="nex:LiteralMeta"/>
      </node>
      <node about="#node154" id="node154" label="11/16">
        <meta content=" x=-1.0 y=20.5;" datatype="xsd:string" id="meta155" property="format" xsi:type="nex:LiteralMeta"/>
      </node>
      <node about="#node156" id="node156" label="C.coronatus_KXN66904.1/1-284">
        <meta content=" x=0.0 y=20.0;" datatype="xsd:string" id="meta157" property="format" xsi:type="nex:LiteralMeta"/>
      </node>
      <node about="#node158" id="node158" label="C.coronatus_KXN64594.1/1-284">
        <meta content=" x=0.0 y=21.0;" datatype="xsd:string" id="meta159" property="format" xsi:type="nex:LiteralMeta"/>
      </node>
      <node about="#node168" id="node168" label="95.9/100">
        <meta content=" x=-1.0 y=22.5;" datatype="xsd:string" id="meta169" property="format" xsi:type="nex:LiteralMeta"/>
      </node>
      <node about="#node170" id="node170" label="C.coronatus_KXN65035.1/1-291">
        <meta content=" x=0.0 y=22.0;" datatype="xsd:string" id="meta171" property="format" xsi:type="nex:LiteralMeta"/>
      </node>
      <node about="#node172" id="node172" label="C.coronatus_KXN65034.1/1-282">
        <meta content=" x=0.0 y=23.0;" datatype="xsd:string" id="meta173" property="format" xsi:type="nex:LiteralMeta"/>
      </node>
      <node about="#node182" id="node182" label="93.3/100">
        <meta content=" x=-1.0 y=24.5;" datatype="xsd:string" id="meta183" property="format" xsi:type="nex:LiteralMeta"/>
      </node>
      <node about="#node184" id="node184" label="C.coronatus_KXN65435.1/1-394">
        <meta content=" x=0.0 y=24.0;" datatype="xsd:string" id="meta185" property="format" xsi:type="nex:LiteralMeta"/>
      </node>
      <node about="#node186" id="node186" label="C.coronatus_KXN66061.1/1-292">
        <meta content=" x=0.0 y=25.0;" datatype="xsd:string" id="meta187" property="format" xsi:type="nex:LiteralMeta"/>
      </node>
      <node about="#node200" id="node200" label="C.coronatus_KXN73521.1/1-297">
        <meta content=" x=0.0 y=26.0;" datatype="xsd:string" id="meta201" property="format" xsi:type="nex:LiteralMeta"/>
      </node>
      <node about="#node210" id="node210" label="91.8/87">
        <meta content=" x=-7.0 y=40.226562;" datatype="xsd:string" id="meta211" property="format" xsi:type="nex:LiteralMeta"/>
      </node>
      <node about="#node212" id="node212" label="35.7/87">
        <meta content=" x=-6.0 y=32.796875;" datatype="xsd:string" id="meta213" property="format" xsi:type="nex:LiteralMeta"/>
      </node>
      <node about="#node214" id="node214" label="94.5/100">
        <meta content=" x=-4.0 y=30.3125;" datatype="xsd:string" id="meta215" property="format" xsi:type="nex:LiteralMeta"/>
      </node>
      <node about="#node216" id="node216" label="99.7/100">
        <meta content=" x=-3.0 y=29.125;" datatype="xsd:string" id="meta217" property="format" xsi:type="nex:LiteralMeta"/>
      </node>
      <node about="#node218" id="node218" label="22.4/98">
        <meta content=" x=-2.0 y=28.25;" datatype="xsd:string" id="meta219" property="format" xsi:type="nex:LiteralMeta"/>
      </node>
      <node about="#node220" id="node220" label="99.4/100">
        <meta content=" x=-1.0 y=27.5;" datatype="xsd:string" id="meta221" property="format" xsi:type="nex:LiteralMeta"/>
      </node>
      <node about="#node222" id="node222" label="T.sphaerospora_RKP04618.1/1-418">
        <meta content=" x=0.0 y=27.0;" datatype="xsd:string" id="meta223" property="format" xsi:type="nex:LiteralMeta"/>
      </node>
      <node about="#node224" id="node224" label="T.sphaerospora_RKP09378.1/1-292">
        <meta content=" x=0.0 y=28.0;" datatype="xsd:string" id="meta225" property="format" xsi:type="nex:LiteralMeta"/>
      </node>
      <node about="#node230" id="node230" label="T.sphaerospora_RKP09226.1/1-375">
        <meta content=" x=0.0 y=29.0;" datatype="xsd:string" id="meta231" property="format" xsi:type="nex:LiteralMeta"/>
      </node>
      <node about="#node236" id="node236" label="S.pseudoplumigaleata_RKP25200.1/1-311">
        <meta content=" x=0.0 y=30.0;" datatype="xsd:string" id="meta237" property="format" xsi:type="nex:LiteralMeta"/>
      </node>
      <node about="#node242" id="node242" label="99.5/100">
        <meta content=" x=-1.0 y=31.5;" datatype="xsd:string" id="meta243" property="format" xsi:type="nex:LiteralMeta"/>
      </node>
      <node about="#node244" id="node244" label="S.pseudoplumigaleata_RKP26153.1/1-347">
        <meta content=" x=0.0 y=31.0;" datatype="xsd:string" id="meta245" property="format" xsi:type="nex:LiteralMeta"/>
      </node>
      <node about="#node246" id="node246" label="T.sphaerospora_RKP08356.1/1-296">
        <meta content=" x=0.0 y=32.0;" datatype="xsd:string" id="meta247" property="format" xsi:type="nex:LiteralMeta"/>
      </node>
      <node about="#node256" id="node256" label="87.6/91">
        <meta content=" x=-5.0 y=35.28125;" datatype="xsd:string" id="meta257" property="format" xsi:type="nex:LiteralMeta"/>
      </node>
      <node about="#node258" id="node258" label="T.sphaerospora_RKP06996.1/1-315">
        <meta content=" x=0.0 y=33.0;" datatype="xsd:string" id="meta259" property="format" xsi:type="nex:LiteralMeta"/>
      </node>
      <node about="#node260" id="node260" label="96.5/100">
        <meta content=" x=-4.0 y=37.5625;" datatype="xsd:string" id="meta261" property="format" xsi:type="nex:LiteralMeta"/>
      </node>
      <node about="#node262" id="node262" label="99.8/100">
        <meta content=" x=-3.0 y=35.625;" datatype="xsd:string" id="meta263" property="format" xsi:type="nex:LiteralMeta"/>
      </node>
      <node about="#node264" id="node264" label="99.7/100">
        <meta content=" x=-1.0 y=34.5;" datatype="xsd:string" id="meta265" property="format" xsi:type="nex:LiteralMeta"/>
      </node>
      <node about="#node266" id="node266" label="B.meristosporus_ORX88852.1/1-316">
        <meta content=" x=0.0 y=34.0;" datatype="xsd:string" id="meta267" property="format" xsi:type="nex:LiteralMeta"/>
      </node>
      <node about="#node268" id="node268" label="B.meristosporus_ORX88844.1/1-312">
        <meta content=" x=0.0 y=35.0;" datatype="xsd:string" id="meta269" property="format" xsi:type="nex:LiteralMeta"/>
      </node>
      <node about="#node274" id="node274" label="78.4/100">
        <meta content=" x=-2.0 y=36.75;" datatype="xsd:string" id="meta275" property="format" xsi:type="nex:LiteralMeta"/>
      </node>
      <node about="#node276" id="node276" label="B.meristosporus_ORX92447.1/1-431">
        <meta content=" x=0.0 y=36.0;" datatype="xsd:string" id="meta277" property="format" xsi:type="nex:LiteralMeta"/>
      </node>
      <node about="#node278" id="node278" label="98.4/100">
        <meta content=" x=-1.0 y=37.5;" datatype="xsd:string" id="meta279" property="format" xsi:type="nex:LiteralMeta"/>
      </node>
      <node about="#node280" id="node280" label="B.meristosporus_ORX88790.1/1-427">
        <meta content=" x=0.0 y=37.0;" datatype="xsd:string" id="meta281" property="format" xsi:type="nex:LiteralMeta"/>
      </node>
      <node about="#node282" id="node282" label="B.meristosporus_ORX92446.1/1-350">
        <meta content=" x=0.0 y=38.0;" datatype="xsd:string" id="meta283" property="format" xsi:type="nex:LiteralMeta"/>
      </node>
      <node about="#node296" id="node296" label="100/100">
        <meta content=" x=-1.0 y=39.5;" datatype="xsd:string" id="meta297" property="format" xsi:type="nex:LiteralMeta"/>
      </node>
      <node about="#node298" id="node298" label="B.meristosporus_ORX95897.1/1-455">
        <meta content=" x=0.0 y=39.0;" datatype="xsd:string" id="meta299" property="format" xsi:type="nex:LiteralMeta"/>
      </node>
      <node about="#node300" id="node300" label="B.meristosporus_ORX79429.1/1-401">
        <meta content=" x=0.0 y=40.0;" datatype="xsd:string" id="meta301" property="format" xsi:type="nex:LiteralMeta"/>
      </node>
      <node about="#node318" id="node318" label="90.7/92">
        <meta content=" x=-5.0 y=47.65625;" datatype="xsd:string" id="meta319" property="format" xsi:type="nex:LiteralMeta"/>
      </node>
      <node about="#node320" id="node320" label="64.3/92">
        <meta content=" x=-4.0 y=44.0625;" datatype="xsd:string" id="meta321" property="format" xsi:type="nex:LiteralMeta"/>
      </node>
      <node about="#node322" id="node322" label="100/100">
        <meta content=" x=-3.0 y=41.875;" datatype="xsd:string" id="meta323" property="format" xsi:type="nex:LiteralMeta"/>
      </node>
      <node about="#node324" id="node324" label="G.prolifera_KXS21433.1/1-532">
        <meta content=" x=0.0 y=41.0;" datatype="xsd:string" id="meta325" property="format" xsi:type="nex:LiteralMeta"/>
      </node>
      <node about="#node326" id="node326" label="100/100">
        <meta content=" x=-2.0 y=42.75;" datatype="xsd:string" id="meta327" property="format" xsi:type="nex:LiteralMeta"/>
      </node>
      <node about="#node328" id="node328" label="G.prolifera_KXS11466.1/1-393">
        <meta content=" x=0.0 y=42.0;" datatype="xsd:string" id="meta329" property="format" xsi:type="nex:LiteralMeta"/>
      </node>
      <node about="#node330" id="node330" label="100/100">
        <meta content=" x=-1.0 y=43.5;" datatype="xsd:string" id="meta331" property="format" xsi:type="nex:LiteralMeta"/>
      </node>
      <node about="#node332" id="node332" label="G.prolifera_KXS11465.1/1-473">
        <meta content=" x=0.0 y=43.0;" datatype="xsd:string" id="meta333" property="format" xsi:type="nex:LiteralMeta"/>
      </node>
      <node about="#node334" id="node334" label="G.prolifera_KXS10633.1/1-478">
        <meta content=" x=0.0 y=44.0;" datatype="xsd:string" id="meta335" property="format" xsi:type="nex:LiteralMeta"/>
      </node>
      <node about="#node348" id="node348" label="99.8/100">
        <meta content=" x=-3.0 y=46.25;" datatype="xsd:string" id="meta349" property="format" xsi:type="nex:LiteralMeta"/>
      </node>
      <node about="#node350" id="node350" label="M.verticillata_KFH61995.1/1-397">
        <meta content=" x=0.0 y=45.0;" datatype="xsd:string" id="meta351" property="format" xsi:type="nex:LiteralMeta"/>
      </node>
      <node about="#node352" id="node352" label="99.4/100">
        <meta content=" x=-2.0 y=47.5;" datatype="xsd:string" id="meta353" property="format" xsi:type="nex:LiteralMeta"/>
      </node>
      <node about="#node354" id="node354" label="97/100">
        <meta content=" x=-1.0 y=46.5;" datatype="xsd:string" id="meta355" property="format" xsi:type="nex:LiteralMeta"/>
      </node>
      <node about="#node356" id="node356" label="L.transversale_XP_021879937.1/1-532">
        <meta content=" x=0.0 y=46.0;" datatype="xsd:string" id="meta357" property="format" xsi:type="nex:LiteralMeta"/>
      </node>
      <node about="#node358" id="node358" label="M.elongata_OAQ27787.1/1-545">
        <meta content=" x=0.0 y=47.0;" datatype="xsd:string" id="meta359" property="format" xsi:type="nex:LiteralMeta"/>
      </node>
      <node about="#node364" id="node364" label="72.8/99">
        <meta content=" x=-1.0 y=48.5;" datatype="xsd:string" id="meta365" property="format" xsi:type="nex:LiteralMeta"/>
      </node>
      <node about="#node366" id="node366" label="M.verticillata_KFH67618.1/1-514">
        <meta content=" x=0.0 y=48.0;" datatype="xsd:string" id="meta367" property="format" xsi:type="nex:LiteralMeta"/>
      </node>
      <node about="#node368" id="node368" label="M.verticillata_KFH67617.1/1-217">
        <meta content=" x=0.0 y=49.0;" datatype="xsd:string" id="meta369" property="format" xsi:type="nex:LiteralMeta"/>
      </node>
      <node about="#node386" id="node386" label="96.3/98">
        <meta content=" x=-2.0 y=51.25;" datatype="xsd:string" id="meta387" property="format" xsi:type="nex:LiteralMeta"/>
      </node>
      <node about="#node388" id="node388" label="98.6/100">
        <meta content=" x=-1.0 y=50.5;" datatype="xsd:string" id="meta389" property="format" xsi:type="nex:LiteralMeta"/>
      </node>
      <node about="#node390" id="node390" label="B.helicus_RKO93859.1/1-438">
        <meta content=" x=0.0 y=50.0;" datatype="xsd:string" id="meta391" property="format" xsi:type="nex:LiteralMeta"/>
      </node>
      <node about="#node392" id="node392" label="R.globosum_ORY42159.1/1-466">
        <meta content=" x=0.0 y=51.0;" datatype="xsd:string" id="meta393" property="format" xsi:type="nex:LiteralMeta"/>
      </node>
      <node about="#node398" id="node398" label="S.punctatus_XP_016611972.1/1-445">
        <meta content=" x=0.0 y=52.0;" datatype="xsd:string" id="meta399" property="format" xsi:type="nex:LiteralMeta"/>
      </node>
      <node about="#node420" id="node420" label="G.prolifera_KXS13540.1/1-561">
        <meta content=" x=0.0 y=53.0;" datatype="xsd:string" id="meta421" property="format" xsi:type="nex:LiteralMeta"/>
      </node>
      <node about="#node426" id="node426" label="94.3/100">
        <meta content=" x=-10.0 y=59.4834;" datatype="xsd:string" id="meta427" property="format" xsi:type="nex:LiteralMeta"/>
      </node>
      <node about="#node428" id="node428" label="P.saccamoebae_PJF19229.1/1-657">
        <meta content=" x=0.0 y=54.0;" datatype="xsd:string" id="meta429" property="format" xsi:type="nex:LiteralMeta"/>
      </node>
      <node about="#node430" id="node430" label="82.6/96">
        <meta content=" x=-9.0 y=64.9668;" datatype="xsd:string" id="meta431" property="format" xsi:type="nex:LiteralMeta"/>
      </node>
      <node about="#node432" id="node432" label="39/96">
        <meta content=" x=-8.0 y=59.933594;" datatype="xsd:string" id="meta433" property="format" xsi:type="nex:LiteralMeta"/>
      </node>
      <node about="#node434" id="node434" label="99.7/100">
        <meta content=" x=-3.0 y=57.125;" datatype="xsd:string" id="meta435" property="format" xsi:type="nex:LiteralMeta"/>
      </node>
      <node about="#node436" id="node436" label="100/100">
        <meta content=" x=-2.0 y=56.25;" datatype="xsd:string" id="meta437" property="format" xsi:type="nex:LiteralMeta"/>
      </node>
      <node about="#node438" id="node438" label="92.7/100">
        <meta content=" x=-1.0 y=55.5;" datatype="xsd:string" id="meta439" property="format" xsi:type="nex:LiteralMeta"/>
      </node>
      <node about="#node440" id="node440" label="R.globosum_ORY31553.1/1-584">
        <meta content=" x=0.0 y=55.0;" datatype="xsd:string" id="meta441" property="format" xsi:type="nex:LiteralMeta"/>
      </node>
      <node about="#node442" id="node442" label="R.globosum_ORY16203.1/1-268">
        <meta content=" x=0.0 y=56.0;" datatype="xsd:string" id="meta443" property="format" xsi:type="nex:LiteralMeta"/>
      </node>
      <node about="#node448" id="node448" label="R.globosum_ORY31560.1/1-359">
        <meta content=" x=0.0 y=57.0;" datatype="xsd:string" id="meta449" property="format" xsi:type="nex:LiteralMeta"/>
      </node>
      <node about="#node454" id="node454" label="R.globosum_ORY31555.1/1-493">
        <meta content=" x=0.0 y=58.0;" datatype="xsd:string" id="meta455" property="format" xsi:type="nex:LiteralMeta"/>
      </node>
      <node about="#node460" id="node460" label="87.3/100">
        <meta content=" x=-7.0 y=62.742188;" datatype="xsd:string" id="meta461" property="format" xsi:type="nex:LiteralMeta"/>
      </node>
      <node about="#node462" id="node462" label="26.2/64">
        <meta content=" x=-1.0 y=59.5;" datatype="xsd:string" id="meta463" property="format" xsi:type="nex:LiteralMeta"/>
      </node>
      <node about="#node464" id="node464" label="C.coronatus_KXN71015.1/1-314">
        <meta content=" x=0.0 y=59.0;" datatype="xsd:string" id="meta465" property="format" xsi:type="nex:LiteralMeta"/>
      </node>
      <node about="#node466" id="node466" label="C.coronatus_KXN71065.1/1-230">
        <meta content=" x=0.0 y=60.0;" datatype="xsd:string" id="meta467" property="format" xsi:type="nex:LiteralMeta"/>
      </node>
      <node about="#node472" id="node472" label="89/99">
        <meta content=" x=-6.0 y=65.984375;" datatype="xsd:string" id="meta473" property="format" xsi:type="nex:LiteralMeta"/>
      </node>
      <node about="#node474" id="node474" label="86.2/100">
        <meta content=" x=-5.0 y=62.96875;" datatype="xsd:string" id="meta475" property="format" xsi:type="nex:LiteralMeta"/>
      </node>
      <node about="#node476" id="node476" label="C.coronatus_KXN69376.1/1-415">
        <meta content=" x=0.0 y=61.0;" datatype="xsd:string" id="meta477" property="format" xsi:type="nex:LiteralMeta"/>
      </node>
      <node about="#node478" id="node478" label="98.4/100">
        <meta content=" x=-4.0 y=64.9375;" datatype="xsd:string" id="meta479" property="format" xsi:type="nex:LiteralMeta"/>
      </node>
      <node about="#node480" id="node480" label="99.9/100">
        <meta content=" x=-3.0 y=63.125;" datatype="xsd:string" id="meta481" property="format" xsi:type="nex:LiteralMeta"/>
      </node>
      <node about="#node482" id="node482" label="C.coronatus_KXN69776.1/1-376">
        <meta content=" x=0.0 y=62.0;" datatype="xsd:string" id="meta483" property="format" xsi:type="nex:LiteralMeta"/>
      </node>
      <node about="#node484" id="node484" label="94.3/100">
        <meta content=" x=-2.0 y=64.25;" datatype="xsd:string" id="meta485" property="format" xsi:type="nex:LiteralMeta"/>
      </node>
      <node about="#node486" id="node486" label="99.4/100">
        <meta content=" x=-1.0 y=63.5;" datatype="xsd:string" id="meta487" property="format" xsi:type="nex:LiteralMeta"/>
      </node>
      <node about="#node488" id="node488" label="C.coronatus_KXN68877.1/1-416">
        <meta content=" x=0.0 y=63.0;" datatype="xsd:string" id="meta489" property="format" xsi:type="nex:LiteralMeta"/>
      </node>
      <node about="#node490" id="node490" label="C.coronatus_KXN68881.1/1-418">
        <meta content=" x=0.0 y=64.0;" datatype="xsd:string" id="meta491" property="format" xsi:type="nex:LiteralMeta"/>
      </node>
      <node about="#node496" id="node496" label="C.coronatus_KXN69775.1/1-231">
        <meta content=" x=0.0 y=65.0;" datatype="xsd:string" id="meta497" property="format" xsi:type="nex:LiteralMeta"/>
      </node>
      <node about="#node506" id="node506" label="41.5/99">
        <meta content=" x=-2.0 y=66.75;" datatype="xsd:string" id="meta507" property="format" xsi:type="nex:LiteralMeta"/>
      </node>
      <node about="#node508" id="node508" label="C.coronatus_KXN69773.1/1-426">
        <meta content=" x=0.0 y=66.0;" datatype="xsd:string" id="meta509" property="format" xsi:type="nex:LiteralMeta"/>
      </node>
      <node about="#node510" id="node510" label="72.8/99">
        <meta content=" x=-1.0 y=67.5;" datatype="xsd:string" id="meta511" property="format" xsi:type="nex:LiteralMeta"/>
      </node>
      <node about="#node512" id="node512" label="C.coronatus_KXN65049.1/1-320">
        <meta content=" x=0.0 y=67.0;" datatype="xsd:string" id="meta513" property="format" xsi:type="nex:LiteralMeta"/>
      </node>
      <node about="#node514" id="node514" label="C.coronatus_KXN65050.1/1-419">
        <meta content=" x=0.0 y=68.0;" datatype="xsd:string" id="meta515" property="format" xsi:type="nex:LiteralMeta"/>
      </node>
      <node about="#node532" id="node532" label="E.planchoniana_ADK37837.1/1-415">
        <meta content=" x=0.0 y=69.0;" datatype="xsd:string" id="meta533" property="format" xsi:type="nex:LiteralMeta"/>
      </node>
      <node about="#node546" id="node546" label="S.punctatus_XP_016605808.1/1-397">
        <meta content=" x=0.0 y=70.0;" datatype="xsd:string" id="meta547" property="format" xsi:type="nex:LiteralMeta"/>
      </node>
      <node about="#node560" id="node560" label="100/100">
        <meta content=" x=-22.0 y=190.3311;" datatype="xsd:string" id="meta561" property="format" xsi:type="nex:LiteralMeta"/>
      </node>
      <node about="#node562" id="node562" label="98.1/100">
        <meta content=" x=-16.0 y=115.71376;" datatype="xsd:string" id="meta563" property="format" xsi:type="nex:LiteralMeta"/>
      </node>
      <node about="#node564" id="node564" label="99.9/100">
        <meta content=" x=-13.0 y=109.95862;" datatype="xsd:string" id="meta565" property="format" xsi:type="nex:LiteralMeta"/>
      </node>
      <node about="#node566" id="node566" label="98.5/99">
        <meta content=" x=-12.0 y=105.66724;" datatype="xsd:string" id="meta567" property="format" xsi:type="nex:LiteralMeta"/>
      </node>
      <node about="#node568" id="node568" label="97/95">
        <meta content=" x=-11.0 y=100.08447;" datatype="xsd:string" id="meta569" property="format" xsi:type="nex:LiteralMeta"/>
      </node>
      <node about="#node570" id="node570" label="87.5/52">
        <meta content=" x=-10.0 y=91.168945;" datatype="xsd:string" id="meta571" property="format" xsi:type="nex:LiteralMeta"/>
      </node>
      <node about="#node572" id="node572" label="94.2/47">
        <meta content=" x=-9.0 y=79.63281;" datatype="xsd:string" id="meta573" property="format" xsi:type="nex:LiteralMeta"/>
      </node>
      <node about="#node574" id="node574" label="53.2/38">
        <meta content=" x=-3.0 y=72.875;" datatype="xsd:string" id="meta575" property="format" xsi:type="nex:LiteralMeta"/>
      </node>
      <node about="#node576" id="node576" label="94.6/94">
        <meta content=" x=-2.0 y=71.75;" datatype="xsd:string" id="meta577" property="format" xsi:type="nex:LiteralMeta"/>
      </node>
      <node about="#node578" id="node578" label="E.australis_TKX22620.1/1-499">
        <meta content=" x=0.0 y=71.0;" datatype="xsd:string" id="meta579" property="format" xsi:type="nex:LiteralMeta"/>
      </node>
      <node about="#node580" id="node580" label="97.9/100">
        <meta content=" x=-1.0 y=72.5;" datatype="xsd:string" id="meta581" property="format" xsi:type="nex:LiteralMeta"/>
      </node>
      <node about="#node582" id="node582" label="A.rabiei_KZM18640.1/1-478">
        <meta content=" x=0.0 y=72.0;" datatype="xsd:string" id="meta583" property="format" xsi:type="nex:LiteralMeta"/>
      </node>
      <node about="#node584" id="node584" label="E.nigrum_OSS53544.1/1-478">
        <meta content=" x=0.0 y=73.0;" datatype="xsd:string" id="meta585" property="format" xsi:type="nex:LiteralMeta"/>
      </node>
      <node about="#node594" id="node594" label="C.cassiicola_PSN71559.1/1-478">
        <meta content=" x=0.0 y=74.0;" datatype="xsd:string" id="meta595" property="format" xsi:type="nex:LiteralMeta"/>
      </node>
      <node about="#node600" id="node600" label="85.6/72">
        <meta content=" x=-8.0 y=86.390625;" datatype="xsd:string" id="meta601" property="format" xsi:type="nex:LiteralMeta"/>
      </node>
      <node about="#node602" id="node602" label="99.1/98">
        <meta content=" x=-7.0 y=81.28125;" datatype="xsd:string" id="meta603" property="format" xsi:type="nex:LiteralMeta"/>
      </node>
      <node about="#node604" id="node604" label="63.6/98">
        <meta content=" x=-1.0 y=75.5;" datatype="xsd:string" id="meta605" property="format" xsi:type="nex:LiteralMeta"/>
      </node>
      <node about="#node606" id="node606" label="P.macrospinosa_PVI03983.1/1-480">
        <meta content=" x=0.0 y=75.0;" datatype="xsd:string" id="meta607" property="format" xsi:type="nex:LiteralMeta"/>
      </node>
      <node about="#node608" id="node608" label="P.sporulosa_XP_018030537.1/1-478">
        <meta content=" x=0.0 y=76.0;" datatype="xsd:string" id="meta609" property="format" xsi:type="nex:LiteralMeta"/>
      </node>
      <node about="#node614" id="node614" label="100/100">
        <meta content=" x=-6.0 y=87.0625;" datatype="xsd:string" id="meta615" property="format" xsi:type="nex:LiteralMeta"/>
      </node>
      <node about="#node616" id="node616" label="91.9/100">
        <meta content=" x=-5.0 y=84.125;" datatype="xsd:string" id="meta617" property="format" xsi:type="nex:LiteralMeta"/>
      </node>
      <node about="#node618" id="node618" label="97.4/100">
        <meta content=" x=-4.0 y=80.9375;" datatype="xsd:string" id="meta619" property="format" xsi:type="nex:LiteralMeta"/>
      </node>
      <node about="#node620" id="node620" label="94.7/99">
        <meta content=" x=-3.0 y=79.375;" datatype="xsd:string" id="meta621" property="format" xsi:type="nex:LiteralMeta"/>
      </node>
      <node about="#node622" id="node622" label="31.4/93">
        <meta content=" x=-2.0 y=78.25;" datatype="xsd:string" id="meta623" property="format" xsi:type="nex:LiteralMeta"/>
      </node>
      <node about="#node624" id="node624" label="96.5/100">
        <meta content=" x=-1.0 y=77.5;" datatype="xsd:string" id="meta625" property="format" xsi:type="nex:LiteralMeta"/>
      </node>
      <node about="#node626" id="node626" label="C.graminicola_XP_008100787.1/1-479">
        <meta content=" x=0.0 y=77.0;" datatype="xsd:string" id="meta627" property="format" xsi:type="nex:LiteralMeta"/>
      </node>
      <node about="#node628" id="node628" label="C.sublineola_KDN70124.1/1-479">
        <meta content=" x=0.0 y=78.0;" datatype="xsd:string" id="meta629" property="format" xsi:type="nex:LiteralMeta"/>
      </node>
      <node about="#node634" id="node634" label="C.tofieldiae_KZL65522.1/1-482">
        <meta content=" x=0.0 y=79.0;" datatype="xsd:string" id="meta635" property="format" xsi:type="nex:LiteralMeta"/>
      </node>
      <node about="#node640" id="node640" label="96.4/100">
        <meta content=" x=-1.0 y=80.5;" datatype="xsd:string" id="meta641" property="format" xsi:type="nex:LiteralMeta"/>
      </node>
      <node about="#node642" id="node642" label="C.incanum_KZL81579.1/1-497">
        <meta content=" x=0.0 y=80.0;" datatype="xsd:string" id="meta643" property="format" xsi:type="nex:LiteralMeta"/>
      </node>
      <node about="#node644" id="node644" label="C.incanum_OHW98868.1/1-479">
        <meta content=" x=0.0 y=81.0;" datatype="xsd:string" id="meta645" property="format" xsi:type="nex:LiteralMeta"/>
      </node>
      <node about="#node654" id="node654" label="99.5/100">
        <meta content=" x=-1.0 y=82.5;" datatype="xsd:string" id="meta655" property="format" xsi:type="nex:LiteralMeta"/>
      </node>
      <node about="#node656" id="node656" label="C.higginsianum_XP_018152575.1/1-479">
        <meta content=" x=0.0 y=82.0;" datatype="xsd:string" id="meta657" property="format" xsi:type="nex:LiteralMeta"/>
      </node>
      <node about="#node658" id="node658" label="C.tanaceti_TKW49643.1/1-480">
        <meta content=" x=0.0 y=83.0;" datatype="xsd:string" id="meta659" property="format" xsi:type="nex:LiteralMeta"/>
      </node>
      <node about="#node668" id="node668" label="98.8/100">
        <meta content=" x=-4.0 y=87.3125;" datatype="xsd:string" id="meta669" property="format" xsi:type="nex:LiteralMeta"/>
      </node>
      <node about="#node670" id="node670" label="40.8/77">
        <meta content=" x=-3.0 y=85.625;" datatype="xsd:string" id="meta671" property="format" xsi:type="nex:LiteralMeta"/>
      </node>
      <node about="#node672" id="node672" label="98/100">
        <meta content=" x=-1.0 y=84.5;" datatype="xsd:string" id="meta673" property="format" xsi:type="nex:LiteralMeta"/>
      </node>
      <node about="#node674" id="node674" label="C.gloeosporioides_EQB50871.1/1-479">
        <meta content=" x=0.0 y=84.0;" datatype="xsd:string" id="meta675" property="format" xsi:type="nex:LiteralMeta"/>
      </node>
      <node about="#node676" id="node676" label="C.fructicola_ELA29191.1/1-479">
        <meta content=" x=0.0 y=85.0;" datatype="xsd:string" id="meta677" property="format" xsi:type="nex:LiteralMeta"/>
      </node>
      <node about="#node682" id="node682" label="97.8/100">
        <meta content=" x=-2.0 y=86.75;" datatype="xsd:string" id="meta683" property="format" xsi:type="nex:LiteralMeta"/>
      </node>
      <node about="#node684" id="node684" label="C.salicis_KXH68835.1/1-479">
        <meta content=" x=0.0 y=86.0;" datatype="xsd:string" id="meta685" property="format" xsi:type="nex:LiteralMeta"/>
      </node>
      <node about="#node686" id="node686" label="85.9/100">
        <meta content=" x=-1.0 y=87.5;" datatype="xsd:string" id="meta687" property="format" xsi:type="nex:LiteralMeta"/>
      </node>
      <node about="#node688" id="node688" label="C.simmondsii_KXH24926.1/1-479">
        <meta content=" x=0.0 y=87.0;" datatype="xsd:string" id="meta689" property="format" xsi:type="nex:LiteralMeta"/>
      </node>
      <node about="#node690" id="node690" label="C.fioriniae_EXF73422.1/1-479">
        <meta content=" x=0.0 y=88.0;" datatype="xsd:string" id="meta691" property="format" xsi:type="nex:LiteralMeta"/>
      </node>
      <node about="#node704" id="node704" label="C.orchidophilum_XP_022477031.1/1-479">
        <meta content=" x=0.0 y=89.0;" datatype="xsd:string" id="meta705" property="format" xsi:type="nex:LiteralMeta"/>
      </node>
      <node about="#node714" id="node714" label="C.chlorophyti_OLN95483.1/1-468">
        <meta content=" x=0.0 y=90.0;" datatype="xsd:string" id="meta715" property="format" xsi:type="nex:LiteralMeta"/>
      </node>
      <node about="#node724" id="node724" label="99.9/100">
        <meta content=" x=-1.0 y=91.5;" datatype="xsd:string" id="meta725" property="format" xsi:type="nex:LiteralMeta"/>
      </node>
      <node about="#node726" id="node726" label="P.nodorum_XP_001794543.1/1-479">
        <meta content=" x=0.0 y=91.0;" datatype="xsd:string" id="meta727" property="format" xsi:type="nex:LiteralMeta"/>
      </node>
      <node about="#node728" id="node728" label="S.sp._OAL07185.1/1-479">
        <meta content=" x=0.0 y=92.0;" datatype="xsd:string" id="meta729" property="format" xsi:type="nex:LiteralMeta"/>
      </node>
      <node about="#node742" id="node742" label="74.4/84">
        <meta content=" x=-9.0 y=102.70508;" datatype="xsd:string" id="meta743" property="format" xsi:type="nex:LiteralMeta"/>
      </node>
      <node about="#node744" id="node744" label="99.9/100">
        <meta content=" x=-8.0 y=97.41016;" datatype="xsd:string" id="meta745" property="format" xsi:type="nex:LiteralMeta"/>
      </node>
      <node about="#node746" id="node746" label="L.maculans_XP_003837835.1/1-479">
        <meta content=" x=0.0 y=93.0;" datatype="xsd:string" id="meta747" property="format" xsi:type="nex:LiteralMeta"/>
      </node>
      <node about="#node748" id="node748" label="100/100">
        <meta content=" x=-7.0 y=101.82031;" datatype="xsd:string" id="meta749" property="format" xsi:type="nex:LiteralMeta"/>
      </node>
      <node about="#node750" id="node750" label="26.6/91">
        <meta content=" x=-6.0 y=99.703125;" datatype="xsd:string" id="meta751" property="format" xsi:type="nex:LiteralMeta"/>
      </node>
      <node about="#node752" id="node752" label="90.4/98">
        <meta content=" x=-5.0 y=97.40625;" datatype="xsd:string" id="meta753" property="format" xsi:type="nex:LiteralMeta"/>
      </node>
      <node about="#node754" id="node754" label="99.9/100">
        <meta content=" x=-2.0 y=94.75;" datatype="xsd:string" id="meta755" property="format" xsi:type="nex:LiteralMeta"/>
      </node>
      <node about="#node756" id="node756" label="P.seminiperda_RMZ74573.1/1-501">
        <meta content=" x=0.0 y=94.0;" datatype="xsd:string" id="meta757" property="format" xsi:type="nex:LiteralMeta"/>
      </node>
      <node about="#node758" id="node758" label="94.8/100">
        <meta content=" x=-1.0 y=95.5;" datatype="xsd:string" id="meta759" property="format" xsi:type="nex:LiteralMeta"/>
      </node>
      <node about="#node760" id="node760" label="P.teres_EFQ95148.1/1-480">
        <meta content=" x=0.0 y=95.0;" datatype="xsd:string" id="meta761" property="format" xsi:type="nex:LiteralMeta"/>
      </node>
      <node about="#node762" id="node762" label="P.tritici-repentis_XP_001931884.1/1-480">
        <meta content=" x=0.0 y=96.0;" datatype="xsd:string" id="meta763" property="format" xsi:type="nex:LiteralMeta"/>
      </node>
      <node about="#node772" id="node772" label="99.8/100">
        <meta content=" x=-4.0 y=100.0625;" datatype="xsd:string" id="meta773" property="format" xsi:type="nex:LiteralMeta"/>
      </node>
      <node about="#node774" id="node774" label="67.2/100">
        <meta content=" x=-3.0 y=99.125;" datatype="xsd:string" id="meta775" property="format" xsi:type="nex:LiteralMeta"/>
      </node>
      <node about="#node776" id="node776" label="88.8/100">
        <meta content=" x=-2.0 y=98.25;" datatype="xsd:string" id="meta777" property="format" xsi:type="nex:LiteralMeta"/>
      </node>
      <node about="#node778" id="node778" label="0/100">
        <meta content=" x=-1.0 y=97.5;" datatype="xsd:string" id="meta779" property="format" xsi:type="nex:LiteralMeta"/>
      </node>
      <node about="#node780" id="node780" label="A.arborescens_XP_028511253.1/1-479">
        <meta content=" x=0.0 y=97.0;" datatype="xsd:string" id="meta781" property="format" xsi:type="nex:LiteralMeta"/>
      </node>
      <node about="#node782" id="node782" label="A.arborescens_RYN41343.1/1-454">
        <meta content=" x=0.0 y=98.0;" datatype="xsd:string" id="meta783" property="format" xsi:type="nex:LiteralMeta"/>
      </node>
      <node about="#node788" id="node788" label="A.arborescens_RYO72000.1/1-479">
        <meta content=" x=0.0 y=99.0;" datatype="xsd:string" id="meta789" property="format" xsi:type="nex:LiteralMeta"/>
      </node>
      <node about="#node794" id="node794" label="A.gaisen_RYO51122.1/1-479">
        <meta content=" x=0.0 y=100.0;" datatype="xsd:string" id="meta795" property="format" xsi:type="nex:LiteralMeta"/>
      </node>
      <node about="#node800" id="node800" label="A.alternata_XP_018386243.1/1-479">
        <meta content=" x=0.0 y=101.0;" datatype="xsd:string" id="meta801" property="format" xsi:type="nex:LiteralMeta"/>
      </node>
      <node about="#node810" id="node810" label="S.lycopersici_KNG51565.1/1-479">
        <meta content=" x=0.0 y=102.0;" datatype="xsd:string" id="meta811" property="format" xsi:type="nex:LiteralMeta"/>
      </node>
      <node about="#node816" id="node816" label="95.6/100">
        <meta content=" x=-4.0 y=103.9375;" datatype="xsd:string" id="meta817" property="format" xsi:type="nex:LiteralMeta"/>
      </node>
      <node about="#node818" id="node818" label="E.turcica_XP_008020920.1/1-479">
        <meta content=" x=0.0 y=103.0;" datatype="xsd:string" id="meta819" property="format" xsi:type="nex:LiteralMeta"/>
      </node>
      <node about="#node820" id="node820" label="99.8/100">
        <meta content=" x=-3.0 y=104.875;" datatype="xsd:string" id="meta821" property="format" xsi:type="nex:LiteralMeta"/>
      </node>
      <node about="#node822" id="node822" label="B.maydis_XP_014081083.1/1-479">
        <meta content=" x=0.0 y=104.0;" datatype="xsd:string" id="meta823" property="format" xsi:type="nex:LiteralMeta"/>
      </node>
      <node about="#node824" id="node824" label="73.1/86">
        <meta content=" x=-2.0 y=105.75;" datatype="xsd:string" id="meta825" property="format" xsi:type="nex:LiteralMeta"/>
      </node>
      <node about="#node826" id="node826" label="B.sorokiniana_XP_007695763.1/1-479">
        <meta content=" x=0.0 y=105.0;" datatype="xsd:string" id="meta827" property="format" xsi:type="nex:LiteralMeta"/>
      </node>
      <node about="#node828" id="node828" label="88.6/86">
        <meta content=" x=-1.0 y=106.5;" datatype="xsd:string" id="meta829" property="format" xsi:type="nex:LiteralMeta"/>
      </node>
      <node about="#node830" id="node830" label="B.zeicola_XP_007715497.1/1-479">
        <meta content=" x=0.0 y=106.0;" datatype="xsd:string" id="meta831" property="format" xsi:type="nex:LiteralMeta"/>
      </node>
      <node about="#node832" id="node832" label="B.oryzae_XP_007690216.1/1-479">
        <meta content=" x=0.0 y=107.0;" datatype="xsd:string" id="meta833" property="format" xsi:type="nex:LiteralMeta"/>
      </node>
      <node about="#node858" id="node858" label="P.sp._OAL52141.1/1-479">
        <meta content=" x=0.0 y=108.0;" datatype="xsd:string" id="meta859" property="format" xsi:type="nex:LiteralMeta"/>
      </node>
      <node about="#node868" id="node868" label="C.aquaticus_ORX97852.1/1-478">
        <meta content=" x=0.0 y=109.0;" datatype="xsd:string" id="meta869" property="format" xsi:type="nex:LiteralMeta"/>
      </node>
      <node about="#node874" id="node874" label="24.2/63">
        <meta content=" x=-2.0 y=111.25;" datatype="xsd:string" id="meta875" property="format" xsi:type="nex:LiteralMeta"/>
      </node>
      <node about="#node876" id="node876" label="100/100">
        <meta content=" x=-1.0 y=110.5;" datatype="xsd:string" id="meta877" property="format" xsi:type="nex:LiteralMeta"/>
      </node>
      <node about="#node878" id="node878" label="D.ampelina_KKY34658.1/1-476">
        <meta content=" x=0.0 y=110.0;" datatype="xsd:string" id="meta879" property="format" xsi:type="nex:LiteralMeta"/>
      </node>
      <node about="#node880" id="node880" label="P.macrospinosa_PVH98732.1/1-479">
        <meta content=" x=0.0 y=111.0;" datatype="xsd:string" id="meta881" property="format" xsi:type="nex:LiteralMeta"/>
      </node>
      <node about="#node886" id="node886" label="D.haptotyla_EPS38912.1/1-482">
        <meta content=" x=0.0 y=112.0;" datatype="xsd:string" id="meta887" property="format" xsi:type="nex:LiteralMeta"/>
      </node>
      <node about="#node896" id="node896" label="100/100">
        <meta content=" x=-2.0 y=114.25;" datatype="xsd:string" id="meta897" property="format" xsi:type="nex:LiteralMeta"/>
      </node>
      <node about="#node898" id="node898" label="0/88">
        <meta content=" x=-1.0 y=113.5;" datatype="xsd:string" id="meta899" property="format" xsi:type="nex:LiteralMeta"/>
      </node>
      <node about="#node900" id="node900" label="P.anserina_XP_001904961.1/1-467">
        <meta content=" x=0.0 y=113.0;" datatype="xsd:string" id="meta901" property="format" xsi:type="nex:LiteralMeta"/>
      </node>
      <node about="#node902" id="node902" label="P.anserina_CDP29381.1/1-485">
        <meta content=" x=0.0 y=114.0;" datatype="xsd:string" id="meta903" property="format" xsi:type="nex:LiteralMeta"/>
      </node>
      <node about="#node908" id="node908" label="P.comata_VBB81158.1/1-485">
        <meta content=" x=0.0 y=115.0;" datatype="xsd:string" id="meta909" property="format" xsi:type="nex:LiteralMeta"/>
      </node>
      <node about="#node918" id="node918" label="100/100">
        <meta content=" x=-15.0 y=121.4689;" datatype="xsd:string" id="meta919" property="format" xsi:type="nex:LiteralMeta"/>
      </node>
      <node about="#node920" id="node920" label="C.cassiicola_PSN65295.1/1-486">
        <meta content=" x=0.0 y=116.0;" datatype="xsd:string" id="meta921" property="format" xsi:type="nex:LiteralMeta"/>
      </node>
      <node about="#node922" id="node922" label="94.4/99">
        <meta content=" x=-14.0 y=126.937805;" datatype="xsd:string" id="meta923" property="format" xsi:type="nex:LiteralMeta"/>
      </node>
      <node about="#node924" id="node924" label="99.8/99">
        <meta content=" x=-1.0 y=117.5;" datatype="xsd:string" id="meta925" property="format" xsi:type="nex:LiteralMeta"/>
      </node>
      <node about="#node926" id="node926" label="E.nigrum_OSS43924.1/1-488">
        <meta content=" x=0.0 y=117.0;" datatype="xsd:string" id="meta927" property="format" xsi:type="nex:LiteralMeta"/>
      </node>
      <node about="#node928" id="node928" label="A.rabiei_KZM18987.1/1-488">
        <meta content=" x=0.0 y=118.0;" datatype="xsd:string" id="meta929" property="format" xsi:type="nex:LiteralMeta"/>
      </node>
      <node about="#node934" id="node934" label="94.1/99">
        <meta content=" x=-13.0 y=136.37561;" datatype="xsd:string" id="meta935" property="format" xsi:type="nex:LiteralMeta"/>
      </node>
      <node about="#node936" id="node936" label="94.5/94">
        <meta content=" x=-12.0 y=131.25122;" datatype="xsd:string" id="meta937" property="format" xsi:type="nex:LiteralMeta"/>
      </node>
      <node about="#node938" id="node938" label="19.2/54">
        <meta content=" x=-11.0 y=122.50244;" datatype="xsd:string" id="meta939" property="format" xsi:type="nex:LiteralMeta"/>
      </node>
      <node about="#node940" id="node940" label="L.maculans_XP_003844832.1/1-570">
        <meta content=" x=0.0 y=119.0;" datatype="xsd:string" id="meta941" property="format" xsi:type="nex:LiteralMeta"/>
      </node>
      <node about="#node942" id="node942" label="99.7/100">
        <meta content=" x=-10.0 y=126.00488;" datatype="xsd:string" id="meta943" property="format" xsi:type="nex:LiteralMeta"/>
      </node>
      <node about="#node944" id="node944" label="100/100">
        <meta content=" x=-1.0 y=120.5;" datatype="xsd:string" id="meta945" property="format" xsi:type="nex:LiteralMeta"/>
      </node>
      <node about="#node946" id="node946" label="P.tritici-repentis_XP_001931695.1/1-488">
        <meta content=" x=0.0 y=120.0;" datatype="xsd:string" id="meta947" property="format" xsi:type="nex:LiteralMeta"/>
      </node>
      <node about="#node948" id="node948" label="P.teres_EFQ94720.1/1-488">
        <meta content=" x=0.0 y=121.0;" datatype="xsd:string" id="meta949" property="format" xsi:type="nex:LiteralMeta"/>
      </node>
      <node about="#node954" id="node954" label="45.9/95">
        <meta content=" x=-9.0 y=131.50977;" datatype="xsd:string" id="meta955" property="format" xsi:type="nex:LiteralMeta"/>
      </node>
      <node about="#node956" id="node956" label="96.3/97">
        <meta content=" x=-6.0 y=125.859375;" datatype="xsd:string" id="meta957" property="format" xsi:type="nex:LiteralMeta"/>
      </node>
      <node about="#node958" id="node958" label="27.7/71">
        <meta content=" x=-5.0 y=123.71875;" datatype="xsd:string" id="meta959" property="format" xsi:type="nex:LiteralMeta"/>
      </node>
      <node about="#node960" id="node960" label="E.turcica_XP_008024756.1/1-488">
        <meta content=" x=0.0 y=122.0;" datatype="xsd:string" id="meta961" property="format" xsi:type="nex:LiteralMeta"/>
      </node>
      <node about="#node962" id="node962" label="99.6/100">
        <meta content=" x=-4.0 y=125.4375;" datatype="xsd:string" id="meta963" property="format" xsi:type="nex:LiteralMeta"/>
      </node>
      <node about="#node964" id="node964" label="91.7/53">
        <meta content=" x=-3.0 y=123.875;" datatype="xsd:string" id="meta965" property="format" xsi:type="nex:LiteralMeta"/>
      </node>
      <node about="#node966" id="node966" label="B.sorokiniana_XP_007694365.1/1-488">
        <meta content=" x=0.0 y=123.0;" datatype="xsd:string" id="meta967" property="format" xsi:type="nex:LiteralMeta"/>
      </node>
      <node about="#node968" id="node968" label="4.5/16">
        <meta content=" x=-2.0 y=124.75;" datatype="xsd:string" id="meta969" property="format" xsi:type="nex:LiteralMeta"/>
      </node>
      <node about="#node970" id="node970" label="B.oryzae_XP_007689830.1/1-488">
        <meta content=" x=0.0 y=124.0;" datatype="xsd:string" id="meta971" property="format" xsi:type="nex:LiteralMeta"/>
      </node>
      <node about="#node972" id="node972" label="95.3/100">
        <meta content=" x=-1.0 y=125.5;" datatype="xsd:string" id="meta973" property="format" xsi:type="nex:LiteralMeta"/>
      </node>
      <node about="#node974" id="node974" label="B.zeicola_XP_007717213.1/1-488">
        <meta content=" x=0.0 y=125.0;" datatype="xsd:string" id="meta975" property="format" xsi:type="nex:LiteralMeta"/>
      </node>
      <node about="#node976" id="node976" label="B.victoriae_XP_014562102.1/1-488">
        <meta content=" x=0.0 y=126.0;" datatype="xsd:string" id="meta977" property="format" xsi:type="nex:LiteralMeta"/>
      </node>
      <node about="#node990" id="node990" label="B.maydis_XP_014080214.1/1-488">
        <meta content=" x=0.0 y=127.0;" datatype="xsd:string" id="meta991" property="format" xsi:type="nex:LiteralMeta"/>
      </node>
      <node about="#node1000" id="node1000" label="S.lycopersici_KNG51635.1/1-488">
        <meta content=" x=0.0 y=128.0;" datatype="xsd:string" id="meta1001" property="format" xsi:type="nex:LiteralMeta"/>
      </node>
      <node about="#node1006" id="node1006" label="100/100">
        <meta content=" x=-8.0 y=137.16016;" datatype="xsd:string" id="meta1007" property="format" xsi:type="nex:LiteralMeta"/>
      </node>
      <node about="#node1008" id="node1008" label="83/97">
        <meta content=" x=-7.0 y=135.82031;" datatype="xsd:string" id="meta1009" property="format" xsi:type="nex:LiteralMeta"/>
      </node>
      <node about="#node1010" id="node1010" label="77.7/82">
        <meta content=" x=-6.0 y=134.64062;" datatype="xsd:string" id="meta1011" property="format" xsi:type="nex:LiteralMeta"/>
      </node>
      <node about="#node1012" id="node1012" label="0/78">
        <meta content=" x=-5.0 y=133.28125;" datatype="xsd:string" id="meta1013" property="format" xsi:type="nex:LiteralMeta"/>
      </node>
      <node about="#node1014" id="node1014" label="79.8/100">
        <meta content=" x=-4.0 y=132.0625;" datatype="xsd:string" id="meta1015" property="format" xsi:type="nex:LiteralMeta"/>
      </node>
      <node about="#node1016" id="node1016" label="79.7/100">
        <meta content=" x=-3.0 y=131.125;" datatype="xsd:string" id="meta1017" property="format" xsi:type="nex:LiteralMeta"/>
      </node>
      <node about="#node1018" id="node1018" label="0/39">
        <meta content=" x=-2.0 y=130.25;" datatype="xsd:string" id="meta1019" property="format" xsi:type="nex:LiteralMeta"/>
      </node>
      <node about="#node1020" id="node1020" label="0/51">
        <meta content=" x=-1.0 y=129.5;" datatype="xsd:string" id="meta1021" property="format" xsi:type="nex:LiteralMeta"/>
      </node>
      <node about="#node1022" id="node1022" label="A.alternata_XP_018390462.1/1-488">
        <meta content=" x=0.0 y=129.0;" datatype="xsd:string" id="meta1023" property="format" xsi:type="nex:LiteralMeta"/>
      </node>
      <node about="#node1024" id="node1024" label="A.tenuissima_RYN85883.1/1-488">
        <meta content=" x=0.0 y=130.0;" datatype="xsd:string" id="meta1025" property="format" xsi:type="nex:LiteralMeta"/>
      </node>
      <node about="#node1030" id="node1030" label="A.tenuissima_RYN62137.1/1-488">
        <meta content=" x=0.0 y=131.0;" datatype="xsd:string" id="meta1031" property="format" xsi:type="nex:LiteralMeta"/>
      </node>
      <node about="#node1036" id="node1036" label="A.tenuissima_RYO55135.1/1-488">
        <meta content=" x=0.0 y=132.0;" datatype="xsd:string" id="meta1037" property="format" xsi:type="nex:LiteralMeta"/>
      </node>
      <node about="#node1042" id="node1042" label="A.gaisen_RYO40246.1/1-488">
        <meta content=" x=0.0 y=133.0;" datatype="xsd:string" id="meta1043" property="format" xsi:type="nex:LiteralMeta"/>
      </node>
      <node about="#node1048" id="node1048" label="86.7/100">
        <meta content=" x=-1.0 y=134.5;" datatype="xsd:string" id="meta1049" property="format" xsi:type="nex:LiteralMeta"/>
      </node>
      <node about="#node1050" id="node1050" label="A.tenuissima_RYN30111.1/1-488">
        <meta content=" x=0.0 y=134.0;" datatype="xsd:string" id="meta1051" property="format" xsi:type="nex:LiteralMeta"/>
      </node>
      <node about="#node1052" id="node1052" label="A.alternata_OWY45146.1/1-488">
        <meta content=" x=0.0 y=135.0;" datatype="xsd:string" id="meta1053" property="format" xsi:type="nex:LiteralMeta"/>
      </node>
      <node about="#node1062" id="node1062" label="A.arborescens_RYO73111.1/1-488">
        <meta content=" x=0.0 y=136.0;" datatype="xsd:string" id="meta1063" property="format" xsi:type="nex:LiteralMeta"/>
      </node>
      <node about="#node1068" id="node1068" label="A.alternata_RYN73149.1/1-488">
        <meta content=" x=0.0 y=137.0;" datatype="xsd:string" id="meta1069" property="format" xsi:type="nex:LiteralMeta"/>
      </node>
      <node about="#node1074" id="node1074" label="77.9/100">
        <meta content=" x=-1.0 y=138.5;" datatype="xsd:string" id="meta1075" property="format" xsi:type="nex:LiteralMeta"/>
      </node>
      <node about="#node1076" id="node1076" label="A.arborescens_XP_028502283.1/1-488">
        <meta content=" x=0.0 y=138.0;" datatype="xsd:string" id="meta1077" property="format" xsi:type="nex:LiteralMeta"/>
      </node>
      <node about="#node1078" id="node1078" label="A.arborescens_RYN29734.1/1-488">
        <meta content=" x=0.0 y=139.0;" datatype="xsd:string" id="meta1079" property="format" xsi:type="nex:LiteralMeta"/>
      </node>
      <node about="#node1100" id="node1100" label="P.sp._OAL45470.1/1-487">
        <meta content=" x=0.0 y=140.0;" datatype="xsd:string" id="meta1101" property="format" xsi:type="nex:LiteralMeta"/>
      </node>
      <node about="#node1106" id="node1106" label="99.7/100">
        <meta content=" x=-1.0 y=141.5;" datatype="xsd:string" id="meta1107" property="format" xsi:type="nex:LiteralMeta"/>
      </node>
      <node about="#node1108" id="node1108" label="S.sp._OAL02250.1/1-488">
        <meta content=" x=0.0 y=141.0;" datatype="xsd:string" id="meta1109" property="format" xsi:type="nex:LiteralMeta"/>
      </node>
      <node about="#node1110" id="node1110" label="P.nodorum_XP_001792087.1/1-488">
        <meta content=" x=0.0 y=142.0;" datatype="xsd:string" id="meta1111" property="format" xsi:type="nex:LiteralMeta"/>
      </node>
      <node about="#node1132" id="node1132" label="88.8/61">
        <meta content=" x=-21.0 y=264.94843;" datatype="xsd:string" id="meta1133" property="format" xsi:type="nex:LiteralMeta"/>
      </node>
      <node about="#node1134" id="node1134" label="99.9/100">
        <meta content=" x=-20.0 y=239.21649;" datatype="xsd:string" id="meta1135" property="format" xsi:type="nex:LiteralMeta"/>
      </node>
      <node about="#node1136" id="node1136" label="50.3/33">
        <meta content=" x=-19.0 y=211.43297;" datatype="xsd:string" id="meta1137" property="format" xsi:type="nex:LiteralMeta"/>
      </node>
      <node about="#node1138" id="node1138" label="68.8/95">
        <meta content=" x=-11.0 y=173.21631;" datatype="xsd:string" id="meta1139" property="format" xsi:type="nex:LiteralMeta"/>
      </node>
      <node about="#node1140" id="node1140" label="93.2/79">
        <meta content=" x=-10.0 y=161.43262;" datatype="xsd:string" id="meta1141" property="format" xsi:type="nex:LiteralMeta"/>
      </node>
      <node about="#node1142" id="node1142" label="90.9/78">
        <meta content=" x=-8.0 y=151.03516;" datatype="xsd:string" id="meta1143" property="format" xsi:type="nex:LiteralMeta"/>
      </node>
      <node about="#node1144" id="node1144" label="65.8/74">
        <meta content=" x=-7.0 y=149.57031;" datatype="xsd:string" id="meta1145" property="format" xsi:type="nex:LiteralMeta"/>
      </node>
      <node about="#node1146" id="node1146" label="91.9/79">
        <meta content=" x=-6.0 y=148.14062;" datatype="xsd:string" id="meta1147" property="format" xsi:type="nex:LiteralMeta"/>
      </node>
      <node about="#node1148" id="node1148" label="93.8/83">
        <meta content=" x=-5.0 y=146.28125;" datatype="xsd:string" id="meta1149" property="format" xsi:type="nex:LiteralMeta"/>
      </node>
      <node about="#node1150" id="node1150" label="96.3/83">
        <meta content=" x=-4.0 y=144.0625;" datatype="xsd:string" id="meta1151" property="format" xsi:type="nex:LiteralMeta"/>
      </node>
      <node about="#node1152" id="node1152" label="M.brunnea_XP_007294241.1/1-456">
        <meta content=" x=0.0 y=143.0;" datatype="xsd:string" id="meta1153" property="format" xsi:type="nex:LiteralMeta"/>
      </node>
      <node about="#node1154" id="node1154" label="92.1/99">
        <meta content=" x=-3.0 y=145.125;" datatype="xsd:string" id="meta1155" property="format" xsi:type="nex:LiteralMeta"/>
      </node>
      <node about="#node1156" id="node1156" label="C.sp._PVH74620.1/1-451">
        <meta content=" x=0.0 y=144.0;" datatype="xsd:string" id="meta1157" property="format" xsi:type="nex:LiteralMeta"/>
      </node>
      <node about="#node1158" id="node1158" label="99.7/99">
        <meta content=" x=-2.0 y=146.25;" datatype="xsd:string" id="meta1159" property="format" xsi:type="nex:LiteralMeta"/>
      </node>
      <node about="#node1160" id="node1160" label="83/99">
        <meta content=" x=-1.0 y=145.5;" datatype="xsd:string" id="meta1161" property="format" xsi:type="nex:LiteralMeta"/>
      </node>
      <node about="#node1162" id="node1162" label="R.agropyri_CZT10304.1/1-451">
        <meta content=" x=0.0 y=145.0;" datatype="xsd:string" id="meta1163" property="format" xsi:type="nex:LiteralMeta"/>
      </node>
      <node about="#node1164" id="node1164" label="R.commune_CZT13619.1/1-420">
        <meta content=" x=0.0 y=146.0;" datatype="xsd:string" id="meta1165" property="format" xsi:type="nex:LiteralMeta"/>
      </node>
      <node about="#node1170" id="node1170" label="R.secalis_CZT52823.1/1-451">
        <meta content=" x=0.0 y=147.0;" datatype="xsd:string" id="meta1171" property="format" xsi:type="nex:LiteralMeta"/>
      </node>
      <node about="#node1184" id="node1184" label="100/100">
        <meta content=" x=-1.0 y=148.5;" datatype="xsd:string" id="meta1185" property="format" xsi:type="nex:LiteralMeta"/>
      </node>
      <node about="#node1186" id="node1186" label="G.lozoyensis_EHK98576.1/1-971">
        <meta content=" x=0.0 y=148.0;" datatype="xsd:string" id="meta1187" property="format" xsi:type="nex:LiteralMeta"/>
      </node>
      <node about="#node1188" id="node1188" label="G.lozoyensis_XP_008084642.1/1-452">
        <meta content=" x=0.0 y=149.0;" datatype="xsd:string" id="meta1189" property="format" xsi:type="nex:LiteralMeta"/>
      </node>
      <node about="#node1198" id="node1198" label="C.apollinis_XP_007776867.1/1-447">
        <meta content=" x=0.0 y=150.0;" datatype="xsd:string" id="meta1199" property="format" xsi:type="nex:LiteralMeta"/>
      </node>
      <node about="#node1204" id="node1204" label="P.vexata_ORY67248.1/1-446">
        <meta content=" x=0.0 y=151.0;" datatype="xsd:string" id="meta1205" property="format" xsi:type="nex:LiteralMeta"/>
      </node>
      <node about="#node1210" id="node1210" label="87.3/91">
        <meta content=" x=-1.0 y=152.5;" datatype="xsd:string" id="meta1211" property="format" xsi:type="nex:LiteralMeta"/>
      </node>
      <node about="#node1212" id="node1212" label="M.bolleyi_KXJ95768.1/1-385">
        <meta content=" x=0.0 y=152.0;" datatype="xsd:string" id="meta1213" property="format" xsi:type="nex:LiteralMeta"/>
      </node>
      <node about="#node1214" id="node1214" label="P.minimum_XP_007917845.1/1-446">
        <meta content=" x=0.0 y=153.0;" datatype="xsd:string" id="meta1215" property="format" xsi:type="nex:LiteralMeta"/>
      </node>
      <node about="#node1224" id="node1224" label="95/100">
        <meta content=" x=-9.0 y=171.83008;" datatype="xsd:string" id="meta1225" property="format" xsi:type="nex:LiteralMeta"/>
      </node>
      <node about="#node1226" id="node1226" label="100/100">
        <meta content=" x=-7.0 y=165.53906;" datatype="xsd:string" id="meta1227" property="format" xsi:type="nex:LiteralMeta"/>
      </node>
      <node about="#node1228" id="node1228" label="81/100">
        <meta content=" x=-6.0 y=161.07812;" datatype="xsd:string" id="meta1229" property="format" xsi:type="nex:LiteralMeta"/>
      </node>
      <node about="#node1230" id="node1230" label="98.6/100">
        <meta content=" x=-4.0 y=156.3125;" datatype="xsd:string" id="meta1231" property="format" xsi:type="nex:LiteralMeta"/>
      </node>
      <node about="#node1232" id="node1232" label="99.6/100">
        <meta content=" x=-1.0 y=154.5;" datatype="xsd:string" id="meta1233" property="format" xsi:type="nex:LiteralMeta"/>
      </node>
      <node about="#node1234" id="node1234" label="C.fructicola_ELA31636.1/1-361">
        <meta content=" x=0.0 y=154.0;" datatype="xsd:string" id="meta1235" property="format" xsi:type="nex:LiteralMeta"/>
      </node>
      <node about="#node1236" id="node1236" label="C.gloeosporioides_EQB47354.1/1-371">
        <meta content=" x=0.0 y=155.0;" datatype="xsd:string" id="meta1237" property="format" xsi:type="nex:LiteralMeta"/>
      </node>
      <node about="#node1242" id="node1242" label="99.7/99">
        <meta content=" x=-3.0 y=158.125;" datatype="xsd:string" id="meta1243" property="format" xsi:type="nex:LiteralMeta"/>
      </node>
      <node about="#node1244" id="node1244" label="81.4/99">
        <meta content=" x=-2.0 y=157.25;" datatype="xsd:string" id="meta1245" property="format" xsi:type="nex:LiteralMeta"/>
      </node>
      <node about="#node1246" id="node1246" label="0/84">
        <meta content=" x=-1.0 y=156.5;" datatype="xsd:string" id="meta1247" property="format" xsi:type="nex:LiteralMeta"/>
      </node>
      <node about="#node1248" id="node1248" label="C.trifolii_TDZ49565.1/1-444">
        <meta content=" x=0.0 y=156.0;" datatype="xsd:string" id="meta1249" property="format" xsi:type="nex:LiteralMeta"/>
      </node>
      <node about="#node1250" id="node1250" label="C.sidae_TEA16970.1/1-444">
        <meta content=" x=0.0 y=157.0;" datatype="xsd:string" id="meta1251" property="format" xsi:type="nex:LiteralMeta"/>
      </node>
      <node about="#node1256" id="node1256" label="C.orbiculare_TDZ15987.1/1-444">
        <meta content=" x=0.0 y=158.0;" datatype="xsd:string" id="meta1257" property="format" xsi:type="nex:LiteralMeta"/>
      </node>
      <node about="#node1262" id="node1262" label="C.spinosum_TDZ35617.1/1-444">
        <meta content=" x=0.0 y=159.0;" datatype="xsd:string" id="meta1263" property="format" xsi:type="nex:LiteralMeta"/>
      </node>
      <node about="#node1272" id="node1272" label="95.7/99">
        <meta content=" x=-5.0 y=165.84375;" datatype="xsd:string" id="meta1273" property="format" xsi:type="nex:LiteralMeta"/>
      </node>
      <node about="#node1274" id="node1274" label="63.5/97">
        <meta content=" x=-4.0 y=163.1875;" datatype="xsd:string" id="meta1275" property="format" xsi:type="nex:LiteralMeta"/>
      </node>
      <node about="#node1276" id="node1276" label="100/100">
        <meta content=" x=-3.0 y=160.875;" datatype="xsd:string" id="meta1277" property="format" xsi:type="nex:LiteralMeta"/>
      </node>
      <node about="#node1278" id="node1278" label="C.salicis_KXH69159.1/1-448">
        <meta content=" x=0.0 y=160.0;" datatype="xsd:string" id="meta1279" property="format" xsi:type="nex:LiteralMeta"/>
      </node>
      <node about="#node1280" id="node1280" label="98.8/100">
        <meta content=" x=-2.0 y=161.75;" datatype="xsd:string" id="meta1281" property="format" xsi:type="nex:LiteralMeta"/>
      </node>
      <node about="#node1282" id="node1282" label="C.fioriniae_EXF80309.1/1-448">
        <meta content=" x=0.0 y=161.0;" datatype="xsd:string" id="meta1283" property="format" xsi:type="nex:LiteralMeta"/>
      </node>
      <node about="#node1284" id="node1284" label="96.6/100">
        <meta content=" x=-1.0 y=162.5;" datatype="xsd:string" id="meta1285" property="format" xsi:type="nex:LiteralMeta"/>
      </node>
      <node about="#node1286" id="node1286" label="C.simmondsii_KXH35725.1/1-448">
        <meta content=" x=0.0 y=162.0;" datatype="xsd:string" id="meta1287" property="format" xsi:type="nex:LiteralMeta"/>
      </node>
      <node about="#node1288" id="node1288" label="C.nymphaeae_KXH25528.1/1-448">
        <meta content=" x=0.0 y=163.0;" datatype="xsd:string" id="meta1289" property="format" xsi:type="nex:LiteralMeta"/>
      </node>
      <node about="#node1302" id="node1302" label="74.2/96">
        <meta content=" x=-2.0 y=165.5;" datatype="xsd:string" id="meta1303" property="format" xsi:type="nex:LiteralMeta"/>
      </node>
      <node about="#node1304" id="node1304" label="83.4/100">
        <meta content=" x=-1.0 y=164.5;" datatype="xsd:string" id="meta1305" property="format" xsi:type="nex:LiteralMeta"/>
      </node>
      <node about="#node1306" id="node1306" label="C.tofieldiae_KZL66036.1/1-447">
        <meta content=" x=0.0 y=164.0;" datatype="xsd:string" id="meta1307" property="format" xsi:type="nex:LiteralMeta"/>
      </node>
      <node about="#node1308" id="node1308" label="C.incanum_KZL87324.1/1-447">
        <meta content=" x=0.0 y=165.0;" datatype="xsd:string" id="meta1309" property="format" xsi:type="nex:LiteralMeta"/>
      </node>
      <node about="#node1314" id="node1314" label="99.6/100">
        <meta content=" x=-1.0 y=166.5;" datatype="xsd:string" id="meta1315" property="format" xsi:type="nex:LiteralMeta"/>
      </node>
      <node about="#node1316" id="node1316" label="C.sublineola_KDN69285.1/1-450">
        <meta content=" x=0.0 y=166.0;" datatype="xsd:string" id="meta1317" property="format" xsi:type="nex:LiteralMeta"/>
      </node>
      <node about="#node1318" id="node1318" label="C.graminicola_XP_008089808.1/1-447">
        <meta content=" x=0.0 y=167.0;" datatype="xsd:string" id="meta1319" property="format" xsi:type="nex:LiteralMeta"/>
      </node>
      <node about="#node1332" id="node1332" label="92.1/100">
        <meta content=" x=-1.0 y=168.5;" datatype="xsd:string" id="meta1333" property="format" xsi:type="nex:LiteralMeta"/>
      </node>
      <node about="#node1334" id="node1334" label="C.tanaceti_TKW50286.1/1-659">
        <meta content=" x=0.0 y=168.0;" datatype="xsd:string" id="meta1335" property="format" xsi:type="nex:LiteralMeta"/>
      </node>
      <node about="#node1336" id="node1336" label="C.higginsianum_XP_018152819.1/1-446">
        <meta content=" x=0.0 y=169.0;" datatype="xsd:string" id="meta1337" property="format" xsi:type="nex:LiteralMeta"/>
      </node>
      <node about="#node1350" id="node1350" label="C.chlorophyti_OLN89653.1/1-448">
        <meta content=" x=0.0 y=170.0;" datatype="xsd:string" id="meta1351" property="format" xsi:type="nex:LiteralMeta"/>
      </node>
      <node about="#node1356" id="node1356" label="78.6/99">
        <meta content=" x=-8.0 y=178.1211;" datatype="xsd:string" id="meta1357" property="format" xsi:type="nex:LiteralMeta"/>
      </node>
      <node about="#node1358" id="node1358" label="99.8/100">
        <meta content=" x=-7.0 y=173.92969;" datatype="xsd:string" id="meta1359" property="format" xsi:type="nex:LiteralMeta"/>
      </node>
      <node about="#node1360" id="node1360" label="S.alkalinus_XP_028462317.1/1-449">
        <meta content=" x=0.0 y=171.0;" datatype="xsd:string" id="meta1361" property="format" xsi:type="nex:LiteralMeta"/>
      </node>
      <node about="#node1362" id="node1362" label="100/100">
        <meta content=" x=-6.0 y=176.85938;" datatype="xsd:string" id="meta1363" property="format" xsi:type="nex:LiteralMeta"/>
      </node>
      <node about="#node1364" id="node1364" label="38.2/76">
        <meta content=" x=-5.0 y=175.71875;" datatype="xsd:string" id="meta1365" property="format" xsi:type="nex:LiteralMeta"/>
      </node>
      <node about="#node1366" id="node1366" label="0/7">
        <meta content=" x=-4.0 y=174.4375;" datatype="xsd:string" id="meta1367" property="format" xsi:type="nex:LiteralMeta"/>
      </node>
      <node about="#node1368" id="node1368" label="0/15">
        <meta content=" x=-3.0 y=172.875;" datatype="xsd:string" id="meta1369" property="format" xsi:type="nex:LiteralMeta"/>
      </node>
      <node about="#node1370" id="node1370" label="V.dahliae_RBQ96376.1/1-445">
        <meta content=" x=0.0 y=172.0;" datatype="xsd:string" id="meta1371" property="format" xsi:type="nex:LiteralMeta"/>
      </node>
      <node about="#node1372" id="node1372" label="95.7/100">
        <meta content=" x=-2.0 y=173.75;" datatype="xsd:string" id="meta1373" property="format" xsi:type="nex:LiteralMeta"/>
      </node>
      <node about="#node1374" id="node1374" label="V.longisporum_CRK20133.1/1-445">
        <meta content=" x=0.0 y=173.0;" datatype="xsd:string" id="meta1375" property="format" xsi:type="nex:LiteralMeta"/>
      </node>
      <node about="#node1376" id="node1376" label="76.6/100">
        <meta content=" x=-1.0 y=174.5;" datatype="xsd:string" id="meta1377" property="format" xsi:type="nex:LiteralMeta"/>
      </node>
      <node about="#node1378" id="node1378" label="V.alfalfae_XP_003000534.1/1-445">
        <meta content=" x=0.0 y=174.0;" datatype="xsd:string" id="meta1379" property="format" xsi:type="nex:LiteralMeta"/>
      </node>
      <node about="#node1380" id="node1380" label="V.nonalfalfae_XP_028495230.1/1-445">
        <meta content=" x=0.0 y=175.0;" datatype="xsd:string" id="meta1381" property="format" xsi:type="nex:LiteralMeta"/>
      </node>
      <node about="#node1394" id="node1394" label="V.dahliae_PNH44701.1/1-445">
        <meta content=" x=0.0 y=176.0;" datatype="xsd:string" id="meta1395" property="format" xsi:type="nex:LiteralMeta"/>
      </node>
      <node about="#node1400" id="node1400" label="V.dahliae_XP_009654383.1/1-445">
        <meta content=" x=0.0 y=177.0;" datatype="xsd:string" id="meta1401" property="format" xsi:type="nex:LiteralMeta"/>
      </node>
      <node about="#node1406" id="node1406" label="V.longisporum_CRK21441.1/1-445">
        <meta content=" x=0.0 y=178.0;" datatype="xsd:string" id="meta1407" property="format" xsi:type="nex:LiteralMeta"/>
      </node>
      <node about="#node1416" id="node1416" label="43.4/100">
        <meta content=" x=-4.0 y=182.3125;" datatype="xsd:string" id="meta1417" property="format" xsi:type="nex:LiteralMeta"/>
      </node>
      <node about="#node1418" id="node1418" label="100/100">
        <meta content=" x=-3.0 y=181.125;" datatype="xsd:string" id="meta1419" property="format" xsi:type="nex:LiteralMeta"/>
      </node>
      <node about="#node1420" id="node1420" label="40.2/20">
        <meta content=" x=-2.0 y=180.25;" datatype="xsd:string" id="meta1421" property="format" xsi:type="nex:LiteralMeta"/>
      </node>
      <node about="#node1422" id="node1422" label="33.1/19">
        <meta content=" x=-1.0 y=179.5;" datatype="xsd:string" id="meta1423" property="format" xsi:type="nex:LiteralMeta"/>
      </node>
      <node about="#node1424" id="node1424" label="P.grisea_TLD17837.1/1-449">
        <meta content=" x=0.0 y=179.0;" datatype="xsd:string" id="meta1425" property="format" xsi:type="nex:LiteralMeta"/>
      </node>
      <node about="#node1426" id="node1426" label="P.sp._TLD30816.1/1-500">
        <meta content=" x=0.0 y=180.0;" datatype="xsd:string" id="meta1427" property="format" xsi:type="nex:LiteralMeta"/>
      </node>
      <node about="#node1432" id="node1432" label="P.oryzae_XP_003712324.1/1-449">
        <meta content=" x=0.0 y=181.0;" datatype="xsd:string" id="meta1433" property="format" xsi:type="nex:LiteralMeta"/>
      </node>
      <node about="#node1438" id="node1438" label="P.pennisetigena_TLS30350.1/1-449">
        <meta content=" x=0.0 y=182.0;" datatype="xsd:string" id="meta1439" property="format" xsi:type="nex:LiteralMeta"/>
      </node>
      <node about="#node1444" id="node1444" label="100/100">
        <meta content=" x=-1.0 y=183.5;" datatype="xsd:string" id="meta1445" property="format" xsi:type="nex:LiteralMeta"/>
      </node>
      <node about="#node1446" id="node1446" label="M.poae_KLU85293.1/1-525">
        <meta content=" x=0.0 y=183.0;" datatype="xsd:string" id="meta1447" property="format" xsi:type="nex:LiteralMeta"/>
      </node>
      <node about="#node1448" id="node1448" label="G.tritici_XP_009222459.1/1-485">
        <meta content=" x=0.0 y=184.0;" datatype="xsd:string" id="meta1449" property="format" xsi:type="nex:LiteralMeta"/>
      </node>
      <node about="#node1470" id="node1470" label="M.bolleyi_KXJ86465.1/1-439">
        <meta content=" x=0.0 y=185.0;" datatype="xsd:string" id="meta1471" property="format" xsi:type="nex:LiteralMeta"/>
      </node>
      <node about="#node1476" id="node1476" label="28.8/40">
        <meta content=" x=-18.0 y=249.64963;" datatype="xsd:string" id="meta1477" property="format" xsi:type="nex:LiteralMeta"/>
      </node>
      <node about="#node1478" id="node1478" label="97.2/68">
        <meta content=" x=-17.0 y=234.86176;" datatype="xsd:string" id="meta1479" property="format" xsi:type="nex:LiteralMeta"/>
      </node>
      <node about="#node1480" id="node1480" label="90.6/68">
        <meta content=" x=-16.0 y=221.19814;" datatype="xsd:string" id="meta1481" property="format" xsi:type="nex:LiteralMeta"/>
      </node>
      <node about="#node1482" id="node1482" label="59/62">
        <meta content=" x=-15.0 y=210.89627;" datatype="xsd:string" id="meta1483" property="format" xsi:type="nex:LiteralMeta"/>
      </node>
      <node about="#node1484" id="node1484" label="97.2/99">
        <meta content=" x=-14.0 y=195.57379;" datatype="xsd:string" id="meta1485" property="format" xsi:type="nex:LiteralMeta"/>
      </node>
      <node about="#node1486" id="node1486" label="58.9/93">
        <meta content=" x=-2.0 y=187.25;" datatype="xsd:string" id="meta1487" property="format" xsi:type="nex:LiteralMeta"/>
      </node>
      <node about="#node1488" id="node1488" label="100/100">
        <meta content=" x=-1.0 y=186.5;" datatype="xsd:string" id="meta1489" property="format" xsi:type="nex:LiteralMeta"/>
      </node>
      <node about="#node1490" id="node1490" label="R.secalis_CZT53169.1/1-437">
        <meta content=" x=0.0 y=186.0;" datatype="xsd:string" id="meta1491" property="format" xsi:type="nex:LiteralMeta"/>
      </node>
      <node about="#node1492" id="node1492" label="R.agropyri_CZT11034.1/1-437">
        <meta content=" x=0.0 y=187.0;" datatype="xsd:string" id="meta1493" property="format" xsi:type="nex:LiteralMeta"/>
      </node>
      <node about="#node1498" id="node1498" label="M.brunnea_XP_007296437.1/1-444">
        <meta content=" x=0.0 y=188.0;" datatype="xsd:string" id="meta1499" property="format" xsi:type="nex:LiteralMeta"/>
      </node>
      <node about="#node1504" id="node1504" label="70.7/98">
        <meta content=" x=-13.0 y=203.89758;" datatype="xsd:string" id="meta1505" property="format" xsi:type="nex:LiteralMeta"/>
      </node>
      <node about="#node1506" id="node1506" label="100/100">
        <meta content=" x=-2.0 y=190.25;" datatype="xsd:string" id="meta1507" property="format" xsi:type="nex:LiteralMeta"/>
      </node>
      <node about="#node1508" id="node1508" label="99.7/100">
        <meta content=" x=-1.0 y=189.5;" datatype="xsd:string" id="meta1509" property="format" xsi:type="nex:LiteralMeta"/>
      </node>
      <node about="#node1510" id="node1510" label="D.rosae_PBP21208.1/1-340">
        <meta content=" x=0.0 y=189.0;" datatype="xsd:string" id="meta1511" property="format" xsi:type="nex:LiteralMeta"/>
      </node>
      <node about="#node1512" id="node1512" label="D.rosae_PBP25194.1/1-430">
        <meta content=" x=0.0 y=190.0;" datatype="xsd:string" id="meta1513" property="format" xsi:type="nex:LiteralMeta"/>
      </node>
      <node about="#node1518" id="node1518" label="M.coronariae_OWP02562.1/1-431">
        <meta content=" x=0.0 y=191.0;" datatype="xsd:string" id="meta1519" property="format" xsi:type="nex:LiteralMeta"/>
      </node>
      <node about="#node1524" id="node1524" label="96.1/99">
        <meta content=" x=-12.0 y=217.54517;" datatype="xsd:string" id="meta1525" property="format" xsi:type="nex:LiteralMeta"/>
      </node>
      <node about="#node1526" id="node1526" label="72.1/98">
        <meta content=" x=-11.0 y=213.59033;" datatype="xsd:string" id="meta1527" property="format" xsi:type="nex:LiteralMeta"/>
      </node>
      <node about="#node1528" id="node1528" label="43.3/94">
        <meta content=" x=-10.0 y=209.30566;" datatype="xsd:string" id="meta1529" property="format" xsi:type="nex:LiteralMeta"/>
      </node>
      <node about="#node1530" id="node1530" label="96.2/100">
        <meta content=" x=-9.0 y=203.86133;" datatype="xsd:string" id="meta1531" property="format" xsi:type="nex:LiteralMeta"/>
      </node>
      <node about="#node1532" id="node1532" label="100/100">
        <meta content=" x=-8.0 y=196.1289;" datatype="xsd:string" id="meta1533" property="format" xsi:type="nex:LiteralMeta"/>
      </node>
      <node about="#node1534" id="node1534" label="21.5/100">
        <meta content=" x=-2.0 y=193.25;" datatype="xsd:string" id="meta1535" property="format" xsi:type="nex:LiteralMeta"/>
      </node>
      <node about="#node1536" id="node1536" label="100/100">
        <meta content=" x=-1.0 y=192.5;" datatype="xsd:string" id="meta1537" property="format" xsi:type="nex:LiteralMeta"/>
      </node>
      <node about="#node1538" id="node1538" label="S.sclerotiorum_APA15633.1/1-438">
        <meta content=" x=0.0 y=192.0;" datatype="xsd:string" id="meta1539" property="format" xsi:type="nex:LiteralMeta"/>
      </node>
      <node about="#node1540" id="node1540" label="S.sclerotiorum_XP_001589834.1/1-340">
        <meta content=" x=0.0 y=193.0;" datatype="xsd:string" id="meta1541" property="format" xsi:type="nex:LiteralMeta"/>
      </node>
      <node about="#node1546" id="node1546" label="S.borealis_ESZ89725.1/1-438">
        <meta content=" x=0.0 y=194.0;" datatype="xsd:string" id="meta1547" property="format" xsi:type="nex:LiteralMeta"/>
      </node>
      <node about="#node1552" id="node1552" label="99.4/100">
        <meta content=" x=-7.0 y=199.00781;" datatype="xsd:string" id="meta1553" property="format" xsi:type="nex:LiteralMeta"/>
      </node>
      <node about="#node1554" id="node1554" label="73.4/100">
        <meta content=" x=-1.0 y=195.5;" datatype="xsd:string" id="meta1555" property="format" xsi:type="nex:LiteralMeta"/>
      </node>
      <node about="#node1556" id="node1556" label="B.calthae_TEY31290.1/1-438">
        <meta content=" x=0.0 y=195.0;" datatype="xsd:string" id="meta1557" property="format" xsi:type="nex:LiteralMeta"/>
      </node>
      <node about="#node1558" id="node1558" label="B.cinerea_XP_024552575.1/1-438">
        <meta content=" x=0.0 y=196.0;" datatype="xsd:string" id="meta1559" property="format" xsi:type="nex:LiteralMeta"/>
      </node>
      <node about="#node1564" id="node1564" label="98.9/95">
        <meta content=" x=-6.0 y=202.51562;" datatype="xsd:string" id="meta1565" property="format" xsi:type="nex:LiteralMeta"/>
      </node>
      <node about="#node1566" id="node1566" label="0/79">
        <meta content=" x=-5.0 y=201.03125;" datatype="xsd:string" id="meta1567" property="format" xsi:type="nex:LiteralMeta"/>
      </node>
      <node about="#node1568" id="node1568" label="74.9/83">
        <meta content=" x=-4.0 y=199.5625;" datatype="xsd:string" id="meta1569" property="format" xsi:type="nex:LiteralMeta"/>
      </node>
      <node about="#node1570" id="node1570" label="95.8/100">
        <meta content=" x=-3.0 y=198.125;" datatype="xsd:string" id="meta1571" property="format" xsi:type="nex:LiteralMeta"/>
      </node>
      <node about="#node1572" id="node1572" label="B.galanthina_THV48135.1/1-438">
        <meta content=" x=0.0 y=197.0;" datatype="xsd:string" id="meta1573" property="format" xsi:type="nex:LiteralMeta"/>
      </node>
      <node about="#node1574" id="node1574" label="87.3/100">
        <meta content=" x=-2.0 y=199.25;" datatype="xsd:string" id="meta1575" property="format" xsi:type="nex:LiteralMeta"/>
      </node>
      <node about="#node1576" id="node1576" label="0/81">
        <meta content=" x=-1.0 y=198.5;" datatype="xsd:string" id="meta1577" property="format" xsi:type="nex:LiteralMeta"/>
      </node>
      <node about="#node1578" id="node1578" label="B.narcissicola_TGO65968.1/1-438">
        <meta content=" x=0.0 y=198.0;" datatype="xsd:string" id="meta1579" property="format" xsi:type="nex:LiteralMeta"/>
      </node>
      <node about="#node1580" id="node1580" label="B.tulipae_TGO16724.1/1-438">
        <meta content=" x=0.0 y=199.0;" datatype="xsd:string" id="meta1581" property="format" xsi:type="nex:LiteralMeta"/>
      </node>
      <node about="#node1586" id="node1586" label="B.hyacinthi_TGO34651.1/1-438">
        <meta content=" x=0.0 y=200.0;" datatype="xsd:string" id="meta1587" property="format" xsi:type="nex:LiteralMeta"/>
      </node>
      <node about="#node1596" id="node1596" label="B.elliptica_TGO79431.1/1-438">
        <meta content=" x=0.0 y=201.0;" datatype="xsd:string" id="meta1597" property="format" xsi:type="nex:LiteralMeta"/>
      </node>
      <node about="#node1602" id="node1602" label="76.9/95">
        <meta content=" x=-1.0 y=202.5;" datatype="xsd:string" id="meta1603" property="format" xsi:type="nex:LiteralMeta"/>
      </node>
      <node about="#node1604" id="node1604" label="B.porri_TGO86011.1/1-438">
        <meta content=" x=0.0 y=202.0;" datatype="xsd:string" id="meta1605" property="format" xsi:type="nex:LiteralMeta"/>
      </node>
      <node about="#node1606" id="node1606" label="B.paeoniae_TGO26208.1/1-438">
        <meta content=" x=0.0 y=203.0;" datatype="xsd:string" id="meta1607" property="format" xsi:type="nex:LiteralMeta"/>
      </node>
      <node about="#node1616" id="node1616" label="B.convoluta_TGO54833.1/1-438">
        <meta content=" x=0.0 y=204.0;" datatype="xsd:string" id="meta1617" property="format" xsi:type="nex:LiteralMeta"/>
      </node>
      <node about="#node1630" id="node1630" label="99.7/100">
        <meta content=" x=-5.0 y=211.59375;" datatype="xsd:string" id="meta1631" property="format" xsi:type="nex:LiteralMeta"/>
      </node>
      <node about="#node1632" id="node1632" label="43/93">
        <meta content=" x=-4.0 y=210.1875;" datatype="xsd:string" id="meta1633" property="format" xsi:type="nex:LiteralMeta"/>
      </node>
      <node about="#node1634" id="node1634" label="76.7/84">
        <meta content=" x=-3.0 y=208.375;" datatype="xsd:string" id="meta1635" property="format" xsi:type="nex:LiteralMeta"/>
      </node>
      <node about="#node1636" id="node1636" label="81.8/84">
        <meta content=" x=-2.0 y=206.5;" datatype="xsd:string" id="meta1637" property="format" xsi:type="nex:LiteralMeta"/>
      </node>
      <node about="#node1638" id="node1638" label="90.7/100">
        <meta content=" x=-1.0 y=205.5;" datatype="xsd:string" id="meta1639" property="format" xsi:type="nex:LiteralMeta"/>
      </node>
      <node about="#node1640" id="node1640" label="P.sp._OBT74796.1/1-402">
        <meta content=" x=0.0 y=205.0;" datatype="xsd:string" id="meta1641" property="format" xsi:type="nex:LiteralMeta"/>
      </node>
      <node about="#node1642" id="node1642" label="P.sp._OBT40319.1/1-271">
        <meta content=" x=0.0 y=206.0;" datatype="xsd:string" id="meta1643" property="format" xsi:type="nex:LiteralMeta"/>
      </node>
      <node about="#node1648" id="node1648" label="88.2/100">
        <meta content=" x=-1.0 y=207.5;" datatype="xsd:string" id="meta1649" property="format" xsi:type="nex:LiteralMeta"/>
      </node>
      <node about="#node1650" id="node1650" label="P.sp._KFY53245.1/1-442">
        <meta content=" x=0.0 y=207.0;" datatype="xsd:string" id="meta1651" property="format" xsi:type="nex:LiteralMeta"/>
      </node>
      <node about="#node1652" id="node1652" label="P.sp._KFY10359.1/1-442">
        <meta content=" x=0.0 y=208.0;" datatype="xsd:string" id="meta1653" property="format" xsi:type="nex:LiteralMeta"/>
      </node>
      <node about="#node1662" id="node1662" label="94.7/100">
        <meta content=" x=-2.0 y=210.25;" datatype="xsd:string" id="meta1663" property="format" xsi:type="nex:LiteralMeta"/>
      </node>
      <node about="#node1664" id="node1664" label="77/100">
        <meta content=" x=-1.0 y=209.5;" datatype="xsd:string" id="meta1665" property="format" xsi:type="nex:LiteralMeta"/>
      </node>
      <node about="#node1666" id="node1666" label="P.verrucosus_XP_018125044.1/1-469">
        <meta content=" x=0.0 y=209.0;" datatype="xsd:string" id="meta1667" property="format" xsi:type="nex:LiteralMeta"/>
      </node>
      <node about="#node1668" id="node1668" label="P.sp._KFY79955.1/1-442">
        <meta content=" x=0.0 y=210.0;" datatype="xsd:string" id="meta1669" property="format" xsi:type="nex:LiteralMeta"/>
      </node>
      <node about="#node1674" id="node1674" label="P.sp._KFZ07501.1/1-442">
        <meta content=" x=0.0 y=211.0;" datatype="xsd:string" id="meta1675" property="format" xsi:type="nex:LiteralMeta"/>
      </node>
      <node about="#node1684" id="node1684" label="P.sp._KFZ00343.1/1-442">
        <meta content=" x=0.0 y=212.0;" datatype="xsd:string" id="meta1685" property="format" xsi:type="nex:LiteralMeta"/>
      </node>
      <node about="#node1690" id="node1690" label="P.sp._OBT49070.1/1-442">
        <meta content=" x=0.0 y=213.0;" datatype="xsd:string" id="meta1691" property="format" xsi:type="nex:LiteralMeta"/>
      </node>
      <node about="#node1700" id="node1700" label="100/100">
        <meta content=" x=-2.0 y=214.75;" datatype="xsd:string" id="meta1701" property="format" xsi:type="nex:LiteralMeta"/>
      </node>
      <node about="#node1702" id="node1702" label="R.sp._PQE19776.1/1-434">
        <meta content=" x=0.0 y=214.0;" datatype="xsd:string" id="meta1703" property="format" xsi:type="nex:LiteralMeta"/>
      </node>
      <node about="#node1704" id="node1704" label="90.5/100">
        <meta content=" x=-1.0 y=215.5;" datatype="xsd:string" id="meta1705" property="format" xsi:type="nex:LiteralMeta"/>
      </node>
      <node about="#node1706" id="node1706" label="R.sp._PQE11454.1/1-442">
        <meta content=" x=0.0 y=215.0;" datatype="xsd:string" id="meta1707" property="format" xsi:type="nex:LiteralMeta"/>
      </node>
      <node about="#node1708" id="node1708" label="R.sp._PQE28861.1/1-478">
        <meta content=" x=0.0 y=216.0;" datatype="xsd:string" id="meta1709" property="format" xsi:type="nex:LiteralMeta"/>
      </node>
      <node about="#node1722" id="node1722" label="99.5/100">
        <meta content=" x=-3.0 y=217.875;" datatype="xsd:string" id="meta1723" property="format" xsi:type="nex:LiteralMeta"/>
      </node>
      <node about="#node1724" id="node1724" label="C.sp._PVH71795.1/1-441">
        <meta content=" x=0.0 y=217.0;" datatype="xsd:string" id="meta1725" property="format" xsi:type="nex:LiteralMeta"/>
      </node>
      <node about="#node1726" id="node1726" label="100/100">
        <meta content=" x=-2.0 y=218.75;" datatype="xsd:string" id="meta1727" property="format" xsi:type="nex:LiteralMeta"/>
      </node>
      <node about="#node1728" id="node1728" label="R.agropyri_CZS88380.1/1-442">
        <meta content=" x=0.0 y=218.0;" datatype="xsd:string" id="meta1729" property="format" xsi:type="nex:LiteralMeta"/>
      </node>
      <node about="#node1730" id="node1730" label="0/99">
        <meta content=" x=-1.0 y=219.5;" datatype="xsd:string" id="meta1731" property="format" xsi:type="nex:LiteralMeta"/>
      </node>
      <node about="#node1732" id="node1732" label="R.secalis_CZT42071.1/1-442">
        <meta content=" x=0.0 y=219.0;" datatype="xsd:string" id="meta1733" property="format" xsi:type="nex:LiteralMeta"/>
      </node>
      <node about="#node1734" id="node1734" label="R.commune_CZS91307.1/1-442">
        <meta content=" x=0.0 y=220.0;" datatype="xsd:string" id="meta1735" property="format" xsi:type="nex:LiteralMeta"/>
      </node>
      <node about="#node1752" id="node1752" label="100/100">
        <meta content=" x=-1.0 y=221.5;" datatype="xsd:string" id="meta1753" property="format" xsi:type="nex:LiteralMeta"/>
      </node>
      <node about="#node1754" id="node1754" label="G.lozoyensis_XP_008076180.1/1-440">
        <meta content=" x=0.0 y=221.0;" datatype="xsd:string" id="meta1755" property="format" xsi:type="nex:LiteralMeta"/>
      </node>
      <node about="#node1756" id="node1756" label="G.lozoyensis_EHK99191.1/1-443">
        <meta content=" x=0.0 y=222.0;" datatype="xsd:string" id="meta1757" property="format" xsi:type="nex:LiteralMeta"/>
      </node>
      <node about="#node1774" id="node1774" label="99.8/100">
        <meta content=" x=-5.0 y=226.21875;" datatype="xsd:string" id="meta1775" property="format" xsi:type="nex:LiteralMeta"/>
      </node>
      <node about="#node1776" id="node1776" label="100/100">
        <meta content=" x=-4.0 y=223.9375;" datatype="xsd:string" id="meta1777" property="format" xsi:type="nex:LiteralMeta"/>
      </node>
      <node about="#node1778" id="node1778" label="P.grisea_TLD04637.1/1-443">
        <meta content=" x=0.0 y=223.0;" datatype="xsd:string" id="meta1779" property="format" xsi:type="nex:LiteralMeta"/>
      </node>
      <node about="#node1780" id="node1780" label="90.9/19">
        <meta content=" x=-3.0 y=224.875;" datatype="xsd:string" id="meta1781" property="format" xsi:type="nex:LiteralMeta"/>
      </node>
      <node about="#node1782" id="node1782" label="P.pennisetigena_TLS31022.1/1-448">
        <meta content=" x=0.0 y=224.0;" datatype="xsd:string" id="meta1783" property="format" xsi:type="nex:LiteralMeta"/>
      </node>
      <node about="#node1784" id="node1784" label="72.5/19">
        <meta content=" x=-2.0 y=225.75;" datatype="xsd:string" id="meta1785" property="format" xsi:type="nex:LiteralMeta"/>
      </node>
      <node about="#node1786" id="node1786" label="P.sp._TLD31510.1/1-443">
        <meta content=" x=0.0 y=225.0;" datatype="xsd:string" id="meta1787" property="format" xsi:type="nex:LiteralMeta"/>
      </node>
      <node about="#node1788" id="node1788" label="98.6/100">
        <meta content=" x=-1.0 y=226.5;" datatype="xsd:string" id="meta1789" property="format" xsi:type="nex:LiteralMeta"/>
      </node>
      <node about="#node1790" id="node1790" label="P.oryzae_XP_003712907.1/1-443">
        <meta content=" x=0.0 y=226.0;" datatype="xsd:string" id="meta1791" property="format" xsi:type="nex:LiteralMeta"/>
      </node>
      <node about="#node1792" id="node1792" label="P.oryzae_QBZ59732.1/1-443">
        <meta content=" x=0.0 y=227.0;" datatype="xsd:string" id="meta1793" property="format" xsi:type="nex:LiteralMeta"/>
      </node>
      <node about="#node1810" id="node1810" label="99.7/100">
        <meta content=" x=-1.0 y=228.5;" datatype="xsd:string" id="meta1811" property="format" xsi:type="nex:LiteralMeta"/>
      </node>
      <node about="#node1812" id="node1812" label="M.poae_KLU88850.1/1-448">
        <meta content=" x=0.0 y=228.0;" datatype="xsd:string" id="meta1813" property="format" xsi:type="nex:LiteralMeta"/>
      </node>
      <node about="#node1814" id="node1814" label="G.tritici_XP_009224128.1/1-498">
        <meta content=" x=0.0 y=229.0;" datatype="xsd:string" id="meta1815" property="format" xsi:type="nex:LiteralMeta"/>
      </node>
      <node about="#node1828" id="node1828" label="99.5/100">
        <meta content=" x=-2.0 y=231.5;" datatype="xsd:string" id="meta1829" property="format" xsi:type="nex:LiteralMeta"/>
      </node>
      <node about="#node1830" id="node1830" label="100/100">
        <meta content=" x=-1.0 y=230.5;" datatype="xsd:string" id="meta1831" property="format" xsi:type="nex:LiteralMeta"/>
      </node>
      <node about="#node1832" id="node1832" label="V.mali_KUI57611.1/1-937">
        <meta content=" x=0.0 y=230.0;" datatype="xsd:string" id="meta1833" property="format" xsi:type="nex:LiteralMeta"/>
      </node>
      <node about="#node1834" id="node1834" label="V.mali_KUI73150.1/1-457">
        <meta content=" x=0.0 y=231.0;" datatype="xsd:string" id="meta1835" property="format" xsi:type="nex:LiteralMeta"/>
      </node>
      <node about="#node1840" id="node1840" label="95.8/100">
        <meta content=" x=-1.0 y=232.5;" datatype="xsd:string" id="meta1841" property="format" xsi:type="nex:LiteralMeta"/>
      </node>
      <node about="#node1842" id="node1842" label="D.ampelina_KKY32355.1/1-445">
        <meta content=" x=0.0 y=232.0;" datatype="xsd:string" id="meta1843" property="format" xsi:type="nex:LiteralMeta"/>
      </node>
      <node about="#node1844" id="node1844" label="D.helianthi_POS70913.1/1-442">
        <meta content=" x=0.0 y=233.0;" datatype="xsd:string" id="meta1845" property="format" xsi:type="nex:LiteralMeta"/>
      </node>
      <node about="#node1858" id="node1858" label="98.6/100">
        <meta content=" x=-9.0 y=248.52539;" datatype="xsd:string" id="meta1859" property="format" xsi:type="nex:LiteralMeta"/>
      </node>
      <node about="#node1860" id="node1860" label="88.4/100">
        <meta content=" x=-8.0 y=241.53516;" datatype="xsd:string" id="meta1861" property="format" xsi:type="nex:LiteralMeta"/>
      </node>
      <node about="#node1862" id="node1862" label="66.4/91">
        <meta content=" x=-3.0 y=236.125;" datatype="xsd:string" id="meta1863" property="format" xsi:type="nex:LiteralMeta"/>
      </node>
      <node about="#node1864" id="node1864" label="97.9/100">
        <meta content=" x=-2.0 y=235.25;" datatype="xsd:string" id="meta1865" property="format" xsi:type="nex:LiteralMeta"/>
      </node>
      <node about="#node1866" id="node1866" label="99.6/100">
        <meta content=" x=-1.0 y=234.5;" datatype="xsd:string" id="meta1867" property="format" xsi:type="nex:LiteralMeta"/>
      </node>
      <node about="#node1868" id="node1868" label="S.chlorohalonata_KFA70256.1/1-435">
        <meta content=" x=0.0 y=234.0;" datatype="xsd:string" id="meta1869" property="format" xsi:type="nex:LiteralMeta"/>
      </node>
      <node about="#node1870" id="node1870" label="S.chartarum_KEY72662.1/1-435">
        <meta content=" x=0.0 y=235.0;" datatype="xsd:string" id="meta1871" property="format" xsi:type="nex:LiteralMeta"/>
      </node>
      <node about="#node1876" id="node1876" label="M.bolleyi_KXJ87099.1/1-297">
        <meta content=" x=0.0 y=236.0;" datatype="xsd:string" id="meta1877" property="format" xsi:type="nex:LiteralMeta"/>
      </node>
      <node about="#node1882" id="node1882" label="P.minimum_XP_007919358.1/1-439">
        <meta content=" x=0.0 y=237.0;" datatype="xsd:string" id="meta1883" property="format" xsi:type="nex:LiteralMeta"/>
      </node>
      <node about="#node1888" id="node1888" label="66.7/90">
        <meta content=" x=-7.0 y=246.94531;" datatype="xsd:string" id="meta1889" property="format" xsi:type="nex:LiteralMeta"/>
      </node>
      <node about="#node1890" id="node1890" label="100/100">
        <meta content=" x=-6.0 y=242.89062;" datatype="xsd:string" id="meta1891" property="format" xsi:type="nex:LiteralMeta"/>
      </node>
      <node about="#node1892" id="node1892" label="87.5/91">
        <meta content=" x=-4.0 y=240.4375;" datatype="xsd:string" id="meta1893" property="format" xsi:type="nex:LiteralMeta"/>
      </node>
      <node about="#node1894" id="node1894" label="99.9/100">
        <meta content=" x=-3.0 y=238.875;" datatype="xsd:string" id="meta1895" property="format" xsi:type="nex:LiteralMeta"/>
      </node>
      <node about="#node1896" id="node1896" label="T.asperellum_XP_024766352.1/1-437">
        <meta content=" x=0.0 y=238.0;" datatype="xsd:string" id="meta1897" property="format" xsi:type="nex:LiteralMeta"/>
      </node>
      <node about="#node1898" id="node1898" label="87.8/100">
        <meta content=" x=-2.0 y=239.75;" datatype="xsd:string" id="meta1899" property="format" xsi:type="nex:LiteralMeta"/>
      </node>
      <node about="#node1900" id="node1900" label="T.atroviride_XP_013939425.1/1-437">
        <meta content=" x=0.0 y=239.0;" datatype="xsd:string" id="meta1901" property="format" xsi:type="nex:LiteralMeta"/>
      </node>
      <node about="#node1902" id="node1902" label="93/100">
        <meta content=" x=-1.0 y=240.5;" datatype="xsd:string" id="meta1903" property="format" xsi:type="nex:LiteralMeta"/>
      </node>
      <node about="#node1904" id="node1904" label="T.gamsii_XP_018662940.1/1-437">
        <meta content=" x=0.0 y=240.0;" datatype="xsd:string" id="meta1905" property="format" xsi:type="nex:LiteralMeta"/>
      </node>
      <node about="#node1906" id="node1906" label="T.gamsii_PNP42580.1/1-437">
        <meta content=" x=0.0 y=241.0;" datatype="xsd:string" id="meta1907" property="format" xsi:type="nex:LiteralMeta"/>
      </node>
      <node about="#node1920" id="node1920" label="T.arundinaceum_RFU74454.1/1-442">
        <meta content=" x=0.0 y=242.0;" datatype="xsd:string" id="meta1921" property="format" xsi:type="nex:LiteralMeta"/>
      </node>
      <node about="#node1926" id="node1926" label="97.2/100">
        <meta content=" x=-5.0 y=245.34375;" datatype="xsd:string" id="meta1927" property="format" xsi:type="nex:LiteralMeta"/>
      </node>
      <node about="#node1928" id="node1928" label="99.9/100">
        <meta content=" x=-2.0 y=243.75;" datatype="xsd:string" id="meta1929" property="format" xsi:type="nex:LiteralMeta"/>
      </node>
      <node about="#node1930" id="node1930" label="T.citrinoviride_XP_024749042.1/1-438">
        <meta content=" x=0.0 y=243.0;" datatype="xsd:string" id="meta1931" property="format" xsi:type="nex:LiteralMeta"/>
      </node>
      <node about="#node1932" id="node1932" label="44.4/99">
        <meta content=" x=-1.0 y=244.5;" datatype="xsd:string" id="meta1933" property="format" xsi:type="nex:LiteralMeta"/>
      </node>
      <node about="#node1934" id="node1934" label="T.longibrachiatum_PTB73801.1/1-442">
        <meta content=" x=0.0 y=244.0;" datatype="xsd:string" id="meta1935" property="format" xsi:type="nex:LiteralMeta"/>
      </node>
      <node about="#node1936" id="node1936" label="T.reesei_XP_006965576.1/1-442">
        <meta content=" x=0.0 y=245.0;" datatype="xsd:string" id="meta1937" property="format" xsi:type="nex:LiteralMeta"/>
      </node>
      <node about="#node1946" id="node1946" label="99.5/100">
        <meta content=" x=-4.0 y=246.9375;" datatype="xsd:string" id="meta1947" property="format" xsi:type="nex:LiteralMeta"/>
      </node>
      <node about="#node1948" id="node1948" label="T.virens_XP_013959327.1/1-442">
        <meta content=" x=0.0 y=246.0;" datatype="xsd:string" id="meta1949" property="format" xsi:type="nex:LiteralMeta"/>
      </node>
      <node about="#node1950" id="node1950" label="100/100">
        <meta content=" x=-3.0 y=247.875;" datatype="xsd:string" id="meta1951" property="format" xsi:type="nex:LiteralMeta"/>
      </node>
      <node about="#node1952" id="node1952" label="T.harzianum_PNP58750.1/1-438">
        <meta content=" x=0.0 y=247.0;" datatype="xsd:string" id="meta1953" property="format" xsi:type="nex:LiteralMeta"/>
      </node>
      <node about="#node1954" id="node1954" label="95.4/100">
        <meta content=" x=-2.0 y=248.75;" datatype="xsd:string" id="meta1955" property="format" xsi:type="nex:LiteralMeta"/>
      </node>
      <node about="#node1956" id="node1956" label="T.guizhouense_OPB44490.1/1-438">
        <meta content=" x=0.0 y=248.0;" datatype="xsd:string" id="meta1957" property="format" xsi:type="nex:LiteralMeta"/>
      </node>
      <node about="#node1958" id="node1958" label="19.2/100">
        <meta content=" x=-1.0 y=249.5;" datatype="xsd:string" id="meta1959" property="format" xsi:type="nex:LiteralMeta"/>
      </node>
      <node about="#node1960" id="node1960" label="T.harzianum_XP_024767330.1/1-438">
        <meta content=" x=0.0 y=249.0;" datatype="xsd:string" id="meta1961" property="format" xsi:type="nex:LiteralMeta"/>
      </node>
      <node about="#node1962" id="node1962" label="T.harzianum_KKO97653.1/1-438">
        <meta content=" x=0.0 y=250.0;" datatype="xsd:string" id="meta1963" property="format" xsi:type="nex:LiteralMeta"/>
      </node>
      <node about="#node1988" id="node1988" label="N.ditissima_KPM37953.1/1-440">
        <meta content=" x=0.0 y=251.0;" datatype="xsd:string" id="meta1989" property="format" xsi:type="nex:LiteralMeta"/>
      </node>
      <node about="#node1998" id="node1998" label="98.9/100">
        <meta content=" x=-6.0 y=255.51562;" datatype="xsd:string" id="meta1999" property="format" xsi:type="nex:LiteralMeta"/>
      </node>
      <node about="#node2000" id="node2000" label="E.lata_EMR71403.1/1-378">
        <meta content=" x=0.0 y=252.0;" datatype="xsd:string" id="meta2001" property="format" xsi:type="nex:LiteralMeta"/>
      </node>
      <node about="#node2002" id="node2002" label="99.1/96">
        <meta content=" x=-5.0 y=259.03125;" datatype="xsd:string" id="meta2003" property="format" xsi:type="nex:LiteralMeta"/>
      </node>
      <node about="#node2004" id="node2004" label="0.4/88">
        <meta content=" x=-4.0 y=257.0625;" datatype="xsd:string" id="meta2005" property="format" xsi:type="nex:LiteralMeta"/>
      </node>
      <node about="#node2006" id="node2006" label="73.8/84">
        <meta content=" x=-3.0 y=255.375;" datatype="xsd:string" id="meta2007" property="format" xsi:type="nex:LiteralMeta"/>
      </node>
      <node about="#node2008" id="node2008" label="77.3/93">
        <meta content=" x=-2.0 y=254.25;" datatype="xsd:string" id="meta2009" property="format" xsi:type="nex:LiteralMeta"/>
      </node>
      <node about="#node2010" id="node2010" label="79.4/93">
        <meta content=" x=-1.0 y=253.5;" datatype="xsd:string" id="meta2011" property="format" xsi:type="nex:LiteralMeta"/>
      </node>
      <node about="#node2012" id="node2012" label="M.sp._RYP43946.1/1-669">
        <meta content=" x=0.0 y=253.0;" datatype="xsd:string" id="meta2013" property="format" xsi:type="nex:LiteralMeta"/>
      </node>
      <node about="#node2014" id="node2014" label="M.ibericus_RYO87223.1/1-438">
        <meta content=" x=0.0 y=254.0;" datatype="xsd:string" id="meta2015" property="format" xsi:type="nex:LiteralMeta"/>
      </node>
      <node about="#node2020" id="node2020" label="M.sp._RYP36581.1/1-438">
        <meta content=" x=0.0 y=255.0;" datatype="xsd:string" id="meta2021" property="format" xsi:type="nex:LiteralMeta"/>
      </node>
      <node about="#node2026" id="node2026" label="87.5/91">
        <meta content=" x=-1.0 y=256.5;" datatype="xsd:string" id="meta2027" property="format" xsi:type="nex:LiteralMeta"/>
      </node>
      <node about="#node2028" id="node2028" label="M.sp._RYP84303.1/1-434">
        <meta content=" x=0.0 y=256.0;" datatype="xsd:string" id="meta2029" property="format" xsi:type="nex:LiteralMeta"/>
      </node>
      <node about="#node2030" id="node2030" label="M.sp._RYP89232.1/1-438">
        <meta content=" x=0.0 y=257.0;" datatype="xsd:string" id="meta2031" property="format" xsi:type="nex:LiteralMeta"/>
      </node>
      <node about="#node2040" id="node2040" label="99.8/100">
        <meta content=" x=-2.0 y=258.75;" datatype="xsd:string" id="meta2041" property="format" xsi:type="nex:LiteralMeta"/>
      </node>
      <node about="#node2042" id="node2042" label="M.sp._RYP06133.1/1-438">
        <meta content=" x=0.0 y=258.0;" datatype="xsd:string" id="meta2043" property="format" xsi:type="nex:LiteralMeta"/>
      </node>
      <node about="#node2044" id="node2044" label="95.7/100">
        <meta content=" x=-1.0 y=259.5;" datatype="xsd:string" id="meta2045" property="format" xsi:type="nex:LiteralMeta"/>
      </node>
      <node about="#node2046" id="node2046" label="M.cannonballus_RYO87312.1/1-438">
        <meta content=" x=0.0 y=259.0;" datatype="xsd:string" id="meta2047" property="format" xsi:type="nex:LiteralMeta"/>
      </node>
      <node about="#node2048" id="node2048" label="M.cannonballus_RYO91800.1/1-438">
        <meta content=" x=0.0 y=260.0;" datatype="xsd:string" id="meta2049" property="format" xsi:type="nex:LiteralMeta"/>
      </node>
      <node about="#node2062" id="node2062" label="M.sp._RYP76595.1/1-438">
        <meta content=" x=0.0 y=261.0;" datatype="xsd:string" id="meta2063" property="format" xsi:type="nex:LiteralMeta"/>
      </node>
      <node about="#node2080" id="node2080" label="100/100">
        <meta content=" x=-4.0 y=264.4375;" datatype="xsd:string" id="meta2081" property="format" xsi:type="nex:LiteralMeta"/>
      </node>
      <node about="#node2082" id="node2082" label="95.7/100">
        <meta content=" x=-3.0 y=262.875;" datatype="xsd:string" id="meta2083" property="format" xsi:type="nex:LiteralMeta"/>
      </node>
      <node about="#node2084" id="node2084" label="R.necatrix_GAP88214.1/1-435">
        <meta content=" x=0.0 y=262.0;" datatype="xsd:string" id="meta2085" property="format" xsi:type="nex:LiteralMeta"/>
      </node>
      <node about="#node2086" id="node2086" label="7.9/31">
        <meta content=" x=-2.0 y=263.75;" datatype="xsd:string" id="meta2087" property="format" xsi:type="nex:LiteralMeta"/>
      </node>
      <node about="#node2088" id="node2088" label="X.longipes_RYC61078.1/1-1363">
        <meta content=" x=0.0 y=263.0;" datatype="xsd:string" id="meta2089" property="format" xsi:type="nex:LiteralMeta"/>
      </node>
      <node about="#node2090" id="node2090" label="99.5/100">
        <meta content=" x=-1.0 y=264.5;" datatype="xsd:string" id="meta2091" property="format" xsi:type="nex:LiteralMeta"/>
      </node>
      <node about="#node2092" id="node2092" label="f.sp._GAW17622.1/1-432">
        <meta content=" x=0.0 y=264.0;" datatype="xsd:string" id="meta2093" property="format" xsi:type="nex:LiteralMeta"/>
      </node>
      <node about="#node2094" id="node2094" label="X.grammica_RWA05651.1/1-432">
        <meta content=" x=0.0 y=265.0;" datatype="xsd:string" id="meta2095" property="format" xsi:type="nex:LiteralMeta"/>
      </node>
      <node about="#node2108" id="node2108" label="X.hypoxylon_TGJ79564.1/1-432">
        <meta content=" x=0.0 y=266.0;" datatype="xsd:string" id="meta2109" property="format" xsi:type="nex:LiteralMeta"/>
      </node>
      <node about="#node2122" id="node2122" label="P.fici_XP_007829095.1/1-437">
        <meta content=" x=0.0 y=267.0;" datatype="xsd:string" id="meta2123" property="format" xsi:type="nex:LiteralMeta"/>
      </node>
      <node about="#node2128" id="node2128" label="65.4/41">
        <meta content=" x=-18.0 y=290.6804;" datatype="xsd:string" id="meta2129" property="format" xsi:type="nex:LiteralMeta"/>
      </node>
      <node about="#node2130" id="node2130" label="52.9/89">
        <meta content=" x=-1.0 y=268.5;" datatype="xsd:string" id="meta2131" property="format" xsi:type="nex:LiteralMeta"/>
      </node>
      <node about="#node2132" id="node2132" label="N.ditissima_KPM41869.1/1-426">
        <meta content=" x=0.0 y=268.0;" datatype="xsd:string" id="meta2133" property="format" xsi:type="nex:LiteralMeta"/>
      </node>
      <node about="#node2134" id="node2134" label="L.prolificans_PKS05029.1/1-472">
        <meta content=" x=0.0 y=269.0;" datatype="xsd:string" id="meta2135" property="format" xsi:type="nex:LiteralMeta"/>
      </node>
      <node about="#node2140" id="node2140" label="75.9/43">
        <meta content=" x=-17.0 y=312.86078;" datatype="xsd:string" id="meta2141" property="format" xsi:type="nex:LiteralMeta"/>
      </node>
      <node about="#node2142" id="node2142" label="30.7/66">
        <meta content=" x=-9.0 y=277.3203;" datatype="xsd:string" id="meta2143" property="format" xsi:type="nex:LiteralMeta"/>
      </node>
      <node about="#node2144" id="node2144" label="96.2/98">
        <meta content=" x=-3.0 y=271.875;" datatype="xsd:string" id="meta2145" property="format" xsi:type="nex:LiteralMeta"/>
      </node>
      <node about="#node2146" id="node2146" label="99.7/100">
        <meta content=" x=-2.0 y=270.75;" datatype="xsd:string" id="meta2147" property="format" xsi:type="nex:LiteralMeta"/>
      </node>
      <node about="#node2148" id="node2148" label="T.punctulata_KKA28562.1/1-436">
        <meta content=" x=0.0 y=270.0;" datatype="xsd:string" id="meta2149" property="format" xsi:type="nex:LiteralMeta"/>
      </node>
      <node about="#node2150" id="node2150" label="100/100">
        <meta content=" x=-1.0 y=271.5;" datatype="xsd:string" id="meta2151" property="format" xsi:type="nex:LiteralMeta"/>
      </node>
      <node about="#node2152" id="node2152" label="C.fimbriata_PHH55923.1/1-461">
        <meta content=" x=0.0 y=271.0;" datatype="xsd:string" id="meta2153" property="format" xsi:type="nex:LiteralMeta"/>
      </node>
      <node about="#node2154" id="node2154" label="C.platani_KKF94016.1/1-314">
        <meta content=" x=0.0 y=272.0;" datatype="xsd:string" id="meta2155" property="format" xsi:type="nex:LiteralMeta"/>
      </node>
      <node about="#node2164" id="node2164" label="C.chlorophyti_OLN89019.1/1-437">
        <meta content=" x=0.0 y=273.0;" datatype="xsd:string" id="meta2165" property="format" xsi:type="nex:LiteralMeta"/>
      </node>
      <node about="#node2170" id="node2170" label="99.7/100">
        <meta content=" x=-8.0 y=282.76562;" datatype="xsd:string" id="meta2171" property="format" xsi:type="nex:LiteralMeta"/>
      </node>
      <node about="#node2172" id="node2172" label="99.9/100">
        <meta content=" x=-6.0 y=277.73438;" datatype="xsd:string" id="meta2173" property="format" xsi:type="nex:LiteralMeta"/>
      </node>
      <node about="#node2174" id="node2174" label="100/100">
        <meta content=" x=-5.0 y=274.96875;" datatype="xsd:string" id="meta2175" property="format" xsi:type="nex:LiteralMeta"/>
      </node>
      <node about="#node2176" id="node2176" label="P.pennisetigena_TLS30690.1/1-490">
        <meta content=" x=0.0 y=274.0;" datatype="xsd:string" id="meta2177" property="format" xsi:type="nex:LiteralMeta"/>
      </node>
      <node about="#node2178" id="node2178" label="20.5/35">
        <meta content=" x=-4.0 y=275.9375;" datatype="xsd:string" id="meta2179" property="format" xsi:type="nex:LiteralMeta"/>
      </node>
      <node about="#node2180" id="node2180" label="P.grisea_TLD17871.1/1-485">
        <meta content=" x=0.0 y=275.0;" datatype="xsd:string" id="meta2181" property="format" xsi:type="nex:LiteralMeta"/>
      </node>
      <node about="#node2182" id="node2182" label="98/100">
        <meta content=" x=-3.0 y=276.875;" datatype="xsd:string" id="meta2183" property="format" xsi:type="nex:LiteralMeta"/>
      </node>
      <node about="#node2184" id="node2184" label="P.sp._TLD19929.1/1-484">
        <meta content=" x=0.0 y=276.0;" datatype="xsd:string" id="meta2185" property="format" xsi:type="nex:LiteralMeta"/>
      </node>
      <node about="#node2186" id="node2186" label="98.5/100">
        <meta content=" x=-2.0 y=277.75;" datatype="xsd:string" id="meta2187" property="format" xsi:type="nex:LiteralMeta"/>
      </node>
      <node about="#node2188" id="node2188" label="P.oryzae_QBZ58212.1/1-485">
        <meta content=" x=0.0 y=277.0;" datatype="xsd:string" id="meta2189" property="format" xsi:type="nex:LiteralMeta"/>
      </node>
      <node about="#node2190" id="node2190" label="74.7/100">
        <meta content=" x=-1.0 y=278.5;" datatype="xsd:string" id="meta2191" property="format" xsi:type="nex:LiteralMeta"/>
      </node>
      <node about="#node2192" id="node2192" label="P.oryzae_XP_003711571.1/1-484">
        <meta content=" x=0.0 y=278.0;" datatype="xsd:string" id="meta2193" property="format" xsi:type="nex:LiteralMeta"/>
      </node>
      <node about="#node2194" id="node2194" label="P.oryzae_ELQ35238.1/1-484">
        <meta content=" x=0.0 y=279.0;" datatype="xsd:string" id="meta2195" property="format" xsi:type="nex:LiteralMeta"/>
      </node>
      <node about="#node2216" id="node2216" label="100/100">
        <meta content=" x=-1.0 y=280.5;" datatype="xsd:string" id="meta2217" property="format" xsi:type="nex:LiteralMeta"/>
      </node>
      <node about="#node2218" id="node2218" label="G.tritici_XP_009228813.1/1-454">
        <meta content=" x=0.0 y=280.0;" datatype="xsd:string" id="meta2219" property="format" xsi:type="nex:LiteralMeta"/>
      </node>
      <node about="#node2220" id="node2220" label="M.poae_KLU90177.1/1-457">
        <meta content=" x=0.0 y=281.0;" datatype="xsd:string" id="meta2221" property="format" xsi:type="nex:LiteralMeta"/>
      </node>
      <node about="#node2230" id="node2230" label="94.3/100">
        <meta content=" x=-7.0 y=287.79688;" datatype="xsd:string" id="meta2231" property="format" xsi:type="nex:LiteralMeta"/>
      </node>
      <node about="#node2232" id="node2232" label="94/100">
        <meta content=" x=-6.0 y=284.59375;" datatype="xsd:string" id="meta2233" property="format" xsi:type="nex:LiteralMeta"/>
      </node>
      <node about="#node2234" id="node2234" label="S.alkalinus_XP_028471560.1/1-444">
        <meta content=" x=0.0 y=282.0;" datatype="xsd:string" id="meta2235" property="format" xsi:type="nex:LiteralMeta"/>
      </node>
      <node about="#node2236" id="node2236" label="100/100">
        <meta content=" x=-5.0 y=287.1875;" datatype="xsd:string" id="meta2237" property="format" xsi:type="nex:LiteralMeta"/>
      </node>
      <node about="#node2238" id="node2238" label="54/80">
        <meta content=" x=-4.0 y=284.875;" datatype="xsd:string" id="meta2239" property="format" xsi:type="nex:LiteralMeta"/>
      </node>
      <node about="#node2240" id="node2240" label="V.longisporum_CRK11571.1/1-441">
        <meta content=" x=0.0 y=283.0;" datatype="xsd:string" id="meta2241" property="format" xsi:type="nex:LiteralMeta"/>
      </node>
      <node about="#node2242" id="node2242" label="99.7/90">
        <meta content=" x=-3.0 y=286.75;" datatype="xsd:string" id="meta2243" property="format" xsi:type="nex:LiteralMeta"/>
      </node>
      <node about="#node2244" id="node2244" label="95.4/100">
        <meta content=" x=-2.0 y=285.5;" datatype="xsd:string" id="meta2245" property="format" xsi:type="nex:LiteralMeta"/>
      </node>
      <node about="#node2246" id="node2246" label="95.8/100">
        <meta content=" x=-1.0 y=284.5;" datatype="xsd:string" id="meta2247" property="format" xsi:type="nex:LiteralMeta"/>
      </node>
      <node about="#node2248" id="node2248" label="V.alfalfae_XP_002999777.1/1-441">
        <meta content=" x=0.0 y=284.0;" datatype="xsd:string" id="meta2249" property="format" xsi:type="nex:LiteralMeta"/>
      </node>
      <node about="#node2250" id="node2250" label="V.nonalfalfae_XP_028492804.1/1-441">
        <meta content=" x=0.0 y=285.0;" datatype="xsd:string" id="meta2251" property="format" xsi:type="nex:LiteralMeta"/>
      </node>
      <node about="#node2256" id="node2256" label="73.1/100">
        <meta content=" x=-1.0 y=286.5;" datatype="xsd:string" id="meta2257" property="format" xsi:type="nex:LiteralMeta"/>
      </node>
      <node about="#node2258" id="node2258" label="V.longisporum_CRK27652.1/1-441">
        <meta content=" x=0.0 y=286.0;" datatype="xsd:string" id="meta2259" property="format" xsi:type="nex:LiteralMeta"/>
      </node>
      <node about="#node2260" id="node2260" label="V.longisporum_CRK44435.1/1-243">
        <meta content=" x=0.0 y=287.0;" datatype="xsd:string" id="meta2261" property="format" xsi:type="nex:LiteralMeta"/>
      </node>
      <node about="#node2270" id="node2270" label="V.longisporum_CRK40062.1/1-441">
        <meta content=" x=0.0 y=288.0;" datatype="xsd:string" id="meta2271" property="format" xsi:type="nex:LiteralMeta"/>
      </node>
      <node about="#node2280" id="node2280" label="0/99">
        <meta content=" x=-1.0 y=289.5;" datatype="xsd:string" id="meta2281" property="format" xsi:type="nex:LiteralMeta"/>
      </node>
      <node about="#node2282" id="node2282" label="V.dahliae_XP_009650562.1/1-441">
        <meta content=" x=0.0 y=289.0;" datatype="xsd:string" id="meta2283" property="format" xsi:type="nex:LiteralMeta"/>
      </node>
      <node about="#node2284" id="node2284" label="V.dahliae_PNH47977.1/1-441">
        <meta content=" x=0.0 y=290.0;" datatype="xsd:string" id="meta2285" property="format" xsi:type="nex:LiteralMeta"/>
      </node>
      <node about="#node2298" id="node2298" label="P.comata_VBB77198.1/1-447">
        <meta content=" x=0.0 y=291.0;" datatype="xsd:string" id="meta2299" property="format" xsi:type="nex:LiteralMeta"/>
      </node>
      <node about="#node2312" id="node2312" label="100/100">
        <meta content=" x=-16.0 y=348.40125;" datatype="xsd:string" id="meta2313" property="format" xsi:type="nex:LiteralMeta"/>
      </node>
      <node about="#node2314" id="node2314" label="90/91">
        <meta content=" x=-15.0 y=336.80655;" datatype="xsd:string" id="meta2315" property="format" xsi:type="nex:LiteralMeta"/>
      </node>
      <node about="#node2316" id="node2316" label="68.4/10">
        <meta content=" x=-14.0 y=327.9881;" datatype="xsd:string" id="meta2317" property="format" xsi:type="nex:LiteralMeta"/>
      </node>
      <node about="#node2318" id="node2318" label="83.5/10">
        <meta content=" x=-13.0 y=320.71838;" datatype="xsd:string" id="meta2319" property="format" xsi:type="nex:LiteralMeta"/>
      </node>
      <node about="#node2320" id="node2320" label="97.6/92">
        <meta content=" x=-12.0 y=313.40552;" datatype="xsd:string" id="meta2321" property="format" xsi:type="nex:LiteralMeta"/>
      </node>
      <node about="#node2322" id="node2322" label="22.4/5">
        <meta content=" x=-11.0 y=308.63916;" datatype="xsd:string" id="meta2323" property="format" xsi:type="nex:LiteralMeta"/>
      </node>
      <node about="#node2324" id="node2324" label="100/100">
        <meta content=" x=-10.0 y=305.27832;" datatype="xsd:string" id="meta2325" property="format" xsi:type="nex:LiteralMeta"/>
      </node>
      <node about="#node2326" id="node2326" label="88.1/100">
        <meta content=" x=-9.0 y=301.43164;" datatype="xsd:string" id="meta2327" property="format" xsi:type="nex:LiteralMeta"/>
      </node>
      <node about="#node2328" id="node2328" label="99.9/100">
        <meta content=" x=-8.0 y=296.86328;" datatype="xsd:string" id="meta2329" property="format" xsi:type="nex:LiteralMeta"/>
      </node>
      <node about="#node2330" id="node2330" label="M.libera_KZZ98895.1/1-821">
        <meta content=" x=0.0 y=292.0;" datatype="xsd:string" id="meta2331" property="format" xsi:type="nex:LiteralMeta"/>
      </node>
      <node about="#node2332" id="node2332" label="61.5/55">
        <meta content=" x=-7.0 y=301.72656;" datatype="xsd:string" id="meta2333" property="format" xsi:type="nex:LiteralMeta"/>
      </node>
      <node about="#node2334" id="node2334" label="60.2/53">
        <meta content=" x=-6.0 y=298.45312;" datatype="xsd:string" id="meta2335" property="format" xsi:type="nex:LiteralMeta"/>
      </node>
      <node about="#node2336" id="node2336" label="54.6/55">
        <meta content=" x=-3.0 y=295.125;" datatype="xsd:string" id="meta2337" property="format" xsi:type="nex:LiteralMeta"/>
      </node>
      <node about="#node2338" id="node2338" label="100/100">
        <meta content=" x=-2.0 y=293.75;" datatype="xsd:string" id="meta2339" property="format" xsi:type="nex:LiteralMeta"/>
      </node>
      <node about="#node2340" id="node2340" label="B.brongniartii_OAA37544.1/1-652">
        <meta content=" x=0.0 y=293.0;" datatype="xsd:string" id="meta2341" property="format" xsi:type="nex:LiteralMeta"/>
      </node>
      <node about="#node2342" id="node2342" label="100/100">
        <meta content=" x=-1.0 y=294.5;" datatype="xsd:string" id="meta2343" property="format" xsi:type="nex:LiteralMeta"/>
      </node>
      <node about="#node2344" id="node2344" label="C.militaris_XP_006667638.1/1-805">
        <meta content=" x=0.0 y=294.0;" datatype="xsd:string" id="meta2345" property="format" xsi:type="nex:LiteralMeta"/>
      </node>
      <node about="#node2346" id="node2346" label="C.militaris_ATY61086.1/1-758">
        <meta content=" x=0.0 y=295.0;" datatype="xsd:string" id="meta2347" property="format" xsi:type="nex:LiteralMeta"/>
      </node>
      <node about="#node2356" id="node2356" label="100/100">
        <meta content=" x=-1.0 y=296.5;" datatype="xsd:string" id="meta2357" property="format" xsi:type="nex:LiteralMeta"/>
      </node>
      <node about="#node2358" id="node2358" label="O.unilateralis_PFH57265.1/1-441">
        <meta content=" x=0.0 y=296.0;" datatype="xsd:string" id="meta2359" property="format" xsi:type="nex:LiteralMeta"/>
      </node>
      <node about="#node2360" id="node2360" label="O.camponoti-rufipedis_PHH67902.1/1-429">
        <meta content=" x=0.0 y=297.0;" datatype="xsd:string" id="meta2361" property="format" xsi:type="nex:LiteralMeta"/>
      </node>
      <node about="#node2370" id="node2370" label="100/100">
        <meta content=" x=-5.0 y=301.78125;" datatype="xsd:string" id="meta2371" property="format" xsi:type="nex:LiteralMeta"/>
      </node>
      <node about="#node2372" id="node2372" label="44.3/93">
        <meta content=" x=-4.0 y=299.5625;" datatype="xsd:string" id="meta2373" property="format" xsi:type="nex:LiteralMeta"/>
      </node>
      <node about="#node2374" id="node2374" label="M.majus_KID95758.1/1-637">
        <meta content=" x=0.0 y=298.0;" datatype="xsd:string" id="meta2375" property="format" xsi:type="nex:LiteralMeta"/>
      </node>
      <node about="#node2376" id="node2376" label="98.1/100">
        <meta content=" x=-3.0 y=301.125;" datatype="xsd:string" id="meta2377" property="format" xsi:type="nex:LiteralMeta"/>
      </node>
      <node about="#node2378" id="node2378" label="86.1/100">
        <meta content=" x=-2.0 y=299.75;" datatype="xsd:string" id="meta2379" property="format" xsi:type="nex:LiteralMeta"/>
      </node>
      <node about="#node2380" id="node2380" label="M.anisopliae_KJK79870.1/1-658">
        <meta content=" x=0.0 y=299.0;" datatype="xsd:string" id="meta2381" property="format" xsi:type="nex:LiteralMeta"/>
      </node>
      <node about="#node2382" id="node2382" label="99.6/100">
        <meta content=" x=-1.0 y=300.5;" datatype="xsd:string" id="meta2383" property="format" xsi:type="nex:LiteralMeta"/>
      </node>
      <node about="#node2384" id="node2384" label="M.anisopliae_KFG86029.1/1-509">
        <meta content=" x=0.0 y=300.0;" datatype="xsd:string" id="meta2385" property="format" xsi:type="nex:LiteralMeta"/>
      </node>
      <node about="#node2386" id="node2386" label="M.anisopliae_KID65292.1/1-653">
        <meta content=" x=0.0 y=301.0;" datatype="xsd:string" id="meta2387" property="format" xsi:type="nex:LiteralMeta"/>
      </node>
      <node about="#node2396" id="node2396" label="91.5/100">
        <meta content=" x=-1.0 y=302.5;" datatype="xsd:string" id="meta2397" property="format" xsi:type="nex:LiteralMeta"/>
      </node>
      <node about="#node2398" id="node2398" label="M.robertsii_XP_011410828.1/1-655">
        <meta content=" x=0.0 y=302.0;" datatype="xsd:string" id="meta2399" property="format" xsi:type="nex:LiteralMeta"/>
      </node>
      <node about="#node2400" id="node2400" label="M.brunneum_XP_014540437.1/1-594">
        <meta content=" x=0.0 y=303.0;" datatype="xsd:string" id="meta2401" property="format" xsi:type="nex:LiteralMeta"/>
      </node>
      <node about="#node2414" id="node2414" label="M.guizhouense_KID82262.1/1-598">
        <meta content=" x=0.0 y=304.0;" datatype="xsd:string" id="meta2415" property="format" xsi:type="nex:LiteralMeta"/>
      </node>
      <node about="#node2424" id="node2424" label="M.album_KHN94448.1/1-594">
        <meta content=" x=0.0 y=305.0;" datatype="xsd:string" id="meta2425" property="format" xsi:type="nex:LiteralMeta"/>
      </node>
      <node about="#node2434" id="node2434" label="C.sp._PHH85649.1/1-543">
        <meta content=" x=0.0 y=306.0;" datatype="xsd:string" id="meta2435" property="format" xsi:type="nex:LiteralMeta"/>
      </node>
      <node about="#node2440" id="node2440" label="100/100">
        <meta content=" x=-3.0 y=309.125;" datatype="xsd:string" id="meta2441" property="format" xsi:type="nex:LiteralMeta"/>
      </node>
      <node about="#node2442" id="node2442" label="100/100">
        <meta content=" x=-2.0 y=307.75;" datatype="xsd:string" id="meta2443" property="format" xsi:type="nex:LiteralMeta"/>
      </node>
      <node about="#node2444" id="node2444" label="O.sp._RDA92391.1/1-468">
        <meta content=" x=0.0 y=307.0;" datatype="xsd:string" id="meta2445" property="format" xsi:type="nex:LiteralMeta"/>
      </node>
      <node about="#node2446" id="node2446" label="93.3/100">
        <meta content=" x=-1.0 y=308.5;" datatype="xsd:string" id="meta2447" property="format" xsi:type="nex:LiteralMeta"/>
      </node>
      <node about="#node2448" id="node2448" label="O.polyrhachis-furcata_RCI10066.1/1-479">
        <meta content=" x=0.0 y=308.0;" datatype="xsd:string" id="meta2449" property="format" xsi:type="nex:LiteralMeta"/>
      </node>
      <node about="#node2450" id="node2450" label="O.sp._RDA87871.1/1-479">
        <meta content=" x=0.0 y=309.0;" datatype="xsd:string" id="meta2451" property="format" xsi:type="nex:LiteralMeta"/>
      </node>
      <node about="#node2460" id="node2460" label="68.6/100">
        <meta content=" x=-1.0 y=310.5;" datatype="xsd:string" id="meta2461" property="format" xsi:type="nex:LiteralMeta"/>
      </node>
      <node about="#node2462" id="node2462" label="O.unilateralis_PFH56936.1/1-461">
        <meta content=" x=0.0 y=310.0;" datatype="xsd:string" id="meta2463" property="format" xsi:type="nex:LiteralMeta"/>
      </node>
      <node about="#node2464" id="node2464" label="O.camponoti-rufipedis_PHH80557.1/1-468">
        <meta content=" x=0.0 y=311.0;" datatype="xsd:string" id="meta2465" property="format" xsi:type="nex:LiteralMeta"/>
      </node>
      <node about="#node2478" id="node2478" label="H.minnesotensis_KJZ80367.1/1-436">
        <meta content=" x=0.0 y=312.0;" datatype="xsd:string" id="meta2479" property="format" xsi:type="nex:LiteralMeta"/>
      </node>
      <node about="#node2484" id="node2484" label="83.6/23">
        <meta content=" x=-6.0 y=318.17188;" datatype="xsd:string" id="meta2485" property="format" xsi:type="nex:LiteralMeta"/>
      </node>
      <node about="#node2486" id="node2486" label="97.9/96">
        <meta content=" x=-3.0 y=315.375;" datatype="xsd:string" id="meta2487" property="format" xsi:type="nex:LiteralMeta"/>
      </node>
      <node about="#node2488" id="node2488" label="82.4/98">
        <meta content=" x=-2.0 y=314.25;" datatype="xsd:string" id="meta2489" property="format" xsi:type="nex:LiteralMeta"/>
      </node>
      <node about="#node2490" id="node2490" label="97.4/99">
        <meta content=" x=-1.0 y=313.5;" datatype="xsd:string" id="meta2491" property="format" xsi:type="nex:LiteralMeta"/>
      </node>
      <node about="#node2492" id="node2492" label="O.camponoti-rufipedis_PHH75903.1/1-383">
        <meta content=" x=0.0 y=313.0;" datatype="xsd:string" id="meta2493" property="format" xsi:type="nex:LiteralMeta"/>
      </node>
      <node about="#node2494" id="node2494" label="O.sp._RDA93021.1/1-393">
        <meta content=" x=0.0 y=314.0;" datatype="xsd:string" id="meta2495" property="format" xsi:type="nex:LiteralMeta"/>
      </node>
      <node about="#node2500" id="node2500" label="C.sp._PHH88051.1/1-510">
        <meta content=" x=0.0 y=315.0;" datatype="xsd:string" id="meta2501" property="format" xsi:type="nex:LiteralMeta"/>
      </node>
      <node about="#node2506" id="node2506" label="100/100">
        <meta content=" x=-1.0 y=316.5;" datatype="xsd:string" id="meta2507" property="format" xsi:type="nex:LiteralMeta"/>
      </node>
      <node about="#node2508" id="node2508" label="O.australis_PHH59543.1/1-431">
        <meta content=" x=0.0 y=316.0;" datatype="xsd:string" id="meta2509" property="format" xsi:type="nex:LiteralMeta"/>
      </node>
      <node about="#node2510" id="node2510" label="O.australis_PHH77637.1/1-441">
        <meta content=" x=0.0 y=317.0;" datatype="xsd:string" id="meta2511" property="format" xsi:type="nex:LiteralMeta"/>
      </node>
      <node about="#node2520" id="node2520" label="81.5/24">
        <meta content=" x=-5.0 y=320.96875;" datatype="xsd:string" id="meta2521" property="format" xsi:type="nex:LiteralMeta"/>
      </node>
      <node about="#node2522" id="node2522" label="100/100">
        <meta content=" x=-1.0 y=318.5;" datatype="xsd:string" id="meta2523" property="format" xsi:type="nex:LiteralMeta"/>
      </node>
      <node about="#node2524" id="node2524" label="D.coniospora_KYK62091.1/1-435">
        <meta content=" x=0.0 y=318.0;" datatype="xsd:string" id="meta2525" property="format" xsi:type="nex:LiteralMeta"/>
      </node>
      <node about="#node2526" id="node2526" label="D.coniospora_ODA81329.1/1-435">
        <meta content=" x=0.0 y=319.0;" datatype="xsd:string" id="meta2527" property="format" xsi:type="nex:LiteralMeta"/>
      </node>
      <node about="#node2532" id="node2532" label="98.6/99">
        <meta content=" x=-4.0 y=323.4375;" datatype="xsd:string" id="meta2533" property="format" xsi:type="nex:LiteralMeta"/>
      </node>
      <node about="#node2534" id="node2534" label="48.8/87">
        <meta content=" x=-3.0 y=321.875;" datatype="xsd:string" id="meta2535" property="format" xsi:type="nex:LiteralMeta"/>
      </node>
      <node about="#node2536" id="node2536" label="100/100">
        <meta content=" x=-1.0 y=320.5;" datatype="xsd:string" id="meta2537" property="format" xsi:type="nex:LiteralMeta"/>
      </node>
      <node about="#node2538" id="node2538" label="P.lilacinum_XP_018173474.1/1-447">
        <meta content=" x=0.0 y=320.0;" datatype="xsd:string" id="meta2539" property="format" xsi:type="nex:LiteralMeta"/>
      </node>
      <node about="#node2540" id="node2540" label="P.lilacinum_OAQ75726.1/1-447">
        <meta content=" x=0.0 y=321.0;" datatype="xsd:string" id="meta2541" property="format" xsi:type="nex:LiteralMeta"/>
      </node>
      <node about="#node2546" id="node2546" label="98.1/100">
        <meta content=" x=-2.0 y=323.25;" datatype="xsd:string" id="meta2547" property="format" xsi:type="nex:LiteralMeta"/>
      </node>
      <node about="#node2548" id="node2548" label="82/100">
        <meta content=" x=-1.0 y=322.5;" datatype="xsd:string" id="meta2549" property="format" xsi:type="nex:LiteralMeta"/>
      </node>
      <node about="#node2550" id="node2550" label="T.capitatum_PNY24595.1/1-446">
        <meta content=" x=0.0 y=322.0;" datatype="xsd:string" id="meta2551" property="format" xsi:type="nex:LiteralMeta"/>
      </node>
      <node about="#node2552" id="node2552" label="T.ophioglossoides_KND86380.1/1-442">
        <meta content=" x=0.0 y=323.0;" datatype="xsd:string" id="meta2553" property="format" xsi:type="nex:LiteralMeta"/>
      </node>
      <node about="#node2558" id="node2558" label="T.paradoxum_POR31707.1/1-440">
        <meta content=" x=0.0 y=324.0;" datatype="xsd:string" id="meta2559" property="format" xsi:type="nex:LiteralMeta"/>
      </node>
      <node about="#node2568" id="node2568" label="P.chlamydosporia_XP_018138914.1/1-448">
        <meta content=" x=0.0 y=325.0;" datatype="xsd:string" id="meta2569" property="format" xsi:type="nex:LiteralMeta"/>
      </node>
      <node about="#node2586" id="node2586" label="100/100">
        <meta content=" x=-5.0 y=328.03125;" datatype="xsd:string" id="meta2587" property="format" xsi:type="nex:LiteralMeta"/>
      </node>
      <node about="#node2588" id="node2588" label="A.chrysogenum_KFH45619.1/1-460">
        <meta content=" x=0.0 y=326.0;" datatype="xsd:string" id="meta2589" property="format" xsi:type="nex:LiteralMeta"/>
      </node>
      <node about="#node2590" id="node2590" label="100/100">
        <meta content=" x=-4.0 y=330.0625;" datatype="xsd:string" id="meta2591" property="format" xsi:type="nex:LiteralMeta"/>
      </node>
      <node about="#node2592" id="node2592" label="81/100">
        <meta content=" x=-3.0 y=329.125;" datatype="xsd:string" id="meta2593" property="format" xsi:type="nex:LiteralMeta"/>
      </node>
      <node about="#node2594" id="node2594" label="100/100">
        <meta content=" x=-2.0 y=328.25;" datatype="xsd:string" id="meta2595" property="format" xsi:type="nex:LiteralMeta"/>
      </node>
      <node about="#node2596" id="node2596" label="39.8/100">
        <meta content=" x=-1.0 y=327.5;" datatype="xsd:string" id="meta2597" property="format" xsi:type="nex:LiteralMeta"/>
      </node>
      <node about="#node2598" id="node2598" label="S.chlorohalonata_KFA69616.1/1-453">
        <meta content=" x=0.0 y=327.0;" datatype="xsd:string" id="meta2599" property="format" xsi:type="nex:LiteralMeta"/>
      </node>
      <node about="#node2600" id="node2600" label="S.chartarum_KFA45614.1/1-453">
        <meta content=" x=0.0 y=328.0;" datatype="xsd:string" id="meta2601" property="format" xsi:type="nex:LiteralMeta"/>
      </node>
      <node about="#node2606" id="node2606" label="S.chartarum_KEY69363.1/1-453">
        <meta content=" x=0.0 y=329.0;" datatype="xsd:string" id="meta2607" property="format" xsi:type="nex:LiteralMeta"/>
      </node>
      <node about="#node2612" id="node2612" label="A.chrysogenum_KFH43146.1/1-452">
        <meta content=" x=0.0 y=330.0;" datatype="xsd:string" id="meta2613" property="format" xsi:type="nex:LiteralMeta"/>
      </node>
      <node about="#node2618" id="node2618" label="N.ditissima_KPM42079.1/1-454">
        <meta content=" x=0.0 y=331.0;" datatype="xsd:string" id="meta2619" property="format" xsi:type="nex:LiteralMeta"/>
      </node>
      <node about="#node2632" id="node2632" label="91.2/65">
        <meta content=" x=-7.0 y=335.2578;" datatype="xsd:string" id="meta2633" property="format" xsi:type="nex:LiteralMeta"/>
      </node>
      <node about="#node2634" id="node2634" label="86.6/94">
        <meta content=" x=-2.0 y=333.25;" datatype="xsd:string" id="meta2635" property="format" xsi:type="nex:LiteralMeta"/>
      </node>
      <node about="#node2636" id="node2636" label="90/98">
        <meta content=" x=-1.0 y=332.5;" datatype="xsd:string" id="meta2637" property="format" xsi:type="nex:LiteralMeta"/>
      </node>
      <node about="#node2638" id="node2638" label="T.arundinaceum_RFU77985.1/1-485">
        <meta content=" x=0.0 y=332.0;" datatype="xsd:string" id="meta2639" property="format" xsi:type="nex:LiteralMeta"/>
      </node>
      <node about="#node2640" id="node2640" label="E.weberi_KOS22002.1/1-443">
        <meta content=" x=0.0 y=333.0;" datatype="xsd:string" id="meta2641" property="format" xsi:type="nex:LiteralMeta"/>
      </node>
      <node about="#node2646" id="node2646" label="O.sinensis_EQL02411.1/1-459">
        <meta content=" x=0.0 y=334.0;" datatype="xsd:string" id="meta2647" property="format" xsi:type="nex:LiteralMeta"/>
      </node>
      <node about="#node2652" id="node2652" label="100/100">
        <meta content=" x=-6.0 y=337.26562;" datatype="xsd:string" id="meta2653" property="format" xsi:type="nex:LiteralMeta"/>
      </node>
      <node about="#node2654" id="node2654" label="100/100">
        <meta content=" x=-1.0 y=335.5;" datatype="xsd:string" id="meta2655" property="format" xsi:type="nex:LiteralMeta"/>
      </node>
      <node about="#node2656" id="node2656" label="B.brongniartii_OAA44455.1/1-468">
        <meta content=" x=0.0 y=335.0;" datatype="xsd:string" id="meta2657" property="format" xsi:type="nex:LiteralMeta"/>
      </node>
      <node about="#node2658" id="node2658" label="C.fumosorosea_XP_018708663.1/1-476">
        <meta content=" x=0.0 y=336.0;" datatype="xsd:string" id="meta2659" property="format" xsi:type="nex:LiteralMeta"/>
      </node>
      <node about="#node2664" id="node2664" label="99.3/100">
        <meta content=" x=-5.0 y=339.03125;" datatype="xsd:string" id="meta2665" property="format" xsi:type="nex:LiteralMeta"/>
      </node>
      <node about="#node2666" id="node2666" label="100/100">
        <meta content=" x=-1.0 y=337.5;" datatype="xsd:string" id="meta2667" property="format" xsi:type="nex:LiteralMeta"/>
      </node>
      <node about="#node2668" id="node2668" label="C.militaris_XP_006673437.1/1-458">
        <meta content=" x=0.0 y=337.0;" datatype="xsd:string" id="meta2669" property="format" xsi:type="nex:LiteralMeta"/>
      </node>
      <node about="#node2670" id="node2670" label="C.militaris_ATY64816.1/1-462">
        <meta content=" x=0.0 y=338.0;" datatype="xsd:string" id="meta2671" property="format" xsi:type="nex:LiteralMeta"/>
      </node>
      <node about="#node2676" id="node2676" label="100/100">
        <meta content=" x=-4.0 y=340.5625;" datatype="xsd:string" id="meta2677" property="format" xsi:type="nex:LiteralMeta"/>
      </node>
      <node about="#node2678" id="node2678" label="B.brongniartii_OAA45980.1/1-461">
        <meta content=" x=0.0 y=339.0;" datatype="xsd:string" id="meta2679" property="format" xsi:type="nex:LiteralMeta"/>
      </node>
      <node about="#node2680" id="node2680" label="98.2/100">
        <meta content=" x=-3.0 y=342.125;" datatype="xsd:string" id="meta2681" property="format" xsi:type="nex:LiteralMeta"/>
      </node>
      <node about="#node2682" id="node2682" label="85.6/100">
        <meta content=" x=-2.0 y=341.25;" datatype="xsd:string" id="meta2683" property="format" xsi:type="nex:LiteralMeta"/>
      </node>
      <node about="#node2684" id="node2684" label="96.6/100">
        <meta content=" x=-1.0 y=340.5;" datatype="xsd:string" id="meta2685" property="format" xsi:type="nex:LiteralMeta"/>
      </node>
      <node about="#node2686" id="node2686" label="B.bassiana_KGQ09438.1/1-461">
        <meta content=" x=0.0 y=340.0;" datatype="xsd:string" id="meta2687" property="format" xsi:type="nex:LiteralMeta"/>
      </node>
      <node about="#node2688" id="node2688" label="B.bassiana_PQK10777.1/1-462">
        <meta content=" x=0.0 y=341.0;" datatype="xsd:string" id="meta2689" property="format" xsi:type="nex:LiteralMeta"/>
      </node>
      <node about="#node2694" id="node2694" label="B.bassiana_XP_008593970.1/1-461">
        <meta content=" x=0.0 y=342.0;" datatype="xsd:string" id="meta2695" property="format" xsi:type="nex:LiteralMeta"/>
      </node>
      <node about="#node2700" id="node2700" label="B.bassiana_PMB64105.1/1-461">
        <meta content=" x=0.0 y=343.0;" datatype="xsd:string" id="meta2701" property="format" xsi:type="nex:LiteralMeta"/>
      </node>
      <node about="#node2726" id="node2726" label="97.3/100">
        <meta content=" x=-3.0 y=345.625;" datatype="xsd:string" id="meta2727" property="format" xsi:type="nex:LiteralMeta"/>
      </node>
      <node about="#node2728" id="node2728" label="100/100">
        <meta content=" x=-1.0 y=344.5;" datatype="xsd:string" id="meta2729" property="format" xsi:type="nex:LiteralMeta"/>
      </node>
      <node about="#node2730" id="node2730" label="S.chartarum_KEY72212.1/1-441">
        <meta content=" x=0.0 y=344.0;" datatype="xsd:string" id="meta2731" property="format" xsi:type="nex:LiteralMeta"/>
      </node>
      <node about="#node2732" id="node2732" label="S.chlorohalonata_KFA67999.1/1-441">
        <meta content=" x=0.0 y=345.0;" datatype="xsd:string" id="meta2733" property="format" xsi:type="nex:LiteralMeta"/>
      </node>
      <node about="#node2738" id="node2738" label="100/100">
        <meta content=" x=-2.0 y=346.75;" datatype="xsd:string" id="meta2739" property="format" xsi:type="nex:LiteralMeta"/>
      </node>
      <node about="#node2740" id="node2740" label="S.chlorohalonata_KFA60678.1/1-456">
        <meta content=" x=0.0 y=346.0;" datatype="xsd:string" id="meta2741" property="format" xsi:type="nex:LiteralMeta"/>
      </node>
      <node about="#node2742" id="node2742" label="95.7/100">
        <meta content=" x=-1.0 y=347.5;" datatype="xsd:string" id="meta2743" property="format" xsi:type="nex:LiteralMeta"/>
      </node>
      <node about="#node2744" id="node2744" label="S.chartarum_KEY69555.1/1-456">
        <meta content=" x=0.0 y=347.0;" datatype="xsd:string" id="meta2745" property="format" xsi:type="nex:LiteralMeta"/>
      </node>
      <node about="#node2746" id="node2746" label="S.chartarum_KFA76959.1/1-456">
        <meta content=" x=0.0 y=348.0;" datatype="xsd:string" id="meta2747" property="format" xsi:type="nex:LiteralMeta"/>
      </node>
      <node about="#node2764" id="node2764" label="96.7/100">
        <meta content=" x=-13.0 y=359.99597;" datatype="xsd:string" id="meta2765" property="format" xsi:type="nex:LiteralMeta"/>
      </node>
      <node about="#node2766" id="node2766" label="N.ditissima_KPM37251.1/1-438">
        <meta content=" x=0.0 y=349.0;" datatype="xsd:string" id="meta2767" property="format" xsi:type="nex:LiteralMeta"/>
      </node>
      <node about="#node2768" id="node2768" label="100/100">
        <meta content=" x=-12.0 y=370.99194;" datatype="xsd:string" id="meta2769" property="format" xsi:type="nex:LiteralMeta"/>
      </node>
      <node about="#node2770" id="node2770" label="99.7/100">
        <meta content=" x=-11.0 y=367.64014;" datatype="xsd:string" id="meta2771" property="format" xsi:type="nex:LiteralMeta"/>
      </node>
      <node about="#node2772" id="node2772" label="44.6/98">
        <meta content=" x=-10.0 y=363.28027;" datatype="xsd:string" id="meta2773" property="format" xsi:type="nex:LiteralMeta"/>
      </node>
      <node about="#node2774" id="node2774" label="100/100">
        <meta content=" x=-6.0 y=356.92188;" datatype="xsd:string" id="meta2775" property="format" xsi:type="nex:LiteralMeta"/>
      </node>
      <node about="#node2776" id="node2776" label="70.6/39">
        <meta content=" x=-5.0 y=354.84375;" datatype="xsd:string" id="meta2777" property="format" xsi:type="nex:LiteralMeta"/>
      </node>
      <node about="#node2778" id="node2778" label="38.7/38">
        <meta content=" x=-4.0 y=352.1875;" datatype="xsd:string" id="meta2779" property="format" xsi:type="nex:LiteralMeta"/>
      </node>
      <node about="#node2780" id="node2780" label="100/100">
        <meta content=" x=-1.0 y=350.5;" datatype="xsd:string" id="meta2781" property="format" xsi:type="nex:LiteralMeta"/>
      </node>
      <node about="#node2782" id="node2782" label="F.sp._RBR19219.1/1-440">
        <meta content=" x=0.0 y=350.0;" datatype="xsd:string" id="meta2783" property="format" xsi:type="nex:LiteralMeta"/>
      </node>
      <node about="#node2784" id="node2784" label="F.sp._RFN47433.1/1-440">
        <meta content=" x=0.0 y=351.0;" datatype="xsd:string" id="meta2785" property="format" xsi:type="nex:LiteralMeta"/>
      </node>
      <node about="#node2790" id="node2790" label="68.4/76">
        <meta content=" x=-3.0 y=353.875;" datatype="xsd:string" id="meta2791" property="format" xsi:type="nex:LiteralMeta"/>
      </node>
      <node about="#node2792" id="node2792" label="74.7/76">
        <meta content=" x=-1.0 y=352.5;" datatype="xsd:string" id="meta2793" property="format" xsi:type="nex:LiteralMeta"/>
      </node>
      <node about="#node2794" id="node2794" label="F.venenatum_XP_025582398.1/1-440">
        <meta content=" x=0.0 y=352.0;" datatype="xsd:string" id="meta2795" property="format" xsi:type="nex:LiteralMeta"/>
      </node>
      <node about="#node2796" id="node2796" label="F.poae_OBS19071.1/1-440">
        <meta content=" x=0.0 y=353.0;" datatype="xsd:string" id="meta2797" property="format" xsi:type="nex:LiteralMeta"/>
      </node>
      <node about="#node2802" id="node2802" label="98/100">
        <meta content=" x=-2.0 y=355.25;" datatype="xsd:string" id="meta2803" property="format" xsi:type="nex:LiteralMeta"/>
      </node>
      <node about="#node2804" id="node2804" label="87.9/100">
        <meta content=" x=-1.0 y=354.5;" datatype="xsd:string" id="meta2805" property="format" xsi:type="nex:LiteralMeta"/>
      </node>
      <node about="#node2806" id="node2806" label="F.graminearum_XP_011327696.1/1-440">
        <meta content=" x=0.0 y=354.0;" datatype="xsd:string" id="meta2807" property="format" xsi:type="nex:LiteralMeta"/>
      </node>
      <node about="#node2808" id="node2808" label="F.culmorum_PTD10322.1/1-440">
        <meta content=" x=0.0 y=355.0;" datatype="xsd:string" id="meta2809" property="format" xsi:type="nex:LiteralMeta"/>
      </node>
      <node about="#node2814" id="node2814" label="F.pseudograminearum_XP_009261406.1/1-440">
        <meta content=" x=0.0 y=356.0;" datatype="xsd:string" id="meta2815" property="format" xsi:type="nex:LiteralMeta"/>
      </node>
      <node about="#node2828" id="node2828" label="91.9/100">
        <meta content=" x=-1.0 y=357.5;" datatype="xsd:string" id="meta2829" property="format" xsi:type="nex:LiteralMeta"/>
      </node>
      <node about="#node2830" id="node2830" label="F.sporotrichioides_RGP74142.1/1-440">
        <meta content=" x=0.0 y=357.0;" datatype="xsd:string" id="meta2831" property="format" xsi:type="nex:LiteralMeta"/>
      </node>
      <node about="#node2832" id="node2832" label="F.langsethiae_KPA40763.1/1-440">
        <meta content=" x=0.0 y=358.0;" datatype="xsd:string" id="meta2833" property="format" xsi:type="nex:LiteralMeta"/>
      </node>
      <node about="#node2842" id="node2842" label="F.longipes_RGP79001.1/1-440">
        <meta content=" x=0.0 y=359.0;" datatype="xsd:string" id="meta2843" property="format" xsi:type="nex:LiteralMeta"/>
      </node>
      <node about="#node2848" id="node2848" label="99.4/99">
        <meta content=" x=-9.0 y=369.63867;" datatype="xsd:string" id="meta2849" property="format" xsi:type="nex:LiteralMeta"/>
      </node>
      <node about="#node2850" id="node2850" label="80.5/93">
        <meta content=" x=-8.0 y=368.27734;" datatype="xsd:string" id="meta2851" property="format" xsi:type="nex:LiteralMeta"/>
      </node>
      <node about="#node2852" id="node2852" label="0/94">
        <meta content=" x=-7.0 y=366.5547;" datatype="xsd:string" id="meta2853" property="format" xsi:type="nex:LiteralMeta"/>
      </node>
      <node about="#node2854" id="node2854" label="89.4/97">
        <meta content=" x=-6.0 y=364.85938;" datatype="xsd:string" id="meta2855" property="format" xsi:type="nex:LiteralMeta"/>
      </node>
      <node about="#node2856" id="node2856" label="0/36">
        <meta content=" x=-5.0 y=363.71875;" datatype="xsd:string" id="meta2857" property="format" xsi:type="nex:LiteralMeta"/>
      </node>
      <node about="#node2858" id="node2858" label="0/38">
        <meta content=" x=-4.0 y=362.4375;" datatype="xsd:string" id="meta2859" property="format" xsi:type="nex:LiteralMeta"/>
      </node>
      <node about="#node2860" id="node2860" label="0/38">
        <meta content=" x=-3.0 y=360.875;" datatype="xsd:string" id="meta2861" property="format" xsi:type="nex:LiteralMeta"/>
      </node>
      <node about="#node2862" id="node2862" label="F.oxysporum_ENH67034.1/1-445">
        <meta content=" x=0.0 y=360.0;" datatype="xsd:string" id="meta2863" property="format" xsi:type="nex:LiteralMeta"/>
      </node>
      <node about="#node2864" id="node2864" label="86.4/100">
        <meta content=" x=-2.0 y=361.75;" datatype="xsd:string" id="meta2865" property="format" xsi:type="nex:LiteralMeta"/>
      </node>
      <node about="#node2866" id="node2866" label="F.oxysporum_EGU79680.1/1-445">
        <meta content=" x=0.0 y=361.0;" datatype="xsd:string" id="meta2867" property="format" xsi:type="nex:LiteralMeta"/>
      </node>
      <node about="#node2868" id="node2868" label="0/64">
        <meta content=" x=-1.0 y=362.5;" datatype="xsd:string" id="meta2869" property="format" xsi:type="nex:LiteralMeta"/>
      </node>
      <node about="#node2870" id="node2870" label="F.oxysporum_EXA43345.1/1-445">
        <meta content=" x=0.0 y=362.0;" datatype="xsd:string" id="meta2871" property="format" xsi:type="nex:LiteralMeta"/>
      </node>
      <node about="#node2872" id="node2872" label="F.oxysporum_EXK91809.1/1-445">
        <meta content=" x=0.0 y=363.0;" datatype="xsd:string" id="meta2873" property="format" xsi:type="nex:LiteralMeta"/>
      </node>
      <node about="#node2886" id="node2886" label="F.oxysporum_EMT66548.1/1-445">
        <meta content=" x=0.0 y=364.0;" datatype="xsd:string" id="meta2887" property="format" xsi:type="nex:LiteralMeta"/>
      </node>
      <node about="#node2892" id="node2892" label="F.oxysporum_EWZ47077.1/1-445">
        <meta content=" x=0.0 y=365.0;" datatype="xsd:string" id="meta2893" property="format" xsi:type="nex:LiteralMeta"/>
      </node>
      <node about="#node2898" id="node2898" label="F.oxysporum_XP_018238592.1/1-445">
        <meta content=" x=0.0 y=366.0;" datatype="xsd:string" id="meta2899" property="format" xsi:type="nex:LiteralMeta"/>
      </node>
      <node about="#node2904" id="node2904" label="88.3/98">
        <meta content=" x=-2.0 y=368.25;" datatype="xsd:string" id="meta2905" property="format" xsi:type="nex:LiteralMeta"/>
      </node>
      <node about="#node2906" id="node2906" label="0/65">
        <meta content=" x=-1.0 y=367.5;" datatype="xsd:string" id="meta2907" property="format" xsi:type="nex:LiteralMeta"/>
      </node>
      <node about="#node2908" id="node2908" label="F.fujikuroi_KLP06857.1/1-445">
        <meta content=" x=0.0 y=367.0;" datatype="xsd:string" id="meta2909" property="format" xsi:type="nex:LiteralMeta"/>
      </node>
      <node about="#node2910" id="node2910" label="F.fujikuroi_XP_023434580.1/1-445">
        <meta content=" x=0.0 y=368.0;" datatype="xsd:string" id="meta2911" property="format" xsi:type="nex:LiteralMeta"/>
      </node>
      <node about="#node2916" id="node2916" label="F.proliferatum_RKL42506.1/1-445">
        <meta content=" x=0.0 y=369.0;" datatype="xsd:string" id="meta2917" property="format" xsi:type="nex:LiteralMeta"/>
      </node>
      <node about="#node2926" id="node2926" label="F.mangiferae_CVK97494.1/1-445">
        <meta content=" x=0.0 y=370.0;" datatype="xsd:string" id="meta2927" property="format" xsi:type="nex:LiteralMeta"/>
      </node>
      <node about="#node2932" id="node2932" label="F.verticillioides_XP_018753118.1/1-445">
        <meta content=" x=0.0 y=371.0;" datatype="xsd:string" id="meta2933" property="format" xsi:type="nex:LiteralMeta"/>
      </node>
      <node about="#node2942" id="node2942" label="F.avenaceum_KIL94362.1/1-442">
        <meta content=" x=0.0 y=372.0;" datatype="xsd:string" id="meta2943" property="format" xsi:type="nex:LiteralMeta"/>
      </node>
      <node about="#node2948" id="node2948" label="100/100">
        <meta content=" x=-5.0 y=374.34375;" datatype="xsd:string" id="meta2949" property="format" xsi:type="nex:LiteralMeta"/>
      </node>
      <node about="#node2950" id="node2950" label="N.haematococca_XP_003043623.1/1-440">
        <meta content=" x=0.0 y=373.0;" datatype="xsd:string" id="meta2951" property="format" xsi:type="nex:LiteralMeta"/>
      </node>
      <node about="#node2952" id="node2952" label="95.3/100">
        <meta content=" x=-4.0 y=375.6875;" datatype="xsd:string" id="meta2953" property="format" xsi:type="nex:LiteralMeta"/>
      </node>
      <node about="#node2954" id="node2954" label="F.sp._RSL59667.1/1-440">
        <meta content=" x=0.0 y=374.0;" datatype="xsd:string" id="meta2955" property="format" xsi:type="nex:LiteralMeta"/>
      </node>
      <node about="#node2956" id="node2956" label="86.4/100">
        <meta content=" x=-3.0 y=377.375;" datatype="xsd:string" id="meta2957" property="format" xsi:type="nex:LiteralMeta"/>
      </node>
      <node about="#node2958" id="node2958" label="77.4/100">
        <meta content=" x=-2.0 y=376.25;" datatype="xsd:string" id="meta2959" property="format" xsi:type="nex:LiteralMeta"/>
      </node>
      <node about="#node2960" id="node2960" label="60.5/100">
        <meta content=" x=-1.0 y=375.5;" datatype="xsd:string" id="meta2961" property="format" xsi:type="nex:LiteralMeta"/>
      </node>
      <node about="#node2962" id="node2962" label="F.sp._RSL44061.1/1-440">
        <meta content=" x=0.0 y=375.0;" datatype="xsd:string" id="meta2963" property="format" xsi:type="nex:LiteralMeta"/>
      </node>
      <node about="#node2964" id="node2964" label="F.kuroshium_RMJ15696.1/1-440">
        <meta content=" x=0.0 y=376.0;" datatype="xsd:string" id="meta2965" property="format" xsi:type="nex:LiteralMeta"/>
      </node>
      <node about="#node2970" id="node2970" label="F.sp._RSL87835.1/1-440">
        <meta content=" x=0.0 y=377.0;" datatype="xsd:string" id="meta2971" property="format" xsi:type="nex:LiteralMeta"/>
      </node>
      <node about="#node2976" id="node2976" label="77.2/100">
        <meta content=" x=-1.0 y=378.5;" datatype="xsd:string" id="meta2977" property="format" xsi:type="nex:LiteralMeta"/>
      </node>
      <node about="#node2978" id="node2978" label="F.sp._RSM10870.1/1-478">
        <meta content=" x=0.0 y=378.0;" datatype="xsd:string" id="meta2979" property="format" xsi:type="nex:LiteralMeta"/>
      </node>
      <node about="#node2980" id="node2980" label="F.ambrosium_RSM00444.1/1-440">
        <meta content=" x=0.0 y=379.0;" datatype="xsd:string" id="meta2981" property="format" xsi:type="nex:LiteralMeta"/>
      </node>
      <node about="#node3030" id="node3030" label="94.6/99">
        <meta content=" x=-44.0 y=989.8451;" datatype="xsd:string" id="meta3031" property="format" xsi:type="nex:LiteralMeta"/>
      </node>
      <node about="#node3032" id="node3032" label="71.9/79">
        <meta content=" x=-4.0 y=383.9375;" datatype="xsd:string" id="meta3033" property="format" xsi:type="nex:LiteralMeta"/>
      </node>
      <node about="#node3034" id="node3034" label="97.5/100">
        <meta content=" x=-3.0 y=381.125;" datatype="xsd:string" id="meta3035" property="format" xsi:type="nex:LiteralMeta"/>
      </node>
      <node about="#node3036" id="node3036" label="C.coronatus_KXN71813.1/1-310">
        <meta content=" x=0.0 y=380.0;" datatype="xsd:string" id="meta3037" property="format" xsi:type="nex:LiteralMeta"/>
      </node>
      <node about="#node3038" id="node3038" label="99.5/100">
        <meta content=" x=-2.0 y=382.25;" datatype="xsd:string" id="meta3039" property="format" xsi:type="nex:LiteralMeta"/>
      </node>
      <node about="#node3040" id="node3040" label="99.4/100">
        <meta content=" x=-1.0 y=381.5;" datatype="xsd:string" id="meta3041" property="format" xsi:type="nex:LiteralMeta"/>
      </node>
      <node about="#node3042" id="node3042" label="C.coronatus_KXN72296.1/1-312">
        <meta content=" x=0.0 y=381.0;" datatype="xsd:string" id="meta3043" property="format" xsi:type="nex:LiteralMeta"/>
      </node>
      <node about="#node3044" id="node3044" label="C.coronatus_KXN72297.1/1-412">
        <meta content=" x=0.0 y=382.0;" datatype="xsd:string" id="meta3045" property="format" xsi:type="nex:LiteralMeta"/>
      </node>
      <node about="#node3050" id="node3050" label="C.coronatus_KXN72301.1/1-287">
        <meta content=" x=0.0 y=383.0;" datatype="xsd:string" id="meta3051" property="format" xsi:type="nex:LiteralMeta"/>
      </node>
      <node about="#node3060" id="node3060" label="81.1/100">
        <meta content=" x=-3.0 y=386.75;" datatype="xsd:string" id="meta3061" property="format" xsi:type="nex:LiteralMeta"/>
      </node>
      <node about="#node3062" id="node3062" label="98.3/100">
        <meta content=" x=-2.0 y=385.5;" datatype="xsd:string" id="meta3063" property="format" xsi:type="nex:LiteralMeta"/>
      </node>
      <node about="#node3064" id="node3064" label="99.4/100">
        <meta content=" x=-1.0 y=384.5;" datatype="xsd:string" id="meta3065" property="format" xsi:type="nex:LiteralMeta"/>
      </node>
      <node about="#node3066" id="node3066" label="C.anguillulae_ORZ33451.1/1-388">
        <meta content=" x=0.0 y=384.0;" datatype="xsd:string" id="meta3067" property="format" xsi:type="nex:LiteralMeta"/>
      </node>
      <node about="#node3068" id="node3068" label="C.anguillulae_ORZ38145.1/1-560">
        <meta content=" x=0.0 y=385.0;" datatype="xsd:string" id="meta3069" property="format" xsi:type="nex:LiteralMeta"/>
      </node>
      <node about="#node3074" id="node3074" label="100/100">
        <meta content=" x=-1.0 y=386.5;" datatype="xsd:string" id="meta3075" property="format" xsi:type="nex:LiteralMeta"/>
      </node>
      <node about="#node3076" id="node3076" label="A.macrogynus_KNE58318.1/1-532">
        <meta content=" x=0.0 y=386.0;" datatype="xsd:string" id="meta3077" property="format" xsi:type="nex:LiteralMeta"/>
      </node>
      <node about="#node3078" id="node3078" label="A.macrogynus_KNE72944.1/1-424">
        <meta content=" x=0.0 y=387.0;" datatype="xsd:string" id="meta3079" property="format" xsi:type="nex:LiteralMeta"/>
      </node>
      <node about="#node3088" id="node3088" label="C.anguillulae_ORZ35589.1/1-290">
        <meta content=" x=0.0 y=388.0;" datatype="xsd:string" id="meta3089" property="format" xsi:type="nex:LiteralMeta"/>
      </node>
      <node about="#node3098" id="node3098" label="72.7/65">
        <meta content=" x=-43.0 y=1595.7527;" datatype="xsd:string" id="meta3099" property="format" xsi:type="nex:LiteralMeta"/>
      </node>
      <node about="#node3100" id="node3100" label="67.5/96">
        <meta content=" x=-37.0 y=1150.5074;" datatype="xsd:string" id="meta3101" property="format" xsi:type="nex:LiteralMeta"/>
      </node>
      <node about="#node3102" id="node3102" label="67.1/84">
        <meta content=" x=-36.0 y=1139.0149;" datatype="xsd:string" id="meta3103" property="format" xsi:type="nex:LiteralMeta"/>
      </node>
      <node about="#node3104" id="node3104" label="80.6/99">
        <meta content=" x=-35.0 y=1119.0298;" datatype="xsd:string" id="meta3105" property="format" xsi:type="nex:LiteralMeta"/>
      </node>
      <node about="#node3106" id="node3106" label="100/99">
        <meta content=" x=-34.0 y=1081.5596;" datatype="xsd:string" id="meta3107" property="format" xsi:type="nex:LiteralMeta"/>
      </node>
      <node about="#node3108" id="node3108" label="94.7/85">
        <meta content=" x=-33.0 y=1035.1613;" datatype="xsd:string" id="meta3109" property="format" xsi:type="nex:LiteralMeta"/>
      </node>
      <node about="#node3110" id="node3110" label="16.9/3">
        <meta content=" x=-32.0 y=965.0276;" datatype="xsd:string" id="meta3111" property="format" xsi:type="nex:LiteralMeta"/>
      </node>
      <node about="#node3112" id="node3112" label="95.3/46">
        <meta content=" x=-31.0 y=855.6225;" datatype="xsd:string" id="meta3113" property="format" xsi:type="nex:LiteralMeta"/>
      </node>
      <node about="#node3114" id="node3114" label="95.2/97">
        <meta content=" x=-30.0 y=803.83875;" datatype="xsd:string" id="meta3115" property="format" xsi:type="nex:LiteralMeta"/>
      </node>
      <node about="#node3116" id="node3116" label="41.1/83">
        <meta content=" x=-29.0 y=711.21466;" datatype="xsd:string" id="meta3117" property="format" xsi:type="nex:LiteralMeta"/>
      </node>
      <node about="#node3118" id="node3118" label="92.6/91">
        <meta content=" x=-28.0 y=620.9294;" datatype="xsd:string" id="meta3119" property="format" xsi:type="nex:LiteralMeta"/>
      </node>
      <node about="#node3120" id="node3120" label="99.5/100">
        <meta content=" x=-25.0 y=518.5583;" datatype="xsd:string" id="meta3121" property="format" xsi:type="nex:LiteralMeta"/>
      </node>
      <node about="#node3122" id="node3122" label="100/100">
        <meta content=" x=-24.0 y=503.33588;" datatype="xsd:string" id="meta3123" property="format" xsi:type="nex:LiteralMeta"/>
      </node>
      <node about="#node3124" id="node3124" label="81.2/100">
        <meta content=" x=-23.0 y=486.79672;" datatype="xsd:string" id="meta3125" property="format" xsi:type="nex:LiteralMeta"/>
      </node>
      <node about="#node3126" id="node3126" label="99.5/100">
        <meta content=" x=-22.0 y=470.20233;" datatype="xsd:string" id="meta3127" property="format" xsi:type="nex:LiteralMeta"/>
      </node>
      <node about="#node3128" id="node3128" label="62.2/74">
        <meta content=" x=-21.0 y=450.97107;" datatype="xsd:string" id="meta3129" property="format" xsi:type="nex:LiteralMeta"/>
      </node>
      <node about="#node3130" id="node3130" label="55.9/63">
        <meta content=" x=-20.0 y=441.44217;" datatype="xsd:string" id="meta3131" property="format" xsi:type="nex:LiteralMeta"/>
      </node>
      <node about="#node3132" id="node3132" label="87.5/88">
        <meta content=" x=-19.0 y=429.87457;" datatype="xsd:string" id="meta3133" property="format" xsi:type="nex:LiteralMeta"/>
      </node>
      <node about="#node3134" id="node3134" label="98.1/100">
        <meta content=" x=-18.0 y=425.4366;" datatype="xsd:string" id="meta3135" property="format" xsi:type="nex:LiteralMeta"/>
      </node>
      <node about="#node3136" id="node3136" label="63.4/99">
        <meta content=" x=-17.0 y=421.87323;" datatype="xsd:string" id="meta3137" property="format" xsi:type="nex:LiteralMeta"/>
      </node>
      <node about="#node3138" id="node3138" label="99.9/100">
        <meta content=" x=-16.0 y=415.74646;" datatype="xsd:string" id="meta3139" property="format" xsi:type="nex:LiteralMeta"/>
      </node>
      <node about="#node3140" id="node3140" label="100/100">
        <meta content=" x=-15.0 y=406.8367;" datatype="xsd:string" id="meta3141" property="format" xsi:type="nex:LiteralMeta"/>
      </node>
      <node about="#node3142" id="node3142" label="39.1/94">
        <meta content=" x=-14.0 y=396.7652;" datatype="xsd:string" id="meta3143" property="format" xsi:type="nex:LiteralMeta"/>
      </node>
      <node about="#node3144" id="node3144" label="F.avenaceum_KIL86616.1/1-438">
        <meta content=" x=0.0 y=389.0;" datatype="xsd:string" id="meta3145" property="format" xsi:type="nex:LiteralMeta"/>
      </node>
      <node about="#node3146" id="node3146" label="99.7/93">
        <meta content=" x=-13.0 y=404.5304;" datatype="xsd:string" id="meta3147" property="format" xsi:type="nex:LiteralMeta"/>
      </node>
      <node about="#node3148" id="node3148" label="82.2/90">
        <meta content=" x=-12.0 y=402.5608;" datatype="xsd:string" id="meta3149" property="format" xsi:type="nex:LiteralMeta"/>
      </node>
      <node about="#node3150" id="node3150" label="0/3">
        <meta content=" x=-11.0 y=400.87158;" datatype="xsd:string" id="meta3151" property="format" xsi:type="nex:LiteralMeta"/>
      </node>
      <node about="#node3152" id="node3152" label="0/3">
        <meta content=" x=-10.0 y=399.74316;" datatype="xsd:string" id="meta3153" property="format" xsi:type="nex:LiteralMeta"/>
      </node>
      <node about="#node3154" id="node3154" label="0/9">
        <meta content=" x=-9.0 y=398.48633;" datatype="xsd:string" id="meta3155" property="format" xsi:type="nex:LiteralMeta"/>
      </node>
      <node about="#node3156" id="node3156" label="0/92">
        <meta content=" x=-8.0 y=396.97266;" datatype="xsd:string" id="meta3157" property="format" xsi:type="nex:LiteralMeta"/>
      </node>
      <node about="#node3158" id="node3158" label="88.6/96">
        <meta content=" x=-7.0 y=394.9453;" datatype="xsd:string" id="meta3159" property="format" xsi:type="nex:LiteralMeta"/>
      </node>
      <node about="#node3160" id="node3160" label="0/90">
        <meta content=" x=-6.0 y=391.89062;" datatype="xsd:string" id="meta3161" property="format" xsi:type="nex:LiteralMeta"/>
      </node>
      <node about="#node3162" id="node3162" label="99.5/100">
        <meta content=" x=-1.0 y=390.5;" datatype="xsd:string" id="meta3163" property="format" xsi:type="nex:LiteralMeta"/>
      </node>
      <node about="#node3164" id="node3164" label="F.verticillioides_XP_018753723.1/1-438">
        <meta content=" x=0.0 y=390.0;" datatype="xsd:string" id="meta3165" property="format" xsi:type="nex:LiteralMeta"/>
      </node>
      <node about="#node3166" id="node3166" label="F.verticillioides_RBQ92097.1/1-438">
        <meta content=" x=0.0 y=391.0;" datatype="xsd:string" id="meta3167" property="format" xsi:type="nex:LiteralMeta"/>
      </node>
      <node about="#node3172" id="node3172" label="85.3/97">
        <meta content=" x=-5.0 y=393.28125;" datatype="xsd:string" id="meta3173" property="format" xsi:type="nex:LiteralMeta"/>
      </node>
      <node about="#node3174" id="node3174" label="F.fujikuroi_SCO13612.1/1-438">
        <meta content=" x=0.0 y=392.0;" datatype="xsd:string" id="meta3175" property="format" xsi:type="nex:LiteralMeta"/>
      </node>
      <node about="#node3176" id="node3176" label="0/49">
        <meta content=" x=-4.0 y=394.5625;" datatype="xsd:string" id="meta3177" property="format" xsi:type="nex:LiteralMeta"/>
      </node>
      <node about="#node3178" id="node3178" label="F.proliferatum_CVL09406.1/1-438">
        <meta content=" x=0.0 y=393.0;" datatype="xsd:string" id="meta3179" property="format" xsi:type="nex:LiteralMeta"/>
      </node>
      <node about="#node3180" id="node3180" label="0/48">
        <meta content=" x=-3.0 y=396.125;" datatype="xsd:string" id="meta3181" property="format" xsi:type="nex:LiteralMeta"/>
      </node>
      <node about="#node3182" id="node3182" label="0/21">
        <meta content=" x=-2.0 y=395.25;" datatype="xsd:string" id="meta3183" property="format" xsi:type="nex:LiteralMeta"/>
      </node>
      <node about="#node3184" id="node3184" label="0/65">
        <meta content=" x=-1.0 y=394.5;" datatype="xsd:string" id="meta3185" property="format" xsi:type="nex:LiteralMeta"/>
      </node>
      <node about="#node3186" id="node3186" label="F.proliferatum_RBA13629.1/1-438">
        <meta content=" x=0.0 y=394.0;" datatype="xsd:string" id="meta3187" property="format" xsi:type="nex:LiteralMeta"/>
      </node>
      <node about="#node3188" id="node3188" label="F.mangiferae_CVK96820.1/1-438">
        <meta content=" x=0.0 y=395.0;" datatype="xsd:string" id="meta3189" property="format" xsi:type="nex:LiteralMeta"/>
      </node>
      <node about="#node3194" id="node3194" label="F.proliferatum_RKL41327.1/1-430">
        <meta content=" x=0.0 y=396.0;" datatype="xsd:string" id="meta3195" property="format" xsi:type="nex:LiteralMeta"/>
      </node>
      <node about="#node3200" id="node3200" label="F.fujikuroi_XP_023434190.1/1-438">
        <meta content=" x=0.0 y=397.0;" datatype="xsd:string" id="meta3201" property="format" xsi:type="nex:LiteralMeta"/>
      </node>
      <node about="#node3218" id="node3218" label="F.nygamai_PNP85168.1/1-430">
        <meta content=" x=0.0 y=398.0;" datatype="xsd:string" id="meta3219" property="format" xsi:type="nex:LiteralMeta"/>
      </node>
      <node about="#node3224" id="node3224" label="F.oxysporum_RKL16447.1/1-398">
        <meta content=" x=0.0 y=399.0;" datatype="xsd:string" id="meta3225" property="format" xsi:type="nex:LiteralMeta"/>
      </node>
      <node about="#node3230" id="node3230" label="F.oxysporum_EGU87670.1/1-438">
        <meta content=" x=0.0 y=400.0;" datatype="xsd:string" id="meta3231" property="format" xsi:type="nex:LiteralMeta"/>
      </node>
      <node about="#node3236" id="node3236" label="F.oxysporum_XP_018239237.1/1-438">
        <meta content=" x=0.0 y=401.0;" datatype="xsd:string" id="meta3237" property="format" xsi:type="nex:LiteralMeta"/>
      </node>
      <node about="#node3242" id="node3242" label="F.oxysporum_ENH66879.1/1-438">
        <meta content=" x=0.0 y=402.0;" datatype="xsd:string" id="meta3243" property="format" xsi:type="nex:LiteralMeta"/>
      </node>
      <node about="#node3248" id="node3248" label="0/25">
        <meta content=" x=-2.0 y=404.25;" datatype="xsd:string" id="meta3249" property="format" xsi:type="nex:LiteralMeta"/>
      </node>
      <node about="#node3250" id="node3250" label="84.7/100">
        <meta content=" x=-1.0 y=403.5;" datatype="xsd:string" id="meta3251" property="format" xsi:type="nex:LiteralMeta"/>
      </node>
      <node about="#node3252" id="node3252" label="F.oxysporum_RKL32013.1/1-398">
        <meta content=" x=0.0 y=403.0;" datatype="xsd:string" id="meta3253" property="format" xsi:type="nex:LiteralMeta"/>
      </node>
      <node about="#node3254" id="node3254" label="F.oxysporum_EWZ84430.1/1-438">
        <meta content=" x=0.0 y=404.0;" datatype="xsd:string" id="meta3255" property="format" xsi:type="nex:LiteralMeta"/>
      </node>
      <node about="#node3260" id="node3260" label="F.sp._EWZ00385.1/1-438">
        <meta content=" x=0.0 y=405.0;" datatype="xsd:string" id="meta3261" property="format" xsi:type="nex:LiteralMeta"/>
      </node>
      <node about="#node3270" id="node3270" label="0/93">
        <meta content=" x=-1.0 y=406.5;" datatype="xsd:string" id="meta3271" property="format" xsi:type="nex:LiteralMeta"/>
      </node>
      <node about="#node3272" id="node3272" label="F.oxysporum_EMT74586.1/1-437">
        <meta content=" x=0.0 y=406.0;" datatype="xsd:string" id="meta3273" property="format" xsi:type="nex:LiteralMeta"/>
      </node>
      <node about="#node3274" id="node3274" label="F.oxysporum_EXM02062.1/1-438">
        <meta content=" x=0.0 y=407.0;" datatype="xsd:string" id="meta3275" property="format" xsi:type="nex:LiteralMeta"/>
      </node>
      <node about="#node3288" id="node3288" label="99.8/100">
        <meta content=" x=-9.0 y=416.9082;" datatype="xsd:string" id="meta3289" property="format" xsi:type="nex:LiteralMeta"/>
      </node>
      <node about="#node3290" id="node3290" label="88.8/95">
        <meta content=" x=-8.0 y=414.8164;" datatype="xsd:string" id="meta3291" property="format" xsi:type="nex:LiteralMeta"/>
      </node>
      <node about="#node3292" id="node3292" label="74.3/95">
        <meta content=" x=-7.0 y=411.6328;" datatype="xsd:string" id="meta3293" property="format" xsi:type="nex:LiteralMeta"/>
      </node>
      <node about="#node3294" id="node3294" label="100/100">
        <meta content=" x=-1.0 y=408.5;" datatype="xsd:string" id="meta3295" property="format" xsi:type="nex:LiteralMeta"/>
      </node>
      <node about="#node3296" id="node3296" label="F.sp._RFN55193.1/1-438">
        <meta content=" x=0.0 y=408.0;" datatype="xsd:string" id="meta3297" property="format" xsi:type="nex:LiteralMeta"/>
      </node>
      <node about="#node3298" id="node3298" label="F.sp._RBR25298.1/1-438">
        <meta content=" x=0.0 y=409.0;" datatype="xsd:string" id="meta3299" property="format" xsi:type="nex:LiteralMeta"/>
      </node>
      <node about="#node3304" id="node3304" label="87.7/96">
        <meta content=" x=-6.0 y=414.76562;" datatype="xsd:string" id="meta3305" property="format" xsi:type="nex:LiteralMeta"/>
      </node>
      <node about="#node3306" id="node3306" label="83.2/96">
        <meta content=" x=-5.0 y=413.03125;" datatype="xsd:string" id="meta3307" property="format" xsi:type="nex:LiteralMeta"/>
      </node>
      <node about="#node3308" id="node3308" label="83.9/96">
        <meta content=" x=-4.0 y=411.0625;" datatype="xsd:string" id="meta3309" property="format" xsi:type="nex:LiteralMeta"/>
      </node>
      <node about="#node3310" id="node3310" label="F.longipes_RGP72635.1/1-438">
        <meta content=" x=0.0 y=410.0;" datatype="xsd:string" id="meta3311" property="format" xsi:type="nex:LiteralMeta"/>
      </node>
      <node about="#node3312" id="node3312" label="0/95">
        <meta content=" x=-3.0 y=412.125;" datatype="xsd:string" id="meta3313" property="format" xsi:type="nex:LiteralMeta"/>
      </node>
      <node about="#node3314" id="node3314" label="F.culmorum_PTD13343.1/1-425">
        <meta content=" x=0.0 y=411.0;" datatype="xsd:string" id="meta3315" property="format" xsi:type="nex:LiteralMeta"/>
      </node>
      <node about="#node3316" id="node3316" label="82.3/100">
        <meta content=" x=-2.0 y=413.25;" datatype="xsd:string" id="meta3317" property="format" xsi:type="nex:LiteralMeta"/>
      </node>
      <node about="#node3318" id="node3318" label="0/91">
        <meta content=" x=-1.0 y=412.5;" datatype="xsd:string" id="meta3319" property="format" xsi:type="nex:LiteralMeta"/>
      </node>
      <node about="#node3320" id="node3320" label="F.graminearum_XP_011318028.1/1-425">
        <meta content=" x=0.0 y=412.0;" datatype="xsd:string" id="meta3321" property="format" xsi:type="nex:LiteralMeta"/>
      </node>
      <node about="#node3322" id="node3322" label="F.graminearum_EYB26006.1/1-438">
        <meta content=" x=0.0 y=413.0;" datatype="xsd:string" id="meta3323" property="format" xsi:type="nex:LiteralMeta"/>
      </node>
      <node about="#node3328" id="node3328" label="F.graminearum_PCD39158.1/1-438">
        <meta content=" x=0.0 y=414.0;" datatype="xsd:string" id="meta3329" property="format" xsi:type="nex:LiteralMeta"/>
      </node>
      <node about="#node3342" id="node3342" label="F.pseudograminearum_XP_009251969.1/1-438">
        <meta content=" x=0.0 y=415.0;" datatype="xsd:string" id="meta3343" property="format" xsi:type="nex:LiteralMeta"/>
      </node>
      <node about="#node3348" id="node3348" label="92.3/100">
        <meta content=" x=-1.0 y=416.5;" datatype="xsd:string" id="meta3349" property="format" xsi:type="nex:LiteralMeta"/>
      </node>
      <node about="#node3350" id="node3350" label="F.sporotrichioides_RGP71659.1/1-973">
        <meta content=" x=0.0 y=416.0;" datatype="xsd:string" id="meta3351" property="format" xsi:type="nex:LiteralMeta"/>
      </node>
      <node about="#node3352" id="node3352" label="F.langsethiae_KPA38530.1/1-973">
        <meta content=" x=0.0 y=417.0;" datatype="xsd:string" id="meta3353" property="format" xsi:type="nex:LiteralMeta"/>
      </node>
      <node about="#node3366" id="node3366" label="F.venenatum_XP_025589738.1/1-438">
        <meta content=" x=0.0 y=418.0;" datatype="xsd:string" id="meta3367" property="format" xsi:type="nex:LiteralMeta"/>
      </node>
      <node about="#node3372" id="node3372" label="F.poae_OBS28231.1/1-438">
        <meta content=" x=0.0 y=419.0;" datatype="xsd:string" id="meta3373" property="format" xsi:type="nex:LiteralMeta"/>
      </node>
      <node about="#node3382" id="node3382" label="99.7/100">
        <meta content=" x=-5.0 y=424.65625;" datatype="xsd:string" id="meta3383" property="format" xsi:type="nex:LiteralMeta"/>
      </node>
      <node about="#node3384" id="node3384" label="15.6/73">
        <meta content=" x=-4.0 y=422.3125;" datatype="xsd:string" id="meta3385" property="format" xsi:type="nex:LiteralMeta"/>
      </node>
      <node about="#node3386" id="node3386" label="77.5/76">
        <meta content=" x=-1.0 y=420.5;" datatype="xsd:string" id="meta3387" property="format" xsi:type="nex:LiteralMeta"/>
      </node>
      <node about="#node3388" id="node3388" label="N.haematococca_XP_003047869.1/1-438">
        <meta content=" x=0.0 y=420.0;" datatype="xsd:string" id="meta3389" property="format" xsi:type="nex:LiteralMeta"/>
      </node>
      <node about="#node3390" id="node3390" label="F.sp._RSL65117.1/1-422">
        <meta content=" x=0.0 y=421.0;" datatype="xsd:string" id="meta3391" property="format" xsi:type="nex:LiteralMeta"/>
      </node>
      <node about="#node3396" id="node3396" label="75.5/97">
        <meta content=" x=-3.0 y=424.125;" datatype="xsd:string" id="meta3397" property="format" xsi:type="nex:LiteralMeta"/>
      </node>
      <node about="#node3398" id="node3398" label="83.2/97">
        <meta content=" x=-2.0 y=422.75;" datatype="xsd:string" id="meta3399" property="format" xsi:type="nex:LiteralMeta"/>
      </node>
      <node about="#node3400" id="node3400" label="F.kuroshium_RMJ20011.1/1-451">
        <meta content=" x=0.0 y=422.0;" datatype="xsd:string" id="meta3401" property="format" xsi:type="nex:LiteralMeta"/>
      </node>
      <node about="#node3402" id="node3402" label="84.4/97">
        <meta content=" x=-1.0 y=423.5;" datatype="xsd:string" id="meta3403" property="format" xsi:type="nex:LiteralMeta"/>
      </node>
      <node about="#node3404" id="node3404" label="F.euwallaceae_RTE77821.1/1-451">
        <meta content=" x=0.0 y=423.0;" datatype="xsd:string" id="meta3405" property="format" xsi:type="nex:LiteralMeta"/>
      </node>
      <node about="#node3406" id="node3406" label="F.sp._RSM10048.1/1-447">
        <meta content=" x=0.0 y=424.0;" datatype="xsd:string" id="meta3407" property="format" xsi:type="nex:LiteralMeta"/>
      </node>
      <node about="#node3416" id="node3416" label="78.9/100">
        <meta content=" x=-1.0 y=425.5;" datatype="xsd:string" id="meta3417" property="format" xsi:type="nex:LiteralMeta"/>
      </node>
      <node about="#node3418" id="node3418" label="F.sp._RSL65031.1/1-451">
        <meta content=" x=0.0 y=425.0;" datatype="xsd:string" id="meta3419" property="format" xsi:type="nex:LiteralMeta"/>
      </node>
      <node about="#node3420" id="node3420" label="F.ambrosium_RSM03736.1/1-438">
        <meta content=" x=0.0 y=426.0;" datatype="xsd:string" id="meta3421" property="format" xsi:type="nex:LiteralMeta"/>
      </node>
      <node about="#node3434" id="node3434" label="F.sp._RSL73864.1/1-438">
        <meta content=" x=0.0 y=427.0;" datatype="xsd:string" id="meta3435" property="format" xsi:type="nex:LiteralMeta"/>
      </node>
      <node about="#node3444" id="node3444" label="N.ditissima_KPM37621.1/1-431">
        <meta content=" x=0.0 y=428.0;" datatype="xsd:string" id="meta3445" property="format" xsi:type="nex:LiteralMeta"/>
      </node>
      <node about="#node3450" id="node3450" label="M.bolleyi_KXJ87488.1/1-460">
        <meta content=" x=0.0 y=429.0;" datatype="xsd:string" id="meta3451" property="format" xsi:type="nex:LiteralMeta"/>
      </node>
      <node about="#node3456" id="node3456" label="94.3/96">
        <meta content=" x=-4.0 y=434.3125;" datatype="xsd:string" id="meta3457" property="format" xsi:type="nex:LiteralMeta"/>
      </node>
      <node about="#node3458" id="node3458" label="100/100">
        <meta content=" x=-3.0 y=432.75;" datatype="xsd:string" id="meta3459" property="format" xsi:type="nex:LiteralMeta"/>
      </node>
      <node about="#node3460" id="node3460" label="71.3/93">
        <meta content=" x=-2.0 y=431.5;" datatype="xsd:string" id="meta3461" property="format" xsi:type="nex:LiteralMeta"/>
      </node>
      <node about="#node3462" id="node3462" label="84.3/93">
        <meta content=" x=-1.0 y=430.5;" datatype="xsd:string" id="meta3463" property="format" xsi:type="nex:LiteralMeta"/>
      </node>
      <node about="#node3464" id="node3464" label="f.sp._GAW24791.1/1-193">
        <meta content=" x=0.0 y=430.0;" datatype="xsd:string" id="meta3465" property="format" xsi:type="nex:LiteralMeta"/>
      </node>
      <node about="#node3466" id="node3466" label="X.grammica_RWA05375.1/1-232">
        <meta content=" x=0.0 y=431.0;" datatype="xsd:string" id="meta3467" property="format" xsi:type="nex:LiteralMeta"/>
      </node>
      <node about="#node3472" id="node3472" label="28.2/99">
        <meta content=" x=-1.0 y=432.5;" datatype="xsd:string" id="meta3473" property="format" xsi:type="nex:LiteralMeta"/>
      </node>
      <node about="#node3474" id="node3474" label="R.necatrix_GAP92141.1/1-436">
        <meta content=" x=0.0 y=432.0;" datatype="xsd:string" id="meta3475" property="format" xsi:type="nex:LiteralMeta"/>
      </node>
      <node about="#node3476" id="node3476" label="X.longipes_RYC65306.1/1-1186">
        <meta content=" x=0.0 y=433.0;" datatype="xsd:string" id="meta3477" property="format" xsi:type="nex:LiteralMeta"/>
      </node>
      <node about="#node3486" id="node3486" label="X.hypoxylon_TGJ82352.1/1-434">
        <meta content=" x=0.0 y=434.0;" datatype="xsd:string" id="meta3487" property="format" xsi:type="nex:LiteralMeta"/>
      </node>
      <node about="#node3492" id="node3492" label="95.9/100">
        <meta content=" x=-3.0 y=435.875;" datatype="xsd:string" id="meta3493" property="format" xsi:type="nex:LiteralMeta"/>
      </node>
      <node about="#node3494" id="node3494" label="H.sp._OTB09358.1/1-437">
        <meta content=" x=0.0 y=435.0;" datatype="xsd:string" id="meta3495" property="format" xsi:type="nex:LiteralMeta"/>
      </node>
      <node about="#node3496" id="node3496" label="83/100">
        <meta content=" x=-2.0 y=436.75;" datatype="xsd:string" id="meta3497" property="format" xsi:type="nex:LiteralMeta"/>
      </node>
      <node about="#node3498" id="node3498" label="D.sp._OTB10809.1/1-435">
        <meta content=" x=0.0 y=436.0;" datatype="xsd:string" id="meta3499" property="format" xsi:type="nex:LiteralMeta"/>
      </node>
      <node about="#node3500" id="node3500" label="100/100">
        <meta content=" x=-1.0 y=437.5;" datatype="xsd:string" id="meta3501" property="format" xsi:type="nex:LiteralMeta"/>
      </node>
      <node about="#node3502" id="node3502" label="H.sp._OTA94209.1/1-435">
        <meta content=" x=0.0 y=437.0;" datatype="xsd:string" id="meta3503" property="format" xsi:type="nex:LiteralMeta"/>
      </node>
      <node about="#node3504" id="node3504" label="H.sp._OTA52715.1/1-430">
        <meta content=" x=0.0 y=438.0;" datatype="xsd:string" id="meta3505" property="format" xsi:type="nex:LiteralMeta"/>
      </node>
      <node about="#node3526" id="node3526" label="71.3/62">
        <meta content=" x=-9.0 y=453.00977;" datatype="xsd:string" id="meta3527" property="format" xsi:type="nex:LiteralMeta"/>
      </node>
      <node about="#node3528" id="node3528" label="60.2/98">
        <meta content=" x=-8.0 y=447.01953;" datatype="xsd:string" id="meta3529" property="format" xsi:type="nex:LiteralMeta"/>
      </node>
      <node about="#node3530" id="node3530" label="100/100">
        <meta content=" x=-2.0 y=439.75;" datatype="xsd:string" id="meta3531" property="format" xsi:type="nex:LiteralMeta"/>
      </node>
      <node about="#node3532" id="node3532" label="S.chlorohalonata_KFA62882.1/1-467">
        <meta content=" x=0.0 y=439.0;" datatype="xsd:string" id="meta3533" property="format" xsi:type="nex:LiteralMeta"/>
      </node>
      <node about="#node3534" id="node3534" label="91.3/100">
        <meta content=" x=-1.0 y=440.5;" datatype="xsd:string" id="meta3535" property="format" xsi:type="nex:LiteralMeta"/>
      </node>
      <node about="#node3536" id="node3536" label="S.chartarum_KEY67832.1/1-466">
        <meta content=" x=0.0 y=440.0;" datatype="xsd:string" id="meta3537" property="format" xsi:type="nex:LiteralMeta"/>
      </node>
      <node about="#node3538" id="node3538" label="S.chartarum_KFA73748.1/1-466">
        <meta content=" x=0.0 y=441.0;" datatype="xsd:string" id="meta3539" property="format" xsi:type="nex:LiteralMeta"/>
      </node>
      <node about="#node3548" id="node3548" label="100/100">
        <meta content=" x=-7.0 y=454.28906;" datatype="xsd:string" id="meta3549" property="format" xsi:type="nex:LiteralMeta"/>
      </node>
      <node about="#node3550" id="node3550" label="34.5/79">
        <meta content=" x=-6.0 y=450.57812;" datatype="xsd:string" id="meta3551" property="format" xsi:type="nex:LiteralMeta"/>
      </node>
      <node about="#node3552" id="node3552" label="94.1/90">
        <meta content=" x=-4.0 y=445.8125;" datatype="xsd:string" id="meta3553" property="format" xsi:type="nex:LiteralMeta"/>
      </node>
      <node about="#node3554" id="node3554" label="94.4/90">
        <meta content=" x=-2.0 y=443.5;" datatype="xsd:string" id="meta3555" property="format" xsi:type="nex:LiteralMeta"/>
      </node>
      <node about="#node3556" id="node3556" label="100/100">
        <meta content=" x=-1.0 y=442.5;" datatype="xsd:string" id="meta3557" property="format" xsi:type="nex:LiteralMeta"/>
      </node>
      <node about="#node3558" id="node3558" label="A.rabiei_KZM24637.1/1-433">
        <meta content=" x=0.0 y=442.0;" datatype="xsd:string" id="meta3559" property="format" xsi:type="nex:LiteralMeta"/>
      </node>
      <node about="#node3560" id="node3560" label="E.nigrum_OSS48062.1/1-431">
        <meta content=" x=0.0 y=443.0;" datatype="xsd:string" id="meta3561" property="format" xsi:type="nex:LiteralMeta"/>
      </node>
      <node about="#node3566" id="node3566" label="100/100">
        <meta content=" x=-1.0 y=444.5;" datatype="xsd:string" id="meta3567" property="format" xsi:type="nex:LiteralMeta"/>
      </node>
      <node about="#node3568" id="node3568" label="C.fructicola_ELA33634.1/1-435">
        <meta content=" x=0.0 y=444.0;" datatype="xsd:string" id="meta3569" property="format" xsi:type="nex:LiteralMeta"/>
      </node>
      <node about="#node3570" id="node3570" label="C.gloeosporioides_EQB49139.1/1-435">
        <meta content=" x=0.0 y=445.0;" datatype="xsd:string" id="meta3571" property="format" xsi:type="nex:LiteralMeta"/>
      </node>
      <node about="#node3580" id="node3580" label="99.2/100">
        <meta content=" x=-3.0 y=448.125;" datatype="xsd:string" id="meta3581" property="format" xsi:type="nex:LiteralMeta"/>
      </node>
      <node about="#node3582" id="node3582" label="72.2/100">
        <meta content=" x=-2.0 y=447.25;" datatype="xsd:string" id="meta3583" property="format" xsi:type="nex:LiteralMeta"/>
      </node>
      <node about="#node3584" id="node3584" label="0/99">
        <meta content=" x=-1.0 y=446.5;" datatype="xsd:string" id="meta3585" property="format" xsi:type="nex:LiteralMeta"/>
      </node>
      <node about="#node3586" id="node3586" label="C.sidae_TEA12819.1/1-415">
        <meta content=" x=0.0 y=446.0;" datatype="xsd:string" id="meta3587" property="format" xsi:type="nex:LiteralMeta"/>
      </node>
      <node about="#node3588" id="node3588" label="C.spinosum_TDZ27694.1/1-431">
        <meta content=" x=0.0 y=447.0;" datatype="xsd:string" id="meta3589" property="format" xsi:type="nex:LiteralMeta"/>
      </node>
      <node about="#node3594" id="node3594" label="C.orbiculare_TDZ18214.1/1-432">
        <meta content=" x=0.0 y=448.0;" datatype="xsd:string" id="meta3595" property="format" xsi:type="nex:LiteralMeta"/>
      </node>
      <node about="#node3600" id="node3600" label="C.trifolii_TDZ39716.1/1-435">
        <meta content=" x=0.0 y=449.0;" datatype="xsd:string" id="meta3601" property="format" xsi:type="nex:LiteralMeta"/>
      </node>
      <node about="#node3610" id="node3610" label="97.5/98">
        <meta content=" x=-5.0 y=455.34375;" datatype="xsd:string" id="meta3611" property="format" xsi:type="nex:LiteralMeta"/>
      </node>
      <node about="#node3612" id="node3612" label="89.5/93">
        <meta content=" x=-4.0 y=453.6875;" datatype="xsd:string" id="meta3613" property="format" xsi:type="nex:LiteralMeta"/>
      </node>
      <node about="#node3614" id="node3614" label="39.3/77">
        <meta content=" x=-3.0 y=451.875;" datatype="xsd:string" id="meta3615" property="format" xsi:type="nex:LiteralMeta"/>
      </node>
      <node about="#node3616" id="node3616" label="97.6/100">
        <meta content=" x=-1.0 y=450.5;" datatype="xsd:string" id="meta3617" property="format" xsi:type="nex:LiteralMeta"/>
      </node>
      <node about="#node3618" id="node3618" label="C.sublineola_KDN68530.1/1-434">
        <meta content=" x=0.0 y=450.0;" datatype="xsd:string" id="meta3619" property="format" xsi:type="nex:LiteralMeta"/>
      </node>
      <node about="#node3620" id="node3620" label="C.graminicola_XP_008093673.1/1-431">
        <meta content=" x=0.0 y=451.0;" datatype="xsd:string" id="meta3621" property="format" xsi:type="nex:LiteralMeta"/>
      </node>
      <node about="#node3626" id="node3626" label="97.8/99">
        <meta content=" x=-2.0 y=453.25;" datatype="xsd:string" id="meta3627" property="format" xsi:type="nex:LiteralMeta"/>
      </node>
      <node about="#node3628" id="node3628" label="99.9/100">
        <meta content=" x=-1.0 y=452.5;" datatype="xsd:string" id="meta3629" property="format" xsi:type="nex:LiteralMeta"/>
      </node>
      <node about="#node3630" id="node3630" label="C.nymphaeae_KXH53054.1/1-432">
        <meta content=" x=0.0 y=452.0;" datatype="xsd:string" id="meta3631" property="format" xsi:type="nex:LiteralMeta"/>
      </node>
      <node about="#node3632" id="node3632" label="C.simmondsii_KXH41091.1/1-424">
        <meta content=" x=0.0 y=453.0;" datatype="xsd:string" id="meta3633" property="format" xsi:type="nex:LiteralMeta"/>
      </node>
      <node about="#node3638" id="node3638" label="C.orchidophilum_XP_022476439.1/1-432">
        <meta content=" x=0.0 y=454.0;" datatype="xsd:string" id="meta3639" property="format" xsi:type="nex:LiteralMeta"/>
      </node>
      <node about="#node3648" id="node3648" label="49/83">
        <meta content=" x=-1.0 y=455.5;" datatype="xsd:string" id="meta3649" property="format" xsi:type="nex:LiteralMeta"/>
      </node>
      <node about="#node3650" id="node3650" label="C.tofieldiae_KZL64669.1/1-432">
        <meta content=" x=0.0 y=455.0;" datatype="xsd:string" id="meta3651" property="format" xsi:type="nex:LiteralMeta"/>
      </node>
      <node about="#node3652" id="node3652" label="C.incanum_KZL79643.1/1-432">
        <meta content=" x=0.0 y=456.0;" datatype="xsd:string" id="meta3653" property="format" xsi:type="nex:LiteralMeta"/>
      </node>
      <node about="#node3662" id="node3662" label="C.higginsianum_XP_018154169.1/1-432">
        <meta content=" x=0.0 y=457.0;" datatype="xsd:string" id="meta3663" property="format" xsi:type="nex:LiteralMeta"/>
      </node>
      <node about="#node3672" id="node3672" label="C.chlorophyti_OLN86546.1/1-431">
        <meta content=" x=0.0 y=458.0;" datatype="xsd:string" id="meta3673" property="format" xsi:type="nex:LiteralMeta"/>
      </node>
      <node about="#node3682" id="node3682" label="P.fici_XP_007828027.1/1-429">
        <meta content=" x=0.0 y=459.0;" datatype="xsd:string" id="meta3683" property="format" xsi:type="nex:LiteralMeta"/>
      </node>
      <node about="#node3692" id="node3692" label="88.3/88">
        <meta content=" x=-1.0 y=460.5;" datatype="xsd:string" id="meta3693" property="format" xsi:type="nex:LiteralMeta"/>
      </node>
      <node about="#node3694" id="node3694" label="C.aquaticus_ORY18822.1/1-431">
        <meta content=" x=0.0 y=460.0;" datatype="xsd:string" id="meta3695" property="format" xsi:type="nex:LiteralMeta"/>
      </node>
      <node about="#node3696" id="node3696" label="P.sporulosa_XP_018039302.1/1-432">
        <meta content=" x=0.0 y=461.0;" datatype="xsd:string" id="meta3697" property="format" xsi:type="nex:LiteralMeta"/>
      </node>
      <node about="#node3706" id="node3706" label="96.4/98">
        <meta content=" x=-14.0 y=489.4336;" datatype="xsd:string" id="meta3707" property="format" xsi:type="nex:LiteralMeta"/>
      </node>
      <node about="#node3708" id="node3708" label="75.8/4">
        <meta content=" x=-13.0 y=486.2422;" datatype="xsd:string" id="meta3709" property="format" xsi:type="nex:LiteralMeta"/>
      </node>
      <node about="#node3710" id="node3710" label="41/6">
        <meta content=" x=-12.0 y=482.98438;" datatype="xsd:string" id="meta3711" property="format" xsi:type="nex:LiteralMeta"/>
      </node>
      <node about="#node3712" id="node3712" label="100/100">
        <meta content=" x=-11.0 y=478.46875;" datatype="xsd:string" id="meta3713" property="format" xsi:type="nex:LiteralMeta"/>
      </node>
      <node about="#node3714" id="node3714" label="99.5/100">
        <meta content=" x=-10.0 y=471.875;" datatype="xsd:string" id="meta3715" property="format" xsi:type="nex:LiteralMeta"/>
      </node>
      <node about="#node3716" id="node3716" label="37.3/69">
        <meta content=" x=-9.0 y=464.875;" datatype="xsd:string" id="meta3717" property="format" xsi:type="nex:LiteralMeta"/>
      </node>
      <node about="#node3718" id="node3718" label="E.turcica_XP_008024537.1/1-413">
        <meta content=" x=0.0 y=462.0;" datatype="xsd:string" id="meta3719" property="format" xsi:type="nex:LiteralMeta"/>
      </node>
      <node about="#node3720" id="node3720" label="78.2/93">
        <meta content=" x=-8.0 y=467.75;" datatype="xsd:string" id="meta3721" property="format" xsi:type="nex:LiteralMeta"/>
      </node>
      <node about="#node3722" id="node3722" label="100/100">
        <meta content=" x=-1.0 y=463.5;" datatype="xsd:string" id="meta3723" property="format" xsi:type="nex:LiteralMeta"/>
      </node>
      <node about="#node3724" id="node3724" label="S.lycopersici_RAR14123.1/1-1236">
        <meta content=" x=0.0 y=463.0;" datatype="xsd:string" id="meta3725" property="format" xsi:type="nex:LiteralMeta"/>
      </node>
      <node about="#node3726" id="node3726" label="S.lycopersici_KNG46825.1/1-1237">
        <meta content=" x=0.0 y=464.0;" datatype="xsd:string" id="meta3727" property="format" xsi:type="nex:LiteralMeta"/>
      </node>
      <node about="#node3732" id="node3732" label="100/94">
        <meta content=" x=-7.0 y=472.0;" datatype="xsd:string" id="meta3733" property="format" xsi:type="nex:LiteralMeta"/>
      </node>
      <node about="#node3734" id="node3734" label="85.1/93">
        <meta content=" x=-6.0 y=468.5;" datatype="xsd:string" id="meta3735" property="format" xsi:type="nex:LiteralMeta"/>
      </node>
      <node about="#node3736" id="node3736" label="A.gaisen_RYO37288.1/1-1169">
        <meta content=" x=0.0 y=465.0;" datatype="xsd:string" id="meta3737" property="format" xsi:type="nex:LiteralMeta"/>
      </node>
      <node about="#node3738" id="node3738" label="74.2/98">
        <meta content=" x=-5.0 y=472.0;" datatype="xsd:string" id="meta3739" property="format" xsi:type="nex:LiteralMeta"/>
      </node>
      <node about="#node3740" id="node3740" label="79.6/98">
        <meta content=" x=-4.0 y=470.0;" datatype="xsd:string" id="meta3741" property="format" xsi:type="nex:LiteralMeta"/>
      </node>
      <node about="#node3742" id="node3742" label="0/94">
        <meta content=" x=-3.0 y=468.125;" datatype="xsd:string" id="meta3743" property="format" xsi:type="nex:LiteralMeta"/>
      </node>
      <node about="#node3744" id="node3744" label="89.6/100">
        <meta content=" x=-2.0 y=467.25;" datatype="xsd:string" id="meta3745" property="format" xsi:type="nex:LiteralMeta"/>
      </node>
      <node about="#node3746" id="node3746" label="78.4/100">
        <meta content=" x=-1.0 y=466.5;" datatype="xsd:string" id="meta3747" property="format" xsi:type="nex:LiteralMeta"/>
      </node>
      <node about="#node3748" id="node3748" label="A.arborescens_XP_028507438.1/1-352">
        <meta content=" x=0.0 y=466.0;" datatype="xsd:string" id="meta3749" property="format" xsi:type="nex:LiteralMeta"/>
      </node>
      <node about="#node3750" id="node3750" label="A.arborescens_RYO24341.1/1-444">
        <meta content=" x=0.0 y=467.0;" datatype="xsd:string" id="meta3751" property="format" xsi:type="nex:LiteralMeta"/>
      </node>
      <node about="#node3756" id="node3756" label="A.arborescens_RYN37971.1/1-444">
        <meta content=" x=0.0 y=468.0;" datatype="xsd:string" id="meta3757" property="format" xsi:type="nex:LiteralMeta"/>
      </node>
      <node about="#node3762" id="node3762" label="A.tenuissima_RYO52491.1/1-444">
        <meta content=" x=0.0 y=469.0;" datatype="xsd:string" id="meta3763" property="format" xsi:type="nex:LiteralMeta"/>
      </node>
      <node about="#node3768" id="node3768" label="91.5/100">
        <meta content=" x=-3.0 y=471.875;" datatype="xsd:string" id="meta3769" property="format" xsi:type="nex:LiteralMeta"/>
      </node>
      <node about="#node3770" id="node3770" label="87.9/100">
        <meta content=" x=-2.0 y=470.75;" datatype="xsd:string" id="meta3771" property="format" xsi:type="nex:LiteralMeta"/>
      </node>
      <node about="#node3772" id="node3772" label="A.alternata_OWY51013.1/1-1171">
        <meta content=" x=0.0 y=470.0;" datatype="xsd:string" id="meta3773" property="format" xsi:type="nex:LiteralMeta"/>
      </node>
      <node about="#node3774" id="node3774" label="84.8/100">
        <meta content=" x=-1.0 y=471.5;" datatype="xsd:string" id="meta3775" property="format" xsi:type="nex:LiteralMeta"/>
      </node>
      <node about="#node3776" id="node3776" label="A.tenuissima_RYN31863.1/1-1165">
        <meta content=" x=0.0 y=471.0;" datatype="xsd:string" id="meta3777" property="format" xsi:type="nex:LiteralMeta"/>
      </node>
      <node about="#node3778" id="node3778" label="A.tenuissima_RYO23402.1/1-1165">
        <meta content=" x=0.0 y=472.0;" datatype="xsd:string" id="meta3779" property="format" xsi:type="nex:LiteralMeta"/>
      </node>
      <node about="#node3788" id="node3788" label="A.alternata_RYN78069.1/1-444">
        <meta content=" x=0.0 y=473.0;" datatype="xsd:string" id="meta3789" property="format" xsi:type="nex:LiteralMeta"/>
      </node>
      <node about="#node3798" id="node3798" label="A.sp._RII24370.1/1-444">
        <meta content=" x=0.0 y=474.0;" datatype="xsd:string" id="meta3799" property="format" xsi:type="nex:LiteralMeta"/>
      </node>
      <node about="#node3808" id="node3808" label="0/100">
        <meta content=" x=-1.0 y=475.5;" datatype="xsd:string" id="meta3809" property="format" xsi:type="nex:LiteralMeta"/>
      </node>
      <node about="#node3810" id="node3810" label="A.tenuissima_RYN58787.1/1-1236">
        <meta content=" x=0.0 y=475.0;" datatype="xsd:string" id="meta3811" property="format" xsi:type="nex:LiteralMeta"/>
      </node>
      <node about="#node3812" id="node3812" label="A.alternata_XP_018384629.1/1-444">
        <meta content=" x=0.0 y=476.0;" datatype="xsd:string" id="meta3813" property="format" xsi:type="nex:LiteralMeta"/>
      </node>
      <node about="#node3830" id="node3830" label="100/99">
        <meta content=" x=-3.0 y=478.875;" datatype="xsd:string" id="meta3831" property="format" xsi:type="nex:LiteralMeta"/>
      </node>
      <node about="#node3832" id="node3832" label="93.2/100">
        <meta content=" x=-1.0 y=477.5;" datatype="xsd:string" id="meta3833" property="format" xsi:type="nex:LiteralMeta"/>
      </node>
      <node about="#node3834" id="node3834" label="B.maydis_XP_014073846.1/1-441">
        <meta content=" x=0.0 y=477.0;" datatype="xsd:string" id="meta3835" property="format" xsi:type="nex:LiteralMeta"/>
      </node>
      <node about="#node3836" id="node3836" label="B.maydis_EMD93783.1/1-443">
        <meta content=" x=0.0 y=478.0;" datatype="xsd:string" id="meta3837" property="format" xsi:type="nex:LiteralMeta"/>
      </node>
      <node about="#node3842" id="node3842" label="88/96">
        <meta content=" x=-2.0 y=480.25;" datatype="xsd:string" id="meta3843" property="format" xsi:type="nex:LiteralMeta"/>
      </node>
      <node about="#node3844" id="node3844" label="80.7/96">
        <meta content=" x=-1.0 y=479.5;" datatype="xsd:string" id="meta3845" property="format" xsi:type="nex:LiteralMeta"/>
      </node>
      <node about="#node3846" id="node3846" label="B.oryzae_XP_007687423.1/1-441">
        <meta content=" x=0.0 y=479.0;" datatype="xsd:string" id="meta3847" property="format" xsi:type="nex:LiteralMeta"/>
      </node>
      <node about="#node3848" id="node3848" label="B.zeicola_XP_007709219.1/1-441">
        <meta content=" x=0.0 y=480.0;" datatype="xsd:string" id="meta3849" property="format" xsi:type="nex:LiteralMeta"/>
      </node>
      <node about="#node3854" id="node3854" label="B.sorokiniana_XP_007701871.1/1-441">
        <meta content=" x=0.0 y=481.0;" datatype="xsd:string" id="meta3855" property="format" xsi:type="nex:LiteralMeta"/>
      </node>
      <node about="#node3868" id="node3868" label="95.6/39">
        <meta content=" x=-4.0 y=485.0625;" datatype="xsd:string" id="meta3869" property="format" xsi:type="nex:LiteralMeta"/>
      </node>
      <node about="#node3870" id="node3870" label="10.1/5">
        <meta content=" x=-3.0 y=484.125;" datatype="xsd:string" id="meta3871" property="format" xsi:type="nex:LiteralMeta"/>
      </node>
      <node about="#node3872" id="node3872" label="99.7/38">
        <meta content=" x=-2.0 y=483.25;" datatype="xsd:string" id="meta3873" property="format" xsi:type="nex:LiteralMeta"/>
      </node>
      <node about="#node3874" id="node3874" label="26.6/37">
        <meta content=" x=-1.0 y=482.5;" datatype="xsd:string" id="meta3875" property="format" xsi:type="nex:LiteralMeta"/>
      </node>
      <node about="#node3876" id="node3876" label="A.rabiei_KZM18637.1/1-417">
        <meta content=" x=0.0 y=482.0;" datatype="xsd:string" id="meta3877" property="format" xsi:type="nex:LiteralMeta"/>
      </node>
      <node about="#node3878" id="node3878" label="S.sp._OAL02918.1/1-440">
        <meta content=" x=0.0 y=483.0;" datatype="xsd:string" id="meta3879" property="format" xsi:type="nex:LiteralMeta"/>
      </node>
      <node about="#node3884" id="node3884" label="P.nodorum_XP_001803615.1/1-440">
        <meta content=" x=0.0 y=484.0;" datatype="xsd:string" id="meta3885" property="format" xsi:type="nex:LiteralMeta"/>
      </node>
      <node about="#node3890" id="node3890" label="P.sp._OAL47627.1/1-437">
        <meta content=" x=0.0 y=485.0;" datatype="xsd:string" id="meta3891" property="format" xsi:type="nex:LiteralMeta"/>
      </node>
      <node about="#node3896" id="node3896" label="L.maculans_XP_003842506.1/1-639">
        <meta content=" x=0.0 y=486.0;" datatype="xsd:string" id="meta3897" property="format" xsi:type="nex:LiteralMeta"/>
      </node>
      <node about="#node3906" id="node3906" label="100/100">
        <meta content=" x=-1.0 y=487.5;" datatype="xsd:string" id="meta3907" property="format" xsi:type="nex:LiteralMeta"/>
      </node>
      <node about="#node3908" id="node3908" label="E.australis_PSK35920.1/1-443">
        <meta content=" x=0.0 y=487.0;" datatype="xsd:string" id="meta3909" property="format" xsi:type="nex:LiteralMeta"/>
      </node>
      <node about="#node3910" id="node3910" label="S.murrayae_PNS16592.1/1-442">
        <meta content=" x=0.0 y=488.0;" datatype="xsd:string" id="meta3911" property="format" xsi:type="nex:LiteralMeta"/>
      </node>
      <node about="#node3920" id="node3920" label="68.5/96">
        <meta content=" x=-1.0 y=489.5;" datatype="xsd:string" id="meta3921" property="format" xsi:type="nex:LiteralMeta"/>
      </node>
      <node about="#node3922" id="node3922" label="C.cassiicola_PSN70880.1/1-437">
        <meta content=" x=0.0 y=489.0;" datatype="xsd:string" id="meta3923" property="format" xsi:type="nex:LiteralMeta"/>
      </node>
      <node about="#node3924" id="node3924" label="P.macrospinosa_PVI00564.1/1-437">
        <meta content=" x=0.0 y=490.0;" datatype="xsd:string" id="meta3925" property="format" xsi:type="nex:LiteralMeta"/>
      </node>
      <node about="#node3934" id="node3934" label="99.9/100">
        <meta content=" x=-3.0 y=492.625;" datatype="xsd:string" id="meta3935" property="format" xsi:type="nex:LiteralMeta"/>
      </node>
      <node about="#node3936" id="node3936" label="100/100">
        <meta content=" x=-1.0 y=491.5;" datatype="xsd:string" id="meta3937" property="format" xsi:type="nex:LiteralMeta"/>
      </node>
      <node about="#node3938" id="node3938" label="D.ampelina_KKY35988.1/1-434">
        <meta content=" x=0.0 y=491.0;" datatype="xsd:string" id="meta3939" property="format" xsi:type="nex:LiteralMeta"/>
      </node>
      <node about="#node3940" id="node3940" label="D.helianthi_POS69984.1/1-438">
        <meta content=" x=0.0 y=492.0;" datatype="xsd:string" id="meta3941" property="format" xsi:type="nex:LiteralMeta"/>
      </node>
      <node about="#node3946" id="node3946" label="100/100">
        <meta content=" x=-2.0 y=493.75;" datatype="xsd:string" id="meta3947" property="format" xsi:type="nex:LiteralMeta"/>
      </node>
      <node about="#node3948" id="node3948" label="S.murrayae_PNS18355.1/1-426">
        <meta content=" x=0.0 y=493.0;" datatype="xsd:string" id="meta3949" property="format" xsi:type="nex:LiteralMeta"/>
      </node>
      <node about="#node3950" id="node3950" label="97.7/100">
        <meta content=" x=-1.0 y=494.5;" datatype="xsd:string" id="meta3951" property="format" xsi:type="nex:LiteralMeta"/>
      </node>
      <node about="#node3952" id="node3952" label="E.australis_TKX19874.1/1-437">
        <meta content=" x=0.0 y=494.0;" datatype="xsd:string" id="meta3953" property="format" xsi:type="nex:LiteralMeta"/>
      </node>
      <node about="#node3954" id="node3954" label="E.australis_PSK59281.1/1-437">
        <meta content=" x=0.0 y=495.0;" datatype="xsd:string" id="meta3955" property="format" xsi:type="nex:LiteralMeta"/>
      </node>
      <node about="#node3976" id="node3976" label="84/100">
        <meta content=" x=-11.0 y=503.3911;" datatype="xsd:string" id="meta3977" property="format" xsi:type="nex:LiteralMeta"/>
      </node>
      <node about="#node3978" id="node3978" label="76.1/100">
        <meta content=" x=-2.0 y=496.75;" datatype="xsd:string" id="meta3979" property="format" xsi:type="nex:LiteralMeta"/>
      </node>
      <node about="#node3980" id="node3980" label="E.aquamarina_XP_013262831.1/1-438">
        <meta content=" x=0.0 y=496.0;" datatype="xsd:string" id="meta3981" property="format" xsi:type="nex:LiteralMeta"/>
      </node>
      <node about="#node3982" id="node3982" label="100/100">
        <meta content=" x=-1.0 y=497.5;" datatype="xsd:string" id="meta3983" property="format" xsi:type="nex:LiteralMeta"/>
      </node>
      <node about="#node3984" id="node3984" label="E.mesophila_XP_016222132.1/1-431">
        <meta content=" x=0.0 y=497.0;" datatype="xsd:string" id="meta3985" property="format" xsi:type="nex:LiteralMeta"/>
      </node>
      <node about="#node3986" id="node3986" label="E.mesophila_RVX69921.1/1-431">
        <meta content=" x=0.0 y=498.0;" datatype="xsd:string" id="meta3987" property="format" xsi:type="nex:LiteralMeta"/>
      </node>
      <node about="#node3996" id="node3996" label="100/100">
        <meta content=" x=-10.0 y=510.03223;" datatype="xsd:string" id="meta3997" property="format" xsi:type="nex:LiteralMeta"/>
      </node>
      <node about="#node3998" id="node3998" label="98.4/100">
        <meta content=" x=-9.0 y=505.62695;" datatype="xsd:string" id="meta3999" property="format" xsi:type="nex:LiteralMeta"/>
      </node>
      <node about="#node4000" id="node4000" label="100/100">
        <meta content=" x=-8.0 y=501.5039;" datatype="xsd:string" id="meta4001" property="format" xsi:type="nex:LiteralMeta"/>
      </node>
      <node about="#node4002" id="node4002" label="89.1/100">
        <meta content=" x=-1.0 y=499.5;" datatype="xsd:string" id="meta4003" property="format" xsi:type="nex:LiteralMeta"/>
      </node>
      <node about="#node4004" id="node4004" label="V.alfalfae_XP_003004370.1/1-316">
        <meta content=" x=0.0 y=499.0;" datatype="xsd:string" id="meta4005" property="format" xsi:type="nex:LiteralMeta"/>
      </node>
      <node about="#node4006" id="node4006" label="V.nonalfalfae_XP_028496755.1/1-697">
        <meta content=" x=0.0 y=500.0;" datatype="xsd:string" id="meta4007" property="format" xsi:type="nex:LiteralMeta"/>
      </node>
      <node about="#node4012" id="node4012" label="69.7/100">
        <meta content=" x=-7.0 y=503.5078;" datatype="xsd:string" id="meta4013" property="format" xsi:type="nex:LiteralMeta"/>
      </node>
      <node about="#node4014" id="node4014" label="V.longisporum_CRK44589.1/1-412">
        <meta content=" x=0.0 y=501.0;" datatype="xsd:string" id="meta4015" property="format" xsi:type="nex:LiteralMeta"/>
      </node>
      <node about="#node4016" id="node4016" label="99.8/100">
        <meta content=" x=-6.0 y=506.01562;" datatype="xsd:string" id="meta4017" property="format" xsi:type="nex:LiteralMeta"/>
      </node>
      <node about="#node4018" id="node4018" label="74/100">
        <meta content=" x=-5.0 y=504.03125;" datatype="xsd:string" id="meta4019" property="format" xsi:type="nex:LiteralMeta"/>
      </node>
      <node about="#node4020" id="node4020" label="V.dahliae_PNH73987.1/1-397">
        <meta content=" x=0.0 y=502.0;" datatype="xsd:string" id="meta4021" property="format" xsi:type="nex:LiteralMeta"/>
      </node>
      <node about="#node4022" id="node4022" label="0/100">
        <meta content=" x=-4.0 y=506.0625;" datatype="xsd:string" id="meta4023" property="format" xsi:type="nex:LiteralMeta"/>
      </node>
      <node about="#node4024" id="node4024" label="0/61">
        <meta content=" x=-3.0 y=505.125;" datatype="xsd:string" id="meta4025" property="format" xsi:type="nex:LiteralMeta"/>
      </node>
      <node about="#node4026" id="node4026" label="0/83">
        <meta content=" x=-2.0 y=504.25;" datatype="xsd:string" id="meta4027" property="format" xsi:type="nex:LiteralMeta"/>
      </node>
      <node about="#node4028" id="node4028" label="100/100">
        <meta content=" x=-1.0 y=503.5;" datatype="xsd:string" id="meta4029" property="format" xsi:type="nex:LiteralMeta"/>
      </node>
      <node about="#node4030" id="node4030" label="V.dahliae_XP_009654334.1/1-422">
        <meta content=" x=0.0 y=503.0;" datatype="xsd:string" id="meta4031" property="format" xsi:type="nex:LiteralMeta"/>
      </node>
      <node about="#node4032" id="node4032" label="V.dahliae_PNH36578.1/1-421">
        <meta content=" x=0.0 y=504.0;" datatype="xsd:string" id="meta4033" property="format" xsi:type="nex:LiteralMeta"/>
      </node>
      <node about="#node4038" id="node4038" label="V.dahliae_RXG47307.1/1-728">
        <meta content=" x=0.0 y=505.0;" datatype="xsd:string" id="meta4039" property="format" xsi:type="nex:LiteralMeta"/>
      </node>
      <node about="#node4044" id="node4044" label="V.dahliae_RBQ84040.1/1-342">
        <meta content=" x=0.0 y=506.0;" datatype="xsd:string" id="meta4045" property="format" xsi:type="nex:LiteralMeta"/>
      </node>
      <node about="#node4050" id="node4050" label="V.dahliae_PNH44070.1/1-342">
        <meta content=" x=0.0 y=507.0;" datatype="xsd:string" id="meta4051" property="format" xsi:type="nex:LiteralMeta"/>
      </node>
      <node about="#node4060" id="node4060" label="V.longisporum_CRK44585.1/1-753">
        <meta content=" x=0.0 y=508.0;" datatype="xsd:string" id="meta4061" property="format" xsi:type="nex:LiteralMeta"/>
      </node>
      <node about="#node4074" id="node4074" label="100/100">
        <meta content=" x=-2.0 y=509.75;" datatype="xsd:string" id="meta4075" property="format" xsi:type="nex:LiteralMeta"/>
      </node>
      <node about="#node4076" id="node4076" label="S.chartarum_KEY67255.1/1-439">
        <meta content=" x=0.0 y=509.0;" datatype="xsd:string" id="meta4077" property="format" xsi:type="nex:LiteralMeta"/>
      </node>
      <node about="#node4078" id="node4078" label="73.3/100">
        <meta content=" x=-1.0 y=510.5;" datatype="xsd:string" id="meta4079" property="format" xsi:type="nex:LiteralMeta"/>
      </node>
      <node about="#node4080" id="node4080" label="S.chartarum_KFA74334.1/1-439">
        <meta content=" x=0.0 y=510.0;" datatype="xsd:string" id="meta4081" property="format" xsi:type="nex:LiteralMeta"/>
      </node>
      <node about="#node4082" id="node4082" label="S.chlorohalonata_KFA60633.1/1-439">
        <meta content=" x=0.0 y=511.0;" datatype="xsd:string" id="meta4083" property="format" xsi:type="nex:LiteralMeta"/>
      </node>
      <node about="#node4096" id="node4096" label="99.2/100">
        <meta content=" x=-4.0 y=514.4375;" datatype="xsd:string" id="meta4097" property="format" xsi:type="nex:LiteralMeta"/>
      </node>
      <node about="#node4098" id="node4098" label="100/100">
        <meta content=" x=-1.0 y=512.5;" datatype="xsd:string" id="meta4099" property="format" xsi:type="nex:LiteralMeta"/>
      </node>
      <node about="#node4100" id="node4100" label="C.graminicola_XP_008097146.1/1-339">
        <meta content=" x=0.0 y=512.0;" datatype="xsd:string" id="meta4101" property="format" xsi:type="nex:LiteralMeta"/>
      </node>
      <node about="#node4102" id="node4102" label="C.sublineola_KDN67987.1/1-393">
        <meta content=" x=0.0 y=513.0;" datatype="xsd:string" id="meta4103" property="format" xsi:type="nex:LiteralMeta"/>
      </node>
      <node about="#node4108" id="node4108" label="47.7/100">
        <meta content=" x=-3.0 y=516.375;" datatype="xsd:string" id="meta4109" property="format" xsi:type="nex:LiteralMeta"/>
      </node>
      <node about="#node4110" id="node4110" label="98.6/100">
        <meta content=" x=-2.0 y=515.25;" datatype="xsd:string" id="meta4111" property="format" xsi:type="nex:LiteralMeta"/>
      </node>
      <node about="#node4112" id="node4112" label="0/49">
        <meta content=" x=-1.0 y=514.5;" datatype="xsd:string" id="meta4113" property="format" xsi:type="nex:LiteralMeta"/>
      </node>
      <node about="#node4114" id="node4114" label="C.sidae_TEA14813.1/1-281">
        <meta content=" x=0.0 y=514.0;" datatype="xsd:string" id="meta4115" property="format" xsi:type="nex:LiteralMeta"/>
      </node>
      <node about="#node4116" id="node4116" label="C.orbiculare_TDZ16516.1/1-350">
        <meta content=" x=0.0 y=515.0;" datatype="xsd:string" id="meta4117" property="format" xsi:type="nex:LiteralMeta"/>
      </node>
      <node about="#node4122" id="node4122" label="C.trifolii_TDZ49788.1/1-255">
        <meta content=" x=0.0 y=516.0;" datatype="xsd:string" id="meta4123" property="format" xsi:type="nex:LiteralMeta"/>
      </node>
      <node about="#node4128" id="node4128" label="99.9/100">
        <meta content=" x=-1.0 y=517.5;" datatype="xsd:string" id="meta4129" property="format" xsi:type="nex:LiteralMeta"/>
      </node>
      <node about="#node4130" id="node4130" label="C.fructicola_ELA36269.1/1-428">
        <meta content=" x=0.0 y=517.0;" datatype="xsd:string" id="meta4131" property="format" xsi:type="nex:LiteralMeta"/>
      </node>
      <node about="#node4132" id="node4132" label="C.gloeosporioides_EQB44690.1/1-458">
        <meta content=" x=0.0 y=518.0;" datatype="xsd:string" id="meta4133" property="format" xsi:type="nex:LiteralMeta"/>
      </node>
      <node about="#node4158" id="node4158" label="71.8/100">
        <meta content=" x=-3.0 y=519.875;" datatype="xsd:string" id="meta4159" property="format" xsi:type="nex:LiteralMeta"/>
      </node>
      <node about="#node4160" id="node4160" label="P.attae_XP_017995549.1/1-460">
        <meta content=" x=0.0 y=519.0;" datatype="xsd:string" id="meta4161" property="format" xsi:type="nex:LiteralMeta"/>
      </node>
      <node about="#node4162" id="node4162" label="100/100">
        <meta content=" x=-2.0 y=520.75;" datatype="xsd:string" id="meta4163" property="format" xsi:type="nex:LiteralMeta"/>
      </node>
      <node about="#node4164" id="node4164" label="S.murrayae_PNS19883.1/1-428">
        <meta content=" x=0.0 y=520.0;" datatype="xsd:string" id="meta4165" property="format" xsi:type="nex:LiteralMeta"/>
      </node>
      <node about="#node4166" id="node4166" label="88.4/100">
        <meta content=" x=-1.0 y=521.5;" datatype="xsd:string" id="meta4167" property="format" xsi:type="nex:LiteralMeta"/>
      </node>
      <node about="#node4168" id="node4168" label="E.australis_PSK45379.1/1-429">
        <meta content=" x=0.0 y=521.0;" datatype="xsd:string" id="meta4169" property="format" xsi:type="nex:LiteralMeta"/>
      </node>
      <node about="#node4170" id="node4170" label="E.australis_TKX25854.1/1-429">
        <meta content=" x=0.0 y=522.0;" datatype="xsd:string" id="meta4171" property="format" xsi:type="nex:LiteralMeta"/>
      </node>
      <node about="#node4188" id="node4188" label="71.8/95">
        <meta content=" x=-11.0 y=533.78076;" datatype="xsd:string" id="meta4189" property="format" xsi:type="nex:LiteralMeta"/>
      </node>
      <node about="#node4190" id="node4190" label="100/100">
        <meta content=" x=-7.0 y=528.22656;" datatype="xsd:string" id="meta4191" property="format" xsi:type="nex:LiteralMeta"/>
      </node>
      <node about="#node4192" id="node4192" label="86.3/99">
        <meta content=" x=-6.0 y=524.5781;" datatype="xsd:string" id="meta4193" property="format" xsi:type="nex:LiteralMeta"/>
      </node>
      <node about="#node4194" id="node4194" label="D.septosporum_EME41753.1/1-409">
        <meta content=" x=0.0 y=523.0;" datatype="xsd:string" id="meta4195" property="format" xsi:type="nex:LiteralMeta"/>
      </node>
      <node about="#node4196" id="node4196" label="78.9/100">
        <meta content=" x=-5.0 y=526.15625;" datatype="xsd:string" id="meta4197" property="format" xsi:type="nex:LiteralMeta"/>
      </node>
      <node about="#node4198" id="node4198" label="R.collo-cygni_XP_023632411.1/1-424">
        <meta content=" x=0.0 y=524.0;" datatype="xsd:string" id="meta4199" property="format" xsi:type="nex:LiteralMeta"/>
      </node>
      <node about="#node4200" id="node4200" label="100/100">
        <meta content=" x=-4.0 y=528.3125;" datatype="xsd:string" id="meta4201" property="format" xsi:type="nex:LiteralMeta"/>
      </node>
      <node about="#node4202" id="node4202" label="91.6/85">
        <meta content=" x=-3.0 y=527.125;" datatype="xsd:string" id="meta4203" property="format" xsi:type="nex:LiteralMeta"/>
      </node>
      <node about="#node4204" id="node4204" label="0/85">
        <meta content=" x=-2.0 y=526.25;" datatype="xsd:string" id="meta4205" property="format" xsi:type="nex:LiteralMeta"/>
      </node>
      <node about="#node4206" id="node4206" label="95.6/100">
        <meta content=" x=-1.0 y=525.5;" datatype="xsd:string" id="meta4207" property="format" xsi:type="nex:LiteralMeta"/>
      </node>
      <node about="#node4208" id="node4208" label="Z.tritici_SMY25063.1/1-426">
        <meta content=" x=0.0 y=525.0;" datatype="xsd:string" id="meta4209" property="format" xsi:type="nex:LiteralMeta"/>
      </node>
      <node about="#node4210" id="node4210" label="Z.tritici_XP_003851980.1/1-426">
        <meta content=" x=0.0 y=526.0;" datatype="xsd:string" id="meta4211" property="format" xsi:type="nex:LiteralMeta"/>
      </node>
      <node about="#node4216" id="node4216" label="Z.brevis_KJX93403.1/1-426">
        <meta content=" x=0.0 y=527.0;" datatype="xsd:string" id="meta4217" property="format" xsi:type="nex:LiteralMeta"/>
      </node>
      <node about="#node4222" id="node4222" label="Z.tritici_SMR55873.1/1-426">
        <meta content=" x=0.0 y=528.0;" datatype="xsd:string" id="meta4223" property="format" xsi:type="nex:LiteralMeta"/>
      </node>
      <node about="#node4228" id="node4228" label="0/36">
        <meta content=" x=-1.0 y=529.5;" datatype="xsd:string" id="meta4229" property="format" xsi:type="nex:LiteralMeta"/>
      </node>
      <node about="#node4230" id="node4230" label="Z.tritici_SMQ51420.1/1-426">
        <meta content=" x=0.0 y=529.0;" datatype="xsd:string" id="meta4231" property="format" xsi:type="nex:LiteralMeta"/>
      </node>
      <node about="#node4232" id="node4232" label="Z.tritici_SMR53483.1/1-426">
        <meta content=" x=0.0 y=530.0;" datatype="xsd:string" id="meta4233" property="format" xsi:type="nex:LiteralMeta"/>
      </node>
      <node about="#node4250" id="node4250" label="99.8/100">
        <meta content=" x=-3.0 y=531.875;" datatype="xsd:string" id="meta4251" property="format" xsi:type="nex:LiteralMeta"/>
      </node>
      <node about="#node4252" id="node4252" label="S.musiva_XP_016760517.1/1-424">
        <meta content=" x=0.0 y=531.0;" datatype="xsd:string" id="meta4253" property="format" xsi:type="nex:LiteralMeta"/>
      </node>
      <node about="#node4254" id="node4254" label="100/100">
        <meta content=" x=-2.0 y=532.75;" datatype="xsd:string" id="meta4255" property="format" xsi:type="nex:LiteralMeta"/>
      </node>
      <node about="#node4256" id="node4256" label="C.zeina_PKR95692.1/1-425">
        <meta content=" x=0.0 y=532.0;" datatype="xsd:string" id="meta4257" property="format" xsi:type="nex:LiteralMeta"/>
      </node>
      <node about="#node4258" id="node4258" label="90.4/100">
        <meta content=" x=-1.0 y=533.5;" datatype="xsd:string" id="meta4259" property="format" xsi:type="nex:LiteralMeta"/>
      </node>
      <node about="#node4260" id="node4260" label="C.beticola_XP_023454777.1/1-425">
        <meta content=" x=0.0 y=533.0;" datatype="xsd:string" id="meta4261" property="format" xsi:type="nex:LiteralMeta"/>
      </node>
      <node about="#node4262" id="node4262" label="C.berteroae_PPJ56481.1/1-425">
        <meta content=" x=0.0 y=534.0;" datatype="xsd:string" id="meta4263" property="format" xsi:type="nex:LiteralMeta"/>
      </node>
      <node about="#node4280" id="node4280" label="82.1/94">
        <meta content=" x=-10.0 y=539.33496;" datatype="xsd:string" id="meta4281" property="format" xsi:type="nex:LiteralMeta"/>
      </node>
      <node about="#node4282" id="node4282" label="100/100">
        <meta content=" x=-2.0 y=535.75;" datatype="xsd:string" id="meta4283" property="format" xsi:type="nex:LiteralMeta"/>
      </node>
      <node about="#node4284" id="node4284" label="C.zeina_PKR97289.1/1-748">
        <meta content=" x=0.0 y=535.0;" datatype="xsd:string" id="meta4285" property="format" xsi:type="nex:LiteralMeta"/>
      </node>
      <node about="#node4286" id="node4286" label="90.1/100">
        <meta content=" x=-1.0 y=536.5;" datatype="xsd:string" id="meta4287" property="format" xsi:type="nex:LiteralMeta"/>
      </node>
      <node about="#node4288" id="node4288" label="C.beticola_XP_023456935.1/1-429">
        <meta content=" x=0.0 y=536.0;" datatype="xsd:string" id="meta4289" property="format" xsi:type="nex:LiteralMeta"/>
      </node>
      <node about="#node4290" id="node4290" label="C.berteroae_PPJ50673.1/1-429">
        <meta content=" x=0.0 y=537.0;" datatype="xsd:string" id="meta4291" property="format" xsi:type="nex:LiteralMeta"/>
      </node>
      <node about="#node4300" id="node4300" label="88.6/95">
        <meta content=" x=-9.0 y=542.9199;" datatype="xsd:string" id="meta4301" property="format" xsi:type="nex:LiteralMeta"/>
      </node>
      <node about="#node4302" id="node4302" label="C.europaea_XP_008720864.1/1-427">
        <meta content=" x=0.0 y=538.0;" datatype="xsd:string" id="meta4303" property="format" xsi:type="nex:LiteralMeta"/>
      </node>
      <node about="#node4304" id="node4304" label="100/100">
        <meta content=" x=-8.0 y=547.83984;" datatype="xsd:string" id="meta4305" property="format" xsi:type="nex:LiteralMeta"/>
      </node>
      <node about="#node4306" id="node4306" label="79/72">
        <meta content=" x=-7.0 y=546.6797;" datatype="xsd:string" id="meta4307" property="format" xsi:type="nex:LiteralMeta"/>
      </node>
      <node about="#node4308" id="node4308" label="73.6/72">
        <meta content=" x=-6.0 y=545.3594;" datatype="xsd:string" id="meta4309" property="format" xsi:type="nex:LiteralMeta"/>
      </node>
      <node about="#node4310" id="node4310" label="99.8/99">
        <meta content=" x=-5.0 y=543.71875;" datatype="xsd:string" id="meta4311" property="format" xsi:type="nex:LiteralMeta"/>
      </node>
      <node about="#node4312" id="node4312" label="83.9/99">
        <meta content=" x=-4.0 y=541.4375;" datatype="xsd:string" id="meta4313" property="format" xsi:type="nex:LiteralMeta"/>
      </node>
      <node about="#node4314" id="node4314" label="93.7/99">
        <meta content=" x=-1.0 y=539.5;" datatype="xsd:string" id="meta4315" property="format" xsi:type="nex:LiteralMeta"/>
      </node>
      <node about="#node4316" id="node4316" label="H.werneckii_RMY91214.1/1-484">
        <meta content=" x=0.0 y=539.0;" datatype="xsd:string" id="meta4317" property="format" xsi:type="nex:LiteralMeta"/>
      </node>
      <node about="#node4318" id="node4318" label="H.werneckii_OTA36098.1/1-484">
        <meta content=" x=0.0 y=540.0;" datatype="xsd:string" id="meta4319" property="format" xsi:type="nex:LiteralMeta"/>
      </node>
      <node about="#node4324" id="node4324" label="45.8/99">
        <meta content=" x=-3.0 y=543.375;" datatype="xsd:string" id="meta4325" property="format" xsi:type="nex:LiteralMeta"/>
      </node>
      <node about="#node4326" id="node4326" label="82.9/100">
        <meta content=" x=-2.0 y=542.25;" datatype="xsd:string" id="meta4327" property="format" xsi:type="nex:LiteralMeta"/>
      </node>
      <node about="#node4328" id="node4328" label="0/100">
        <meta content=" x=-1.0 y=541.5;" datatype="xsd:string" id="meta4329" property="format" xsi:type="nex:LiteralMeta"/>
      </node>
      <node about="#node4330" id="node4330" label="H.werneckii_RMY74655.1/1-443">
        <meta content=" x=0.0 y=541.0;" datatype="xsd:string" id="meta4331" property="format" xsi:type="nex:LiteralMeta"/>
      </node>
      <node about="#node4332" id="node4332" label="H.werneckii_RMY74737.1/1-450">
        <meta content=" x=0.0 y=542.0;" datatype="xsd:string" id="meta4333" property="format" xsi:type="nex:LiteralMeta"/>
      </node>
      <node about="#node4338" id="node4338" label="H.werneckii_RMY91879.1/1-468">
        <meta content=" x=0.0 y=543.0;" datatype="xsd:string" id="meta4339" property="format" xsi:type="nex:LiteralMeta"/>
      </node>
      <node about="#node4344" id="node4344" label="87.2/100">
        <meta content=" x=-1.0 y=544.5;" datatype="xsd:string" id="meta4345" property="format" xsi:type="nex:LiteralMeta"/>
      </node>
      <node about="#node4346" id="node4346" label="H.werneckii_OTA39083.1/1-443">
        <meta content=" x=0.0 y=544.0;" datatype="xsd:string" id="meta4347" property="format" xsi:type="nex:LiteralMeta"/>
      </node>
      <node about="#node4348" id="node4348" label="H.werneckii_RMZ05547.1/1-443">
        <meta content=" x=0.0 y=545.0;" datatype="xsd:string" id="meta4349" property="format" xsi:type="nex:LiteralMeta"/>
      </node>
      <node about="#node4362" id="node4362" label="H.werneckii_RMZ09887.1/1-443">
        <meta content=" x=0.0 y=546.0;" datatype="xsd:string" id="meta4363" property="format" xsi:type="nex:LiteralMeta"/>
      </node>
      <node about="#node4368" id="node4368" label="H.werneckii_RMX75237.1/1-443">
        <meta content=" x=0.0 y=547.0;" datatype="xsd:string" id="meta4369" property="format" xsi:type="nex:LiteralMeta"/>
      </node>
      <node about="#node4374" id="node4374" label="H.werneckii_RMY46189.1/1-443">
        <meta content=" x=0.0 y=548.0;" datatype="xsd:string" id="meta4375" property="format" xsi:type="nex:LiteralMeta"/>
      </node>
      <node about="#node4380" id="node4380" label="H.werneckii_RMX96253.1/1-443">
        <meta content=" x=0.0 y=549.0;" datatype="xsd:string" id="meta4381" property="format" xsi:type="nex:LiteralMeta"/>
      </node>
      <node about="#node4402" id="node4402" label="88.3/85">
        <meta content=" x=-27.0 y=723.3004;" datatype="xsd:string" id="meta4403" property="format" xsi:type="nex:LiteralMeta"/>
      </node>
      <node about="#node4404" id="node4404" label="62.4/5">
        <meta content=" x=-26.0 y=647.72577;" datatype="xsd:string" id="meta4405" property="format" xsi:type="nex:LiteralMeta"/>
      </node>
      <node about="#node4406" id="node4406" label="44.8/4">
        <meta content=" x=-12.0 y=567.24097;" datatype="xsd:string" id="meta4407" property="format" xsi:type="nex:LiteralMeta"/>
      </node>
      <node about="#node4408" id="node4408" label="97.2/88">
        <meta content=" x=-11.0 y=555.10596;" datatype="xsd:string" id="meta4409" property="format" xsi:type="nex:LiteralMeta"/>
      </node>
      <node about="#node4410" id="node4410" label="100/100">
        <meta content=" x=-1.0 y=550.5;" datatype="xsd:string" id="meta4411" property="format" xsi:type="nex:LiteralMeta"/>
      </node>
      <node about="#node4412" id="node4412" label="P.anserina_XP_001905255.1/1-426">
        <meta content=" x=0.0 y=550.0;" datatype="xsd:string" id="meta4413" property="format" xsi:type="nex:LiteralMeta"/>
      </node>
      <node about="#node4414" id="node4414" label="P.comata_VBB81566.1/1-426">
        <meta content=" x=0.0 y=551.0;" datatype="xsd:string" id="meta4415" property="format" xsi:type="nex:LiteralMeta"/>
      </node>
      <node about="#node4420" id="node4420" label="67.8/96">
        <meta content=" x=-10.0 y=559.7119;" datatype="xsd:string" id="meta4421" property="format" xsi:type="nex:LiteralMeta"/>
      </node>
      <node about="#node4422" id="node4422" label="P.minimum_XP_007919369.1/1-392">
        <meta content=" x=0.0 y=552.0;" datatype="xsd:string" id="meta4423" property="format" xsi:type="nex:LiteralMeta"/>
      </node>
      <node about="#node4424" id="node4424" label="100/100">
        <meta content=" x=-9.0 y=567.4238;" datatype="xsd:string" id="meta4425" property="format" xsi:type="nex:LiteralMeta"/>
      </node>
      <node about="#node4426" id="node4426" label="92.5/57">
        <meta content=" x=-8.0 y=565.84766;" datatype="xsd:string" id="meta4427" property="format" xsi:type="nex:LiteralMeta"/>
      </node>
      <node about="#node4428" id="node4428" label="90.9/57">
        <meta content=" x=-7.0 y=563.6953;" datatype="xsd:string" id="meta4429" property="format" xsi:type="nex:LiteralMeta"/>
      </node>
      <node about="#node4430" id="node4430" label="93.4/79">
        <meta content=" x=-6.0 y=560.8906;" datatype="xsd:string" id="meta4431" property="format" xsi:type="nex:LiteralMeta"/>
      </node>
      <node about="#node4432" id="node4432" label="23/62">
        <meta content=" x=-5.0 y=558.03125;" datatype="xsd:string" id="meta4433" property="format" xsi:type="nex:LiteralMeta"/>
      </node>
      <node about="#node4434" id="node4434" label="94/82">
        <meta content=" x=-4.0 y=556.1875;" datatype="xsd:string" id="meta4435" property="format" xsi:type="nex:LiteralMeta"/>
      </node>
      <node about="#node4436" id="node4436" label="90.3/82">
        <meta content=" x=-3.0 y=554.875;" datatype="xsd:string" id="meta4437" property="format" xsi:type="nex:LiteralMeta"/>
      </node>
      <node about="#node4438" id="node4438" label="100/100">
        <meta content=" x=-2.0 y=553.75;" datatype="xsd:string" id="meta4439" property="format" xsi:type="nex:LiteralMeta"/>
      </node>
      <node about="#node4440" id="node4440" label="C.trifolii_TDZ41277.1/1-429">
        <meta content=" x=0.0 y=553.0;" datatype="xsd:string" id="meta4441" property="format" xsi:type="nex:LiteralMeta"/>
      </node>
      <node about="#node4442" id="node4442" label="75.3/100">
        <meta content=" x=-1.0 y=554.5;" datatype="xsd:string" id="meta4443" property="format" xsi:type="nex:LiteralMeta"/>
      </node>
      <node about="#node4444" id="node4444" label="C.spinosum_TDZ28936.1/1-429">
        <meta content=" x=0.0 y=554.0;" datatype="xsd:string" id="meta4445" property="format" xsi:type="nex:LiteralMeta"/>
      </node>
      <node about="#node4446" id="node4446" label="C.orbiculare_TDZ23504.1/1-429">
        <meta content=" x=0.0 y=555.0;" datatype="xsd:string" id="meta4447" property="format" xsi:type="nex:LiteralMeta"/>
      </node>
      <node about="#node4456" id="node4456" label="C.chlorophyti_OLN83271.1/1-427">
        <meta content=" x=0.0 y=556.0;" datatype="xsd:string" id="meta4457" property="format" xsi:type="nex:LiteralMeta"/>
      </node>
      <node about="#node4462" id="node4462" label="97.9/100">
        <meta content=" x=-1.0 y=557.5;" datatype="xsd:string" id="meta4463" property="format" xsi:type="nex:LiteralMeta"/>
      </node>
      <node about="#node4464" id="node4464" label="C.tanaceti_TKW51433.1/1-427">
        <meta content=" x=0.0 y=557.0;" datatype="xsd:string" id="meta4465" property="format" xsi:type="nex:LiteralMeta"/>
      </node>
      <node about="#node4466" id="node4466" label="C.higginsianum_XP_018162981.1/1-427">
        <meta content=" x=0.0 y=558.0;" datatype="xsd:string" id="meta4467" property="format" xsi:type="nex:LiteralMeta"/>
      </node>
      <node about="#node4476" id="node4476" label="97.5/100">
        <meta content=" x=-3.0 y=559.875;" datatype="xsd:string" id="meta4477" property="format" xsi:type="nex:LiteralMeta"/>
      </node>
      <node about="#node4478" id="node4478" label="C.orchidophilum_XP_022471335.1/1-427">
        <meta content=" x=0.0 y=559.0;" datatype="xsd:string" id="meta4479" property="format" xsi:type="nex:LiteralMeta"/>
      </node>
      <node about="#node4480" id="node4480" label="92.4/100">
        <meta content=" x=-2.0 y=560.75;" datatype="xsd:string" id="meta4481" property="format" xsi:type="nex:LiteralMeta"/>
      </node>
      <node about="#node4482" id="node4482" label="C.salicis_KXH69108.1/1-427">
        <meta content=" x=0.0 y=560.0;" datatype="xsd:string" id="meta4483" property="format" xsi:type="nex:LiteralMeta"/>
      </node>
      <node about="#node4484" id="node4484" label="0/100">
        <meta content=" x=-1.0 y=561.5;" datatype="xsd:string" id="meta4485" property="format" xsi:type="nex:LiteralMeta"/>
      </node>
      <node about="#node4486" id="node4486" label="C.simmondsii_KXH34370.1/1-427">
        <meta content=" x=0.0 y=561.0;" datatype="xsd:string" id="meta4487" property="format" xsi:type="nex:LiteralMeta"/>
      </node>
      <node about="#node4488" id="node4488" label="C.fioriniae_EXF84425.1/1-427">
        <meta content=" x=0.0 y=562.0;" datatype="xsd:string" id="meta4489" property="format" xsi:type="nex:LiteralMeta"/>
      </node>
      <node about="#node4506" id="node4506" label="75.1/71">
        <meta content=" x=-2.0 y=563.75;" datatype="xsd:string" id="meta4507" property="format" xsi:type="nex:LiteralMeta"/>
      </node>
      <node about="#node4508" id="node4508" label="C.tofieldiae_KZL72890.1/1-431">
        <meta content=" x=0.0 y=563.0;" datatype="xsd:string" id="meta4509" property="format" xsi:type="nex:LiteralMeta"/>
      </node>
      <node about="#node4510" id="node4510" label="88.7/100">
        <meta content=" x=-1.0 y=564.5;" datatype="xsd:string" id="meta4511" property="format" xsi:type="nex:LiteralMeta"/>
      </node>
      <node about="#node4512" id="node4512" label="C.incanum_OHW92204.1/1-436">
        <meta content=" x=0.0 y=564.0;" datatype="xsd:string" id="meta4513" property="format" xsi:type="nex:LiteralMeta"/>
      </node>
      <node about="#node4514" id="node4514" label="C.incanum_KZL64231.1/1-440">
        <meta content=" x=0.0 y=565.0;" datatype="xsd:string" id="meta4515" property="format" xsi:type="nex:LiteralMeta"/>
      </node>
      <node about="#node4528" id="node4528" label="100/100">
        <meta content=" x=-1.0 y=566.5;" datatype="xsd:string" id="meta4529" property="format" xsi:type="nex:LiteralMeta"/>
      </node>
      <node about="#node4530" id="node4530" label="C.fructicola_ELA37067.1/1-427">
        <meta content=" x=0.0 y=566.0;" datatype="xsd:string" id="meta4531" property="format" xsi:type="nex:LiteralMeta"/>
      </node>
      <node about="#node4532" id="node4532" label="C.gloeosporioides_EQB52891.1/1-427">
        <meta content=" x=0.0 y=567.0;" datatype="xsd:string" id="meta4533" property="format" xsi:type="nex:LiteralMeta"/>
      </node>
      <node about="#node4542" id="node4542" label="C.sublineola_KDN70626.1/1-423">
        <meta content=" x=0.0 y=568.0;" datatype="xsd:string" id="meta4543" property="format" xsi:type="nex:LiteralMeta"/>
      </node>
      <node about="#node4548" id="node4548" label="C.graminicola_XP_008090965.1/1-417">
        <meta content=" x=0.0 y=569.0;" datatype="xsd:string" id="meta4549" property="format" xsi:type="nex:LiteralMeta"/>
      </node>
      <node about="#node4562" id="node4562" label="99.2/100">
        <meta content=" x=-10.0 y=579.376;" datatype="xsd:string" id="meta4563" property="format" xsi:type="nex:LiteralMeta"/>
      </node>
      <node about="#node4564" id="node4564" label="99.2/100">
        <meta content=" x=-1.0 y=570.5;" datatype="xsd:string" id="meta4565" property="format" xsi:type="nex:LiteralMeta"/>
      </node>
      <node about="#node4566" id="node4566" label="P.fici_XP_007829520.1/1-424">
        <meta content=" x=0.0 y=570.0;" datatype="xsd:string" id="meta4567" property="format" xsi:type="nex:LiteralMeta"/>
      </node>
      <node about="#node4568" id="node4568" label="P.vexata_ORY68560.1/1-423">
        <meta content=" x=0.0 y=571.0;" datatype="xsd:string" id="meta4569" property="format" xsi:type="nex:LiteralMeta"/>
      </node>
      <node about="#node4574" id="node4574" label="75.9/19">
        <meta content=" x=-9.0 y=588.25195;" datatype="xsd:string" id="meta4575" property="format" xsi:type="nex:LiteralMeta"/>
      </node>
      <node about="#node4576" id="node4576" label="76.6/100">
        <meta content=" x=-8.0 y=582.09766;" datatype="xsd:string" id="meta4577" property="format" xsi:type="nex:LiteralMeta"/>
      </node>
      <node about="#node4578" id="node4578" label="96.5/100">
        <meta content=" x=-5.0 y=578.90625;" datatype="xsd:string" id="meta4579" property="format" xsi:type="nex:LiteralMeta"/>
      </node>
      <node about="#node4580" id="node4580" label="91.6/100">
        <meta content=" x=-4.0 y=576.8125;" datatype="xsd:string" id="meta4581" property="format" xsi:type="nex:LiteralMeta"/>
      </node>
      <node about="#node4582" id="node4582" label="100/100">
        <meta content=" x=-3.0 y=574.75;" datatype="xsd:string" id="meta4583" property="format" xsi:type="nex:LiteralMeta"/>
      </node>
      <node about="#node4584" id="node4584" label="83.1/100">
        <meta content=" x=-2.0 y=573.5;" datatype="xsd:string" id="meta4585" property="format" xsi:type="nex:LiteralMeta"/>
      </node>
      <node about="#node4586" id="node4586" label="0/20">
        <meta content=" x=-1.0 y=572.5;" datatype="xsd:string" id="meta4587" property="format" xsi:type="nex:LiteralMeta"/>
      </node>
      <node about="#node4588" id="node4588" label="X.longipes_RYC59316.1/1-720">
        <meta content=" x=0.0 y=572.0;" datatype="xsd:string" id="meta4589" property="format" xsi:type="nex:LiteralMeta"/>
      </node>
      <node about="#node4590" id="node4590" label="X.hypoxylon_TGJ88477.1/1-434">
        <meta content=" x=0.0 y=573.0;" datatype="xsd:string" id="meta4591" property="format" xsi:type="nex:LiteralMeta"/>
      </node>
      <node about="#node4596" id="node4596" label="96.6/100">
        <meta content=" x=-1.0 y=574.5;" datatype="xsd:string" id="meta4597" property="format" xsi:type="nex:LiteralMeta"/>
      </node>
      <node about="#node4598" id="node4598" label="X.grammica_RWA10659.1/1-439">
        <meta content=" x=0.0 y=574.0;" datatype="xsd:string" id="meta4599" property="format" xsi:type="nex:LiteralMeta"/>
      </node>
      <node about="#node4600" id="node4600" label="f.sp._GAW22745.1/1-166">
        <meta content=" x=0.0 y=575.0;" datatype="xsd:string" id="meta4601" property="format" xsi:type="nex:LiteralMeta"/>
      </node>
      <node about="#node4610" id="node4610" label="R.necatrix_GAP88856.2/1-415">
        <meta content=" x=0.0 y=576.0;" datatype="xsd:string" id="meta4611" property="format" xsi:type="nex:LiteralMeta"/>
      </node>
      <node about="#node4616" id="node4616" label="99.7/100">
        <meta content=" x=-3.0 y=578.875;" datatype="xsd:string" id="meta4617" property="format" xsi:type="nex:LiteralMeta"/>
      </node>
      <node about="#node4618" id="node4618" label="84.9/100">
        <meta content=" x=-2.0 y=577.75;" datatype="xsd:string" id="meta4619" property="format" xsi:type="nex:LiteralMeta"/>
      </node>
      <node about="#node4620" id="node4620" label="H.sp._OTB04795.1/1-426">
        <meta content=" x=0.0 y=577.0;" datatype="xsd:string" id="meta4621" property="format" xsi:type="nex:LiteralMeta"/>
      </node>
      <node about="#node4622" id="node4622" label="99.8/100">
        <meta content=" x=-1.0 y=578.5;" datatype="xsd:string" id="meta4623" property="format" xsi:type="nex:LiteralMeta"/>
      </node>
      <node about="#node4624" id="node4624" label="H.sp._OTA94702.1/1-425">
        <meta content=" x=0.0 y=578.0;" datatype="xsd:string" id="meta4625" property="format" xsi:type="nex:LiteralMeta"/>
      </node>
      <node about="#node4626" id="node4626" label="H.sp._OTA62074.1/1-425">
        <meta content=" x=0.0 y=579.0;" datatype="xsd:string" id="meta4627" property="format" xsi:type="nex:LiteralMeta"/>
      </node>
      <node about="#node4636" id="node4636" label="D.sp._OTB11862.1/1-425">
        <meta content=" x=0.0 y=580.0;" datatype="xsd:string" id="meta4637" property="format" xsi:type="nex:LiteralMeta"/>
      </node>
      <node about="#node4646" id="node4646" label="M.bolleyi_KXJ88766.1/1-422">
        <meta content=" x=0.0 y=581.0;" datatype="xsd:string" id="meta4647" property="format" xsi:type="nex:LiteralMeta"/>
      </node>
      <node about="#node4652" id="node4652" label="100/100">
        <meta content=" x=-7.0 y=585.28906;" datatype="xsd:string" id="meta4653" property="format" xsi:type="nex:LiteralMeta"/>
      </node>
      <node about="#node4654" id="node4654" label="E.lata_EMR71220.1/1-423">
        <meta content=" x=0.0 y=582.0;" datatype="xsd:string" id="meta4655" property="format" xsi:type="nex:LiteralMeta"/>
      </node>
      <node about="#node4656" id="node4656" label="99.1/100">
        <meta content=" x=-6.0 y=588.5781;" datatype="xsd:string" id="meta4657" property="format" xsi:type="nex:LiteralMeta"/>
      </node>
      <node about="#node4658" id="node4658" label="89.7/99">
        <meta content=" x=-5.0 y=587.15625;" datatype="xsd:string" id="meta4659" property="format" xsi:type="nex:LiteralMeta"/>
      </node>
      <node about="#node4660" id="node4660" label="47.9/37">
        <meta content=" x=-4.0 y=585.3125;" datatype="xsd:string" id="meta4661" property="format" xsi:type="nex:LiteralMeta"/>
      </node>
      <node about="#node4662" id="node4662" label="81.1/96">
        <meta content=" x=-1.0 y=583.5;" datatype="xsd:string" id="meta4663" property="format" xsi:type="nex:LiteralMeta"/>
      </node>
      <node about="#node4664" id="node4664" label="M.sp._RYP25830.1/1-423">
        <meta content=" x=0.0 y=583.0;" datatype="xsd:string" id="meta4665" property="format" xsi:type="nex:LiteralMeta"/>
      </node>
      <node about="#node4666" id="node4666" label="M.ibericus_RYP03201.1/1-423">
        <meta content=" x=0.0 y=584.0;" datatype="xsd:string" id="meta4667" property="format" xsi:type="nex:LiteralMeta"/>
      </node>
      <node about="#node4672" id="node4672" label="24.1/36">
        <meta content=" x=-3.0 y=587.125;" datatype="xsd:string" id="meta4673" property="format" xsi:type="nex:LiteralMeta"/>
      </node>
      <node about="#node4674" id="node4674" label="90.9/100">
        <meta content=" x=-2.0 y=586.25;" datatype="xsd:string" id="meta4675" property="format" xsi:type="nex:LiteralMeta"/>
      </node>
      <node about="#node4676" id="node4676" label="91.2/100">
        <meta content=" x=-1.0 y=585.5;" datatype="xsd:string" id="meta4677" property="format" xsi:type="nex:LiteralMeta"/>
      </node>
      <node about="#node4678" id="node4678" label="M.cannonballus_RYO73598.1/1-423">
        <meta content=" x=0.0 y=585.0;" datatype="xsd:string" id="meta4679" property="format" xsi:type="nex:LiteralMeta"/>
      </node>
      <node about="#node4680" id="node4680" label="M.sp._RYP12705.1/1-403">
        <meta content=" x=0.0 y=586.0;" datatype="xsd:string" id="meta4681" property="format" xsi:type="nex:LiteralMeta"/>
      </node>
      <node about="#node4686" id="node4686" label="M.sp._RYP89337.1/1-423">
        <meta content=" x=0.0 y=587.0;" datatype="xsd:string" id="meta4687" property="format" xsi:type="nex:LiteralMeta"/>
      </node>
      <node about="#node4692" id="node4692" label="M.sp._RYP49610.1/1-424">
        <meta content=" x=0.0 y=588.0;" datatype="xsd:string" id="meta4693" property="format" xsi:type="nex:LiteralMeta"/>
      </node>
      <node about="#node4702" id="node4702" label="M.sp._RYP93067.1/1-423">
        <meta content=" x=0.0 y=589.0;" datatype="xsd:string" id="meta4703" property="format" xsi:type="nex:LiteralMeta"/>
      </node>
      <node about="#node4708" id="node4708" label="M.sp._RYP56409.1/1-423">
        <meta content=" x=0.0 y=590.0;" datatype="xsd:string" id="meta4709" property="format" xsi:type="nex:LiteralMeta"/>
      </node>
      <node about="#node4722" id="node4722" label="100/100">
        <meta content=" x=-5.0 y=594.40625;" datatype="xsd:string" id="meta4723" property="format" xsi:type="nex:LiteralMeta"/>
      </node>
      <node about="#node4724" id="node4724" label="100/100">
        <meta content=" x=-3.0 y=592.875;" datatype="xsd:string" id="meta4725" property="format" xsi:type="nex:LiteralMeta"/>
      </node>
      <node about="#node4726" id="node4726" label="92.9/100">
        <meta content=" x=-2.0 y=591.75;" datatype="xsd:string" id="meta4727" property="format" xsi:type="nex:LiteralMeta"/>
      </node>
      <node about="#node4728" id="node4728" label="H.sp._OTB00511.1/1-422">
        <meta content=" x=0.0 y=591.0;" datatype="xsd:string" id="meta4729" property="format" xsi:type="nex:LiteralMeta"/>
      </node>
      <node about="#node4730" id="node4730" label="99.8/100">
        <meta content=" x=-1.0 y=592.5;" datatype="xsd:string" id="meta4731" property="format" xsi:type="nex:LiteralMeta"/>
      </node>
      <node about="#node4732" id="node4732" label="H.sp._OTA56584.1/1-422">
        <meta content=" x=0.0 y=592.0;" datatype="xsd:string" id="meta4733" property="format" xsi:type="nex:LiteralMeta"/>
      </node>
      <node about="#node4734" id="node4734" label="H.sp._OTA75272.1/1-416">
        <meta content=" x=0.0 y=593.0;" datatype="xsd:string" id="meta4735" property="format" xsi:type="nex:LiteralMeta"/>
      </node>
      <node about="#node4744" id="node4744" label="D.sp._OTB10637.1/1-422">
        <meta content=" x=0.0 y=594.0;" datatype="xsd:string" id="meta4745" property="format" xsi:type="nex:LiteralMeta"/>
      </node>
      <node about="#node4750" id="node4750" label="99.9/100">
        <meta content=" x=-4.0 y=595.9375;" datatype="xsd:string" id="meta4751" property="format" xsi:type="nex:LiteralMeta"/>
      </node>
      <node about="#node4752" id="node4752" label="R.necatrix_GAP89729.1/1-442">
        <meta content=" x=0.0 y=595.0;" datatype="xsd:string" id="meta4753" property="format" xsi:type="nex:LiteralMeta"/>
      </node>
      <node about="#node4754" id="node4754" label="88.4/100">
        <meta content=" x=-3.0 y=596.875;" datatype="xsd:string" id="meta4755" property="format" xsi:type="nex:LiteralMeta"/>
      </node>
      <node about="#node4756" id="node4756" label="X.longipes_RYC59006.1/1-423">
        <meta content=" x=0.0 y=596.0;" datatype="xsd:string" id="meta4757" property="format" xsi:type="nex:LiteralMeta"/>
      </node>
      <node about="#node4758" id="node4758" label="99.4/100">
        <meta content=" x=-2.0 y=597.75;" datatype="xsd:string" id="meta4759" property="format" xsi:type="nex:LiteralMeta"/>
      </node>
      <node about="#node4760" id="node4760" label="X.hypoxylon_TGJ85002.1/1-427">
        <meta content=" x=0.0 y=597.0;" datatype="xsd:string" id="meta4761" property="format" xsi:type="nex:LiteralMeta"/>
      </node>
      <node about="#node4762" id="node4762" label="99.2/100">
        <meta content=" x=-1.0 y=598.5;" datatype="xsd:string" id="meta4763" property="format" xsi:type="nex:LiteralMeta"/>
      </node>
      <node about="#node4764" id="node4764" label="f.sp._GAW23007.1/1-428">
        <meta content=" x=0.0 y=598.0;" datatype="xsd:string" id="meta4765" property="format" xsi:type="nex:LiteralMeta"/>
      </node>
      <node about="#node4766" id="node4766" label="X.grammica_RWA07016.1/1-284">
        <meta content=" x=0.0 y=599.0;" datatype="xsd:string" id="meta4767" property="format" xsi:type="nex:LiteralMeta"/>
      </node>
      <node about="#node4800" id="node4800" label="96.5/6">
        <meta content=" x=-25.0 y=728.21063;" datatype="xsd:string" id="meta4801" property="format" xsi:type="nex:LiteralMeta"/>
      </node>
      <node about="#node4802" id="node4802" label="33.1/65">
        <meta content=" x=-24.0 y=681.5529;" datatype="xsd:string" id="meta4803" property="format" xsi:type="nex:LiteralMeta"/>
      </node>
      <node about="#node4804" id="node4804" label="75.4/63">
        <meta content=" x=-23.0 y=675.1059;" datatype="xsd:string" id="meta4805" property="format" xsi:type="nex:LiteralMeta"/>
      </node>
      <node about="#node4806" id="node4806" label="23.4/75">
        <meta content=" x=-22.0 y=664.3954;" datatype="xsd:string" id="meta4807" property="format" xsi:type="nex:LiteralMeta"/>
      </node>
      <node about="#node4808" id="node4808" label="100/100">
        <meta content=" x=-21.0 y=654.8533;" datatype="xsd:string" id="meta4809" property="format" xsi:type="nex:LiteralMeta"/>
      </node>
      <node about="#node4810" id="node4810" label="34.5/70">
        <meta content=" x=-20.0 y=647.9839;" datatype="xsd:string" id="meta4811" property="format" xsi:type="nex:LiteralMeta"/>
      </node>
      <node about="#node4812" id="node4812" label="16.5/26">
        <meta content=" x=-19.0 y=643.9678;" datatype="xsd:string" id="meta4813" property="format" xsi:type="nex:LiteralMeta"/>
      </node>
      <node about="#node4814" id="node4814" label="97/100">
        <meta content=" x=-18.0 y=637.43555;" datatype="xsd:string" id="meta4815" property="format" xsi:type="nex:LiteralMeta"/>
      </node>
      <node about="#node4816" id="node4816" label="99.9/100">
        <meta content=" x=-17.0 y=628.8398;" datatype="xsd:string" id="meta4817" property="format" xsi:type="nex:LiteralMeta"/>
      </node>
      <node about="#node4818" id="node4818" label="90.6/100">
        <meta content=" x=-16.0 y=614.67957;" datatype="xsd:string" id="meta4819" property="format" xsi:type="nex:LiteralMeta"/>
      </node>
      <node about="#node4820" id="node4820" label="100/100">
        <meta content=" x=-6.0 y=603.9375;" datatype="xsd:string" id="meta4821" property="format" xsi:type="nex:LiteralMeta"/>
      </node>
      <node about="#node4822" id="node4822" label="100/100">
        <meta content=" x=-1.0 y=600.5;" datatype="xsd:string" id="meta4823" property="format" xsi:type="nex:LiteralMeta"/>
      </node>
      <node about="#node4824" id="node4824" label="F.sp._RFN48374.1/1-430">
        <meta content=" x=0.0 y=600.0;" datatype="xsd:string" id="meta4825" property="format" xsi:type="nex:LiteralMeta"/>
      </node>
      <node about="#node4826" id="node4826" label="F.sp._RBR25767.1/1-430">
        <meta content=" x=0.0 y=601.0;" datatype="xsd:string" id="meta4827" property="format" xsi:type="nex:LiteralMeta"/>
      </node>
      <node about="#node4832" id="node4832" label="91.5/100">
        <meta content=" x=-5.0 y=607.375;" datatype="xsd:string" id="meta4833" property="format" xsi:type="nex:LiteralMeta"/>
      </node>
      <node about="#node4834" id="node4834" label="89.6/95">
        <meta content=" x=-4.0 y=604.75;" datatype="xsd:string" id="meta4835" property="format" xsi:type="nex:LiteralMeta"/>
      </node>
      <node about="#node4836" id="node4836" label="90.1/100">
        <meta content=" x=-1.0 y=602.5;" datatype="xsd:string" id="meta4837" property="format" xsi:type="nex:LiteralMeta"/>
      </node>
      <node about="#node4838" id="node4838" label="F.langsethiae_KPA36970.1/1-324">
        <meta content=" x=0.0 y=602.0;" datatype="xsd:string" id="meta4839" property="format" xsi:type="nex:LiteralMeta"/>
      </node>
      <node about="#node4840" id="node4840" label="F.sporotrichioides_RGP59684.1/1-428">
        <meta content=" x=0.0 y=603.0;" datatype="xsd:string" id="meta4841" property="format" xsi:type="nex:LiteralMeta"/>
      </node>
      <node about="#node4846" id="node4846" label="69.4/95">
        <meta content=" x=-3.0 y=607.0;" datatype="xsd:string" id="meta4847" property="format" xsi:type="nex:LiteralMeta"/>
      </node>
      <node about="#node4848" id="node4848" label="100/100">
        <meta content=" x=-2.0 y=605.5;" datatype="xsd:string" id="meta4849" property="format" xsi:type="nex:LiteralMeta"/>
      </node>
      <node about="#node4850" id="node4850" label="0/99">
        <meta content=" x=-1.0 y=604.5;" datatype="xsd:string" id="meta4851" property="format" xsi:type="nex:LiteralMeta"/>
      </node>
      <node about="#node4852" id="node4852" label="F.pseudograminearum_XP_009253254.1/1-411">
        <meta content=" x=0.0 y=604.0;" datatype="xsd:string" id="meta4853" property="format" xsi:type="nex:LiteralMeta"/>
      </node>
      <node about="#node4854" id="node4854" label="F.culmorum_PTD08136.1/1-426">
        <meta content=" x=0.0 y=605.0;" datatype="xsd:string" id="meta4855" property="format" xsi:type="nex:LiteralMeta"/>
      </node>
      <node about="#node4860" id="node4860" label="94.2/100">
        <meta content=" x=-1.0 y=606.5;" datatype="xsd:string" id="meta4861" property="format" xsi:type="nex:LiteralMeta"/>
      </node>
      <node about="#node4862" id="node4862" label="F.graminearum_PCD27558.1/1-427">
        <meta content=" x=0.0 y=606.0;" datatype="xsd:string" id="meta4863" property="format" xsi:type="nex:LiteralMeta"/>
      </node>
      <node about="#node4864" id="node4864" label="F.graminearum_XP_011322023.1/1-427">
        <meta content=" x=0.0 y=607.0;" datatype="xsd:string" id="meta4865" property="format" xsi:type="nex:LiteralMeta"/>
      </node>
      <node about="#node4874" id="node4874" label="75.3/100">
        <meta content=" x=-1.0 y=608.5;" datatype="xsd:string" id="meta4875" property="format" xsi:type="nex:LiteralMeta"/>
      </node>
      <node about="#node4876" id="node4876" label="F.venenatum_XP_025585957.1/1-426">
        <meta content=" x=0.0 y=608.0;" datatype="xsd:string" id="meta4877" property="format" xsi:type="nex:LiteralMeta"/>
      </node>
      <node about="#node4878" id="node4878" label="F.poae_OBS24983.1/1-426">
        <meta content=" x=0.0 y=609.0;" datatype="xsd:string" id="meta4879" property="format" xsi:type="nex:LiteralMeta"/>
      </node>
      <node about="#node4892" id="node4892" label="F.longipes_RGP80093.1/1-428">
        <meta content=" x=0.0 y=610.0;" datatype="xsd:string" id="meta4893" property="format" xsi:type="nex:LiteralMeta"/>
      </node>
      <node about="#node4902" id="node4902" label="100/100">
        <meta content=" x=-15.0 y=625.42163;" datatype="xsd:string" id="meta4903" property="format" xsi:type="nex:LiteralMeta"/>
      </node>
      <node about="#node4904" id="node4904" label="88.7/91">
        <meta content=" x=-9.0 y=617.9668;" datatype="xsd:string" id="meta4905" property="format" xsi:type="nex:LiteralMeta"/>
      </node>
      <node about="#node4906" id="node4906" label="76.5/99">
        <meta content=" x=-8.0 y=614.0586;" datatype="xsd:string" id="meta4907" property="format" xsi:type="nex:LiteralMeta"/>
      </node>
      <node about="#node4908" id="node4908" label="F.mangiferae_CVK95461.1/1-423">
        <meta content=" x=0.0 y=611.0;" datatype="xsd:string" id="meta4909" property="format" xsi:type="nex:LiteralMeta"/>
      </node>
      <node about="#node4910" id="node4910" label="95.8/99">
        <meta content=" x=-7.0 y=617.1172;" datatype="xsd:string" id="meta4911" property="format" xsi:type="nex:LiteralMeta"/>
      </node>
      <node about="#node4912" id="node4912" label="0/15">
        <meta content=" x=-6.0 y=614.2344;" datatype="xsd:string" id="meta4913" property="format" xsi:type="nex:LiteralMeta"/>
      </node>
      <node about="#node4914" id="node4914" label="0/23">
        <meta content=" x=-1.0 y=612.5;" datatype="xsd:string" id="meta4915" property="format" xsi:type="nex:LiteralMeta"/>
      </node>
      <node about="#node4916" id="node4916" label="F.proliferatum_CZR44418.1/1-423">
        <meta content=" x=0.0 y=612.0;" datatype="xsd:string" id="meta4917" property="format" xsi:type="nex:LiteralMeta"/>
      </node>
      <node about="#node4918" id="node4918" label="F.proliferatum_CVL09993.1/1-423">
        <meta content=" x=0.0 y=613.0;" datatype="xsd:string" id="meta4919" property="format" xsi:type="nex:LiteralMeta"/>
      </node>
      <node about="#node4924" id="node4924" label="0/14">
        <meta content=" x=-5.0 y=615.96875;" datatype="xsd:string" id="meta4925" property="format" xsi:type="nex:LiteralMeta"/>
      </node>
      <node about="#node4926" id="node4926" label="F.proliferatum_RBA22173.1/1-423">
        <meta content=" x=0.0 y=614.0;" datatype="xsd:string" id="meta4927" property="format" xsi:type="nex:LiteralMeta"/>
      </node>
      <node about="#node4928" id="node4928" label="91.6/100">
        <meta content=" x=-4.0 y=617.9375;" datatype="xsd:string" id="meta4929" property="format" xsi:type="nex:LiteralMeta"/>
      </node>
      <node about="#node4930" id="node4930" label="85/99">
        <meta content=" x=-3.0 y=616.875;" datatype="xsd:string" id="meta4931" property="format" xsi:type="nex:LiteralMeta"/>
      </node>
      <node about="#node4932" id="node4932" label="0/95">
        <meta content=" x=-2.0 y=615.75;" datatype="xsd:string" id="meta4933" property="format" xsi:type="nex:LiteralMeta"/>
      </node>
      <node about="#node4934" id="node4934" label="F.fujikuroi_KLO94992.1/1-423">
        <meta content=" x=0.0 y=615.0;" datatype="xsd:string" id="meta4935" property="format" xsi:type="nex:LiteralMeta"/>
      </node>
      <node about="#node4936" id="node4936" label="90.8/100">
        <meta content=" x=-1.0 y=616.5;" datatype="xsd:string" id="meta4937" property="format" xsi:type="nex:LiteralMeta"/>
      </node>
      <node about="#node4938" id="node4938" label="F.fujikuroi_XP_023436669.1/1-423">
        <meta content=" x=0.0 y=616.0;" datatype="xsd:string" id="meta4939" property="format" xsi:type="nex:LiteralMeta"/>
      </node>
      <node about="#node4940" id="node4940" label="F.fujikuroi_KLP00288.1/1-320">
        <meta content=" x=0.0 y=617.0;" datatype="xsd:string" id="meta4941" property="format" xsi:type="nex:LiteralMeta"/>
      </node>
      <node about="#node4950" id="node4950" label="F.fujikuroi_SCV47566.1/1-423">
        <meta content=" x=0.0 y=618.0;" datatype="xsd:string" id="meta4951" property="format" xsi:type="nex:LiteralMeta"/>
      </node>
      <node about="#node4956" id="node4956" label="F.fujikuroi_KLO85105.1/1-423">
        <meta content=" x=0.0 y=619.0;" datatype="xsd:string" id="meta4957" property="format" xsi:type="nex:LiteralMeta"/>
      </node>
      <node about="#node4970" id="node4970" label="F.proliferatum_RKL44423.1/1-423">
        <meta content=" x=0.0 y=620.0;" datatype="xsd:string" id="meta4971" property="format" xsi:type="nex:LiteralMeta"/>
      </node>
      <node about="#node4980" id="node4980" label="92.4/92">
        <meta content=" x=-3.0 y=621.875;" datatype="xsd:string" id="meta4981" property="format" xsi:type="nex:LiteralMeta"/>
      </node>
      <node about="#node4982" id="node4982" label="F.nygamai_PNP81181.1/1-423">
        <meta content=" x=0.0 y=621.0;" datatype="xsd:string" id="meta4983" property="format" xsi:type="nex:LiteralMeta"/>
      </node>
      <node about="#node4984" id="node4984" label="99.1/100">
        <meta content=" x=-2.0 y=622.75;" datatype="xsd:string" id="meta4985" property="format" xsi:type="nex:LiteralMeta"/>
      </node>
      <node about="#node4986" id="node4986" label="F.verticillioides_RBQ64935.1/1-423">
        <meta content=" x=0.0 y=622.0;" datatype="xsd:string" id="meta4987" property="format" xsi:type="nex:LiteralMeta"/>
      </node>
      <node about="#node4988" id="node4988" label="0/94">
        <meta content=" x=-1.0 y=623.5;" datatype="xsd:string" id="meta4989" property="format" xsi:type="nex:LiteralMeta"/>
      </node>
      <node about="#node4990" id="node4990" label="F.verticillioides_XP_018755379.1/1-423">
        <meta content=" x=0.0 y=623.0;" datatype="xsd:string" id="meta4991" property="format" xsi:type="nex:LiteralMeta"/>
      </node>
      <node about="#node4992" id="node4992" label="F.verticillioides_RBR10799.1/1-423">
        <meta content=" x=0.0 y=624.0;" datatype="xsd:string" id="meta4993" property="format" xsi:type="nex:LiteralMeta"/>
      </node>
      <node about="#node5010" id="node5010" label="15.8/95">
        <meta content=" x=-14.0 y=632.8765;" datatype="xsd:string" id="meta5011" property="format" xsi:type="nex:LiteralMeta"/>
      </node>
      <node about="#node5012" id="node5012" label="F.oxysporum_RKK67770.1/1-385">
        <meta content=" x=0.0 y=625.0;" datatype="xsd:string" id="meta5013" property="format" xsi:type="nex:LiteralMeta"/>
      </node>
      <node about="#node5014" id="node5014" label="95.5/93">
        <meta content=" x=-13.0 y=640.75305;" datatype="xsd:string" id="meta5015" property="format" xsi:type="nex:LiteralMeta"/>
      </node>
      <node about="#node5016" id="node5016" label="0/19">
        <meta content=" x=-12.0 y=639.5061;" datatype="xsd:string" id="meta5017" property="format" xsi:type="nex:LiteralMeta"/>
      </node>
      <node about="#node5018" id="node5018" label="0/16">
        <meta content=" x=-11.0 y=638.0122;" datatype="xsd:string" id="meta5019" property="format" xsi:type="nex:LiteralMeta"/>
      </node>
      <node about="#node5020" id="node5020" label="0/5">
        <meta content=" x=-10.0 y=636.5244;" datatype="xsd:string" id="meta5021" property="format" xsi:type="nex:LiteralMeta"/>
      </node>
      <node about="#node5022" id="node5022" label="0/5">
        <meta content=" x=-9.0 y=635.0488;" datatype="xsd:string" id="meta5023" property="format" xsi:type="nex:LiteralMeta"/>
      </node>
      <node about="#node5024" id="node5024" label="0/6">
        <meta content=" x=-8.0 y=633.09766;" datatype="xsd:string" id="meta5025" property="format" xsi:type="nex:LiteralMeta"/>
      </node>
      <node about="#node5026" id="node5026" label="0/16">
        <meta content=" x=-7.0 y=630.1953;" datatype="xsd:string" id="meta5027" property="format" xsi:type="nex:LiteralMeta"/>
      </node>
      <node about="#node5028" id="node5028" label="97/98">
        <meta content=" x=-1.0 y=626.5;" datatype="xsd:string" id="meta5029" property="format" xsi:type="nex:LiteralMeta"/>
      </node>
      <node about="#node5030" id="node5030" label="F.oxysporum_EXL93664.1/1-423">
        <meta content=" x=0.0 y=626.0;" datatype="xsd:string" id="meta5031" property="format" xsi:type="nex:LiteralMeta"/>
      </node>
      <node about="#node5032" id="node5032" label="F.oxysporum_EMT71164.1/1-836">
        <meta content=" x=0.0 y=627.0;" datatype="xsd:string" id="meta5033" property="format" xsi:type="nex:LiteralMeta"/>
      </node>
      <node about="#node5038" id="node5038" label="82.2/90">
        <meta content=" x=-6.0 y=633.8906;" datatype="xsd:string" id="meta5039" property="format" xsi:type="nex:LiteralMeta"/>
      </node>
      <node about="#node5040" id="node5040" label="0/88">
        <meta content=" x=-5.0 y=632.78125;" datatype="xsd:string" id="meta5041" property="format" xsi:type="nex:LiteralMeta"/>
      </node>
      <node about="#node5042" id="node5042" label="0/10">
        <meta content=" x=-4.0 y=631.5625;" datatype="xsd:string" id="meta5043" property="format" xsi:type="nex:LiteralMeta"/>
      </node>
      <node about="#node5044" id="node5044" label="0/10">
        <meta content=" x=-3.0 y=630.125;" datatype="xsd:string" id="meta5045" property="format" xsi:type="nex:LiteralMeta"/>
      </node>
      <node about="#node5046" id="node5046" label="0/92">
        <meta content=" x=-2.0 y=628.75;" datatype="xsd:string" id="meta5047" property="format" xsi:type="nex:LiteralMeta"/>
      </node>
      <node about="#node5048" id="node5048" label="F.sp._EWY83770.1/1-423">
        <meta content=" x=0.0 y=628.0;" datatype="xsd:string" id="meta5049" property="format" xsi:type="nex:LiteralMeta"/>
      </node>
      <node about="#node5050" id="node5050" label="42.5/99">
        <meta content=" x=-1.0 y=629.5;" datatype="xsd:string" id="meta5051" property="format" xsi:type="nex:LiteralMeta"/>
      </node>
      <node about="#node5052" id="node5052" label="F.oxysporum_RKL00379.1/1-423">
        <meta content=" x=0.0 y=629.0;" datatype="xsd:string" id="meta5053" property="format" xsi:type="nex:LiteralMeta"/>
      </node>
      <node about="#node5054" id="node5054" label="F.oxysporum_PCD26595.1/1-423">
        <meta content=" x=0.0 y=630.0;" datatype="xsd:string" id="meta5055" property="format" xsi:type="nex:LiteralMeta"/>
      </node>
      <node about="#node5064" id="node5064" label="0/17">
        <meta content=" x=-1.0 y=631.5;" datatype="xsd:string" id="meta5065" property="format" xsi:type="nex:LiteralMeta"/>
      </node>
      <node about="#node5066" id="node5066" label="F.oxysporum_EXL45811.1/1-423">
        <meta content=" x=0.0 y=631.0;" datatype="xsd:string" id="meta5067" property="format" xsi:type="nex:LiteralMeta"/>
      </node>
      <node about="#node5068" id="node5068" label="F.oxysporum_RYC80680.1/1-423">
        <meta content=" x=0.0 y=632.0;" datatype="xsd:string" id="meta5069" property="format" xsi:type="nex:LiteralMeta"/>
      </node>
      <node about="#node5078" id="node5078" label="F.oxysporum_EWZ32364.1/1-423">
        <meta content=" x=0.0 y=633.0;" datatype="xsd:string" id="meta5079" property="format" xsi:type="nex:LiteralMeta"/>
      </node>
      <node about="#node5084" id="node5084" label="F.oxysporum_EWZ86241.1/1-423">
        <meta content=" x=0.0 y=634.0;" datatype="xsd:string" id="meta5085" property="format" xsi:type="nex:LiteralMeta"/>
      </node>
      <node about="#node5090" id="node5090" label="F.oxysporum_RKK12007.1/1-423">
        <meta content=" x=0.0 y=635.0;" datatype="xsd:string" id="meta5091" property="format" xsi:type="nex:LiteralMeta"/>
      </node>
      <node about="#node5100" id="node5100" label="F.oxysporum_EGU74208.1/1-423">
        <meta content=" x=0.0 y=636.0;" datatype="xsd:string" id="meta5101" property="format" xsi:type="nex:LiteralMeta"/>
      </node>
      <node about="#node5106" id="node5106" label="F.oxysporum_EXA36184.1/1-423">
        <meta content=" x=0.0 y=637.0;" datatype="xsd:string" id="meta5107" property="format" xsi:type="nex:LiteralMeta"/>
      </node>
      <node about="#node5112" id="node5112" label="F.oxysporum_SCO90585.1/1-423">
        <meta content=" x=0.0 y=638.0;" datatype="xsd:string" id="meta5113" property="format" xsi:type="nex:LiteralMeta"/>
      </node>
      <node about="#node5118" id="node5118" label="80.4/96">
        <meta content=" x=-1.0 y=639.5;" datatype="xsd:string" id="meta5119" property="format" xsi:type="nex:LiteralMeta"/>
      </node>
      <node about="#node5120" id="node5120" label="F.oxysporum_EXK29320.1/1-423">
        <meta content=" x=0.0 y=639.0;" datatype="xsd:string" id="meta5121" property="format" xsi:type="nex:LiteralMeta"/>
      </node>
      <node about="#node5122" id="node5122" label="F.oxysporum_XP_018247075.1/1-423">
        <meta content=" x=0.0 y=640.0;" datatype="xsd:string" id="meta5123" property="format" xsi:type="nex:LiteralMeta"/>
      </node>
      <node about="#node5132" id="node5132" label="F.oxysporum_EXM18425.1/1-423">
        <meta content=" x=0.0 y=641.0;" datatype="xsd:string" id="meta5133" property="format" xsi:type="nex:LiteralMeta"/>
      </node>
      <node about="#node5138" id="node5138" label="F.oxysporum_ENH65364.1/1-423">
        <meta content=" x=0.0 y=642.0;" datatype="xsd:string" id="meta5139" property="format" xsi:type="nex:LiteralMeta"/>
      </node>
      <node about="#node5156" id="node5156" label="F.avenaceum_KIL87608.1/1-422">
        <meta content=" x=0.0 y=643.0;" datatype="xsd:string" id="meta5157" property="format" xsi:type="nex:LiteralMeta"/>
      </node>
      <node about="#node5162" id="node5162" label="98.5/100">
        <meta content=" x=-5.0 y=646.03125;" datatype="xsd:string" id="meta5163" property="format" xsi:type="nex:LiteralMeta"/>
      </node>
      <node about="#node5164" id="node5164" label="N.ditissima_KPM42475.1/1-422">
        <meta content=" x=0.0 y=644.0;" datatype="xsd:string" id="meta5165" property="format" xsi:type="nex:LiteralMeta"/>
      </node>
      <node about="#node5166" id="node5166" label="99.7/61">
        <meta content=" x=-4.0 y=648.0625;" datatype="xsd:string" id="meta5167" property="format" xsi:type="nex:LiteralMeta"/>
      </node>
      <node about="#node5168" id="node5168" label="90.8/39">
        <meta content=" x=-3.0 y=647.125;" datatype="xsd:string" id="meta5169" property="format" xsi:type="nex:LiteralMeta"/>
      </node>
      <node about="#node5170" id="node5170" label="79.7/39">
        <meta content=" x=-2.0 y=646.25;" datatype="xsd:string" id="meta5171" property="format" xsi:type="nex:LiteralMeta"/>
      </node>
      <node about="#node5172" id="node5172" label="88.5/39">
        <meta content=" x=-1.0 y=645.5;" datatype="xsd:string" id="meta5173" property="format" xsi:type="nex:LiteralMeta"/>
      </node>
      <node about="#node5174" id="node5174" label="N.haematococca_XP_003044552.1/1-413">
        <meta content=" x=0.0 y=645.0;" datatype="xsd:string" id="meta5175" property="format" xsi:type="nex:LiteralMeta"/>
      </node>
      <node about="#node5176" id="node5176" label="F.sp._RSL49593.1/1-422">
        <meta content=" x=0.0 y=646.0;" datatype="xsd:string" id="meta5177" property="format" xsi:type="nex:LiteralMeta"/>
      </node>
      <node about="#node5182" id="node5182" label="F.kuroshium_RMJ14425.1/1-422">
        <meta content=" x=0.0 y=647.0;" datatype="xsd:string" id="meta5183" property="format" xsi:type="nex:LiteralMeta"/>
      </node>
      <node about="#node5188" id="node5188" label="F.sp._RSL66866.1/1-422">
        <meta content=" x=0.0 y=648.0;" datatype="xsd:string" id="meta5189" property="format" xsi:type="nex:LiteralMeta"/>
      </node>
      <node about="#node5194" id="node5194" label="F.sp._RSM09350.1/1-385">
        <meta content=" x=0.0 y=649.0;" datatype="xsd:string" id="meta5195" property="format" xsi:type="nex:LiteralMeta"/>
      </node>
      <node about="#node5208" id="node5208" label="100/100">
        <meta content=" x=-1.0 y=650.5;" datatype="xsd:string" id="meta5209" property="format" xsi:type="nex:LiteralMeta"/>
      </node>
      <node about="#node5210" id="node5210" label="S.chartarum_KEY74062.1/1-420">
        <meta content=" x=0.0 y=650.0;" datatype="xsd:string" id="meta5211" property="format" xsi:type="nex:LiteralMeta"/>
      </node>
      <node about="#node5212" id="node5212" label="S.chlorohalonata_KFA60013.1/1-420">
        <meta content=" x=0.0 y=651.0;" datatype="xsd:string" id="meta5213" property="format" xsi:type="nex:LiteralMeta"/>
      </node>
      <node about="#node5222" id="node5222" label="A.chrysogenum_KFH44612.1/1-427">
        <meta content=" x=0.0 y=652.0;" datatype="xsd:string" id="meta5223" property="format" xsi:type="nex:LiteralMeta"/>
      </node>
      <node about="#node5228" id="node5228" label="22.9/93">
        <meta content=" x=-8.0 y=661.72266;" datatype="xsd:string" id="meta5229" property="format" xsi:type="nex:LiteralMeta"/>
      </node>
      <node about="#node5230" id="node5230" label="98.7/100">
        <meta content=" x=-5.0 y=657.21875;" datatype="xsd:string" id="meta5231" property="format" xsi:type="nex:LiteralMeta"/>
      </node>
      <node about="#node5232" id="node5232" label="100/100">
        <meta content=" x=-4.0 y=655.9375;" datatype="xsd:string" id="meta5233" property="format" xsi:type="nex:LiteralMeta"/>
      </node>
      <node about="#node5234" id="node5234" label="0/33">
        <meta content=" x=-3.0 y=654.875;" datatype="xsd:string" id="meta5235" property="format" xsi:type="nex:LiteralMeta"/>
      </node>
      <node about="#node5236" id="node5236" label="75/37">
        <meta content=" x=-2.0 y=653.75;" datatype="xsd:string" id="meta5237" property="format" xsi:type="nex:LiteralMeta"/>
      </node>
      <node about="#node5238" id="node5238" label="P.pennisetigena_TLS26246.1/1-1013">
        <meta content=" x=0.0 y=653.0;" datatype="xsd:string" id="meta5239" property="format" xsi:type="nex:LiteralMeta"/>
      </node>
      <node about="#node5240" id="node5240" label="91.4/97">
        <meta content=" x=-1.0 y=654.5;" datatype="xsd:string" id="meta5241" property="format" xsi:type="nex:LiteralMeta"/>
      </node>
      <node about="#node5242" id="node5242" label="P.oryzae_QBZ64160.1/1-440">
        <meta content=" x=0.0 y=654.0;" datatype="xsd:string" id="meta5243" property="format" xsi:type="nex:LiteralMeta"/>
      </node>
      <node about="#node5244" id="node5244" label="P.oryzae_XP_003719266.1/1-440">
        <meta content=" x=0.0 y=655.0;" datatype="xsd:string" id="meta5245" property="format" xsi:type="nex:LiteralMeta"/>
      </node>
      <node about="#node5254" id="node5254" label="P.sp._TLD18123.1/1-896">
        <meta content=" x=0.0 y=656.0;" datatype="xsd:string" id="meta5255" property="format" xsi:type="nex:LiteralMeta"/>
      </node>
      <node about="#node5260" id="node5260" label="P.grisea_TLD09358.1/1-440">
        <meta content=" x=0.0 y=657.0;" datatype="xsd:string" id="meta5261" property="format" xsi:type="nex:LiteralMeta"/>
      </node>
      <node about="#node5266" id="node5266" label="99.8/100">
        <meta content=" x=-1.0 y=658.5;" datatype="xsd:string" id="meta5267" property="format" xsi:type="nex:LiteralMeta"/>
      </node>
      <node about="#node5268" id="node5268" label="G.tritici_XP_009225364.1/1-438">
        <meta content=" x=0.0 y=658.0;" datatype="xsd:string" id="meta5269" property="format" xsi:type="nex:LiteralMeta"/>
      </node>
      <node about="#node5270" id="node5270" label="M.poae_KLU84423.1/1-437">
        <meta content=" x=0.0 y=659.0;" datatype="xsd:string" id="meta5271" property="format" xsi:type="nex:LiteralMeta"/>
      </node>
      <node about="#node5280" id="node5280" label="98.1/99">
        <meta content=" x=-7.0 y=666.22656;" datatype="xsd:string" id="meta5281" property="format" xsi:type="nex:LiteralMeta"/>
      </node>
      <node about="#node5282" id="node5282" label="6.9/99">
        <meta content=" x=-4.0 y=663.0625;" datatype="xsd:string" id="meta5283" property="format" xsi:type="nex:LiteralMeta"/>
      </node>
      <node about="#node5284" id="node5284" label="100/100">
        <meta content=" x=-3.0 y=662.125;" datatype="xsd:string" id="meta5285" property="format" xsi:type="nex:LiteralMeta"/>
      </node>
      <node about="#node5286" id="node5286" label="97.5/100">
        <meta content=" x=-2.0 y=661.25;" datatype="xsd:string" id="meta5287" property="format" xsi:type="nex:LiteralMeta"/>
      </node>
      <node about="#node5288" id="node5288" label="78.2/100">
        <meta content=" x=-1.0 y=660.5;" datatype="xsd:string" id="meta5289" property="format" xsi:type="nex:LiteralMeta"/>
      </node>
      <node about="#node5290" id="node5290" label="S.chartarum_KFA70753.1/1-808">
        <meta content=" x=0.0 y=660.0;" datatype="xsd:string" id="meta5291" property="format" xsi:type="nex:LiteralMeta"/>
      </node>
      <node about="#node5292" id="node5292" label="S.chartarum_KFA49873.1/1-831">
        <meta content=" x=0.0 y=661.0;" datatype="xsd:string" id="meta5293" property="format" xsi:type="nex:LiteralMeta"/>
      </node>
      <node about="#node5298" id="node5298" label="S.chartarum_KEY69926.1/1-832">
        <meta content=" x=0.0 y=662.0;" datatype="xsd:string" id="meta5299" property="format" xsi:type="nex:LiteralMeta"/>
      </node>
      <node about="#node5304" id="node5304" label="S.chlorohalonata_KFA59964.1/1-421">
        <meta content=" x=0.0 y=663.0;" datatype="xsd:string" id="meta5305" property="format" xsi:type="nex:LiteralMeta"/>
      </node>
      <node about="#node5310" id="node5310" label="S.alkalinus_XP_028468600.1/1-423">
        <meta content=" x=0.0 y=664.0;" datatype="xsd:string" id="meta5311" property="format" xsi:type="nex:LiteralMeta"/>
      </node>
      <node about="#node5316" id="node5316" label="100/99">
        <meta content=" x=-6.0 y=669.3906;" datatype="xsd:string" id="meta5317" property="format" xsi:type="nex:LiteralMeta"/>
      </node>
      <node about="#node5318" id="node5318" label="65.7/89">
        <meta content=" x=-5.0 y=666.78125;" datatype="xsd:string" id="meta5319" property="format" xsi:type="nex:LiteralMeta"/>
      </node>
      <node about="#node5320" id="node5320" label="0/100">
        <meta content=" x=-1.0 y=665.5;" datatype="xsd:string" id="meta5321" property="format" xsi:type="nex:LiteralMeta"/>
      </node>
      <node about="#node5322" id="node5322" label="V.alfalfae_XP_003000595.1/1-355">
        <meta content=" x=0.0 y=665.0;" datatype="xsd:string" id="meta5323" property="format" xsi:type="nex:LiteralMeta"/>
      </node>
      <node about="#node5324" id="node5324" label="V.nonalfalfae_XP_028496993.1/1-423">
        <meta content=" x=0.0 y=666.0;" datatype="xsd:string" id="meta5325" property="format" xsi:type="nex:LiteralMeta"/>
      </node>
      <node about="#node5330" id="node5330" label="79.8/97">
        <meta content=" x=-4.0 y=668.0625;" datatype="xsd:string" id="meta5331" property="format" xsi:type="nex:LiteralMeta"/>
      </node>
      <node about="#node5332" id="node5332" label="V.longisporum_CRK15457.1/1-423">
        <meta content=" x=0.0 y=667.0;" datatype="xsd:string" id="meta5333" property="format" xsi:type="nex:LiteralMeta"/>
      </node>
      <node about="#node5334" id="node5334" label="79.2/98">
        <meta content=" x=-3.0 y=669.125;" datatype="xsd:string" id="meta5335" property="format" xsi:type="nex:LiteralMeta"/>
      </node>
      <node about="#node5336" id="node5336" label="V.dahliae_RXG42256.1/1-423">
        <meta content=" x=0.0 y=668.0;" datatype="xsd:string" id="meta5337" property="format" xsi:type="nex:LiteralMeta"/>
      </node>
      <node about="#node5338" id="node5338" label="0/60">
        <meta content=" x=-2.0 y=670.25;" datatype="xsd:string" id="meta5339" property="format" xsi:type="nex:LiteralMeta"/>
      </node>
      <node about="#node5340" id="node5340" label="0/64">
        <meta content=" x=-1.0 y=669.5;" datatype="xsd:string" id="meta5341" property="format" xsi:type="nex:LiteralMeta"/>
      </node>
      <node about="#node5342" id="node5342" label="V.dahliae_RBQ99110.1/1-423">
        <meta content=" x=0.0 y=669.0;" datatype="xsd:string" id="meta5343" property="format" xsi:type="nex:LiteralMeta"/>
      </node>
      <node about="#node5344" id="node5344" label="V.dahliae_XP_009654440.1/1-423">
        <meta content=" x=0.0 y=670.0;" datatype="xsd:string" id="meta5345" property="format" xsi:type="nex:LiteralMeta"/>
      </node>
      <node about="#node5350" id="node5350" label="V.dahliae_PNH47153.1/1-423">
        <meta content=" x=0.0 y=671.0;" datatype="xsd:string" id="meta5351" property="format" xsi:type="nex:LiteralMeta"/>
      </node>
      <node about="#node5368" id="node5368" label="V.longisporum_CRK32047.1/1-423">
        <meta content=" x=0.0 y=672.0;" datatype="xsd:string" id="meta5369" property="format" xsi:type="nex:LiteralMeta"/>
      </node>
      <node about="#node5386" id="node5386" label="100/100">
        <meta content=" x=-4.0 y=673.9375;" datatype="xsd:string" id="meta5387" property="format" xsi:type="nex:LiteralMeta"/>
      </node>
      <node about="#node5388" id="node5388" label="D.stenobrocha_EWC46453.1/1-435">
        <meta content=" x=0.0 y=673.0;" datatype="xsd:string" id="meta5389" property="format" xsi:type="nex:LiteralMeta"/>
      </node>
      <node about="#node5390" id="node5390" label="99.8/100">
        <meta content=" x=-3.0 y=674.875;" datatype="xsd:string" id="meta5391" property="format" xsi:type="nex:LiteralMeta"/>
      </node>
      <node about="#node5392" id="node5392" label="D.haptotyla_EPS41112.1/1-433">
        <meta content=" x=0.0 y=674.0;" datatype="xsd:string" id="meta5393" property="format" xsi:type="nex:LiteralMeta"/>
      </node>
      <node about="#node5394" id="node5394" label="99/100">
        <meta content=" x=-2.0 y=675.75;" datatype="xsd:string" id="meta5395" property="format" xsi:type="nex:LiteralMeta"/>
      </node>
      <node about="#node5396" id="node5396" label="D.flagrans_RVD89606.1/1-435">
        <meta content=" x=0.0 y=675.0;" datatype="xsd:string" id="meta5397" property="format" xsi:type="nex:LiteralMeta"/>
      </node>
      <node about="#node5398" id="node5398" label="95.4/100">
        <meta content=" x=-1.0 y=676.5;" datatype="xsd:string" id="meta5399" property="format" xsi:type="nex:LiteralMeta"/>
      </node>
      <node about="#node5400" id="node5400" label="A.oligospora_TGJ64669.1/1-434">
        <meta content=" x=0.0 y=676.0;" datatype="xsd:string" id="meta5401" property="format" xsi:type="nex:LiteralMeta"/>
      </node>
      <node about="#node5402" id="node5402" label="A.oligospora_XP_011127338.1/1-429">
        <meta content=" x=0.0 y=677.0;" datatype="xsd:string" id="meta5403" property="format" xsi:type="nex:LiteralMeta"/>
      </node>
      <node about="#node5424" id="node5424" label="100/99">
        <meta content=" x=-8.0 y=685.8164;" datatype="xsd:string" id="meta5425" property="format" xsi:type="nex:LiteralMeta"/>
      </node>
      <node about="#node5426" id="node5426" label="97.5/99">
        <meta content=" x=-7.0 y=684.6328;" datatype="xsd:string" id="meta5427" property="format" xsi:type="nex:LiteralMeta"/>
      </node>
      <node about="#node5428" id="node5428" label="84.5/100">
        <meta content=" x=-6.0 y=683.2656;" datatype="xsd:string" id="meta5429" property="format" xsi:type="nex:LiteralMeta"/>
      </node>
      <node about="#node5430" id="node5430" label="56.3/98">
        <meta content=" x=-5.0 y=682.03125;" datatype="xsd:string" id="meta5431" property="format" xsi:type="nex:LiteralMeta"/>
      </node>
      <node about="#node5432" id="node5432" label="90.3/97">
        <meta content=" x=-4.0 y=681.0625;" datatype="xsd:string" id="meta5433" property="format" xsi:type="nex:LiteralMeta"/>
      </node>
      <node about="#node5434" id="node5434" label="91.5/99">
        <meta content=" x=-3.0 y=680.125;" datatype="xsd:string" id="meta5435" property="format" xsi:type="nex:LiteralMeta"/>
      </node>
      <node about="#node5436" id="node5436" label="0/52">
        <meta content=" x=-2.0 y=679.25;" datatype="xsd:string" id="meta5437" property="format" xsi:type="nex:LiteralMeta"/>
      </node>
      <node about="#node5438" id="node5438" label="0/44">
        <meta content=" x=-1.0 y=678.5;" datatype="xsd:string" id="meta5439" property="format" xsi:type="nex:LiteralMeta"/>
      </node>
      <node about="#node5440" id="node5440" label="V.longisporum_CRK45833.1/1-199">
        <meta content=" x=0.0 y=678.0;" datatype="xsd:string" id="meta5441" property="format" xsi:type="nex:LiteralMeta"/>
      </node>
      <node about="#node5442" id="node5442" label="V.dahliae_PNH43642.1/1-440">
        <meta content=" x=0.0 y=679.0;" datatype="xsd:string" id="meta5443" property="format" xsi:type="nex:LiteralMeta"/>
      </node>
      <node about="#node5448" id="node5448" label="V.dahliae_RBQ80842.1/1-440">
        <meta content=" x=0.0 y=680.0;" datatype="xsd:string" id="meta5449" property="format" xsi:type="nex:LiteralMeta"/>
      </node>
      <node about="#node5454" id="node5454" label="V.dahliae_XP_009651967.1/1-440">
        <meta content=" x=0.0 y=681.0;" datatype="xsd:string" id="meta5455" property="format" xsi:type="nex:LiteralMeta"/>
      </node>
      <node about="#node5460" id="node5460" label="V.longisporum_CRK09591.1/1-293">
        <meta content=" x=0.0 y=682.0;" datatype="xsd:string" id="meta5461" property="format" xsi:type="nex:LiteralMeta"/>
      </node>
      <node about="#node5466" id="node5466" label="V.longisporum_CRK28873.1/1-436">
        <meta content=" x=0.0 y=683.0;" datatype="xsd:string" id="meta5467" property="format" xsi:type="nex:LiteralMeta"/>
      </node>
      <node about="#node5472" id="node5472" label="78.9/99">
        <meta content=" x=-1.0 y=684.5;" datatype="xsd:string" id="meta5473" property="format" xsi:type="nex:LiteralMeta"/>
      </node>
      <node about="#node5474" id="node5474" label="V.nonalfalfae_XP_028491511.1/1-436">
        <meta content=" x=0.0 y=684.0;" datatype="xsd:string" id="meta5475" property="format" xsi:type="nex:LiteralMeta"/>
      </node>
      <node about="#node5476" id="node5476" label="V.alfalfae_XP_003006524.1/1-436">
        <meta content=" x=0.0 y=685.0;" datatype="xsd:string" id="meta5477" property="format" xsi:type="nex:LiteralMeta"/>
      </node>
      <node about="#node5486" id="node5486" label="V.longisporum_CRK45834.1/1-907">
        <meta content=" x=0.0 y=686.0;" datatype="xsd:string" id="meta5487" property="format" xsi:type="nex:LiteralMeta"/>
      </node>
      <node about="#node5492" id="node5492" label="S.alkalinus_XP_028463886.1/1-428">
        <meta content=" x=0.0 y=687.0;" datatype="xsd:string" id="meta5493" property="format" xsi:type="nex:LiteralMeta"/>
      </node>
      <node about="#node5502" id="node5502" label="S.alkalinus_XP_028469150.1/1-436">
        <meta content=" x=0.0 y=688.0;" datatype="xsd:string" id="meta5503" property="format" xsi:type="nex:LiteralMeta"/>
      </node>
      <node about="#node5508" id="node5508" label="98.9/61">
        <meta content=" x=-20.0 y=774.8683;" datatype="xsd:string" id="meta5509" property="format" xsi:type="nex:LiteralMeta"/>
      </node>
      <node about="#node5510" id="node5510" label="84.5/24">
        <meta content=" x=-19.0 y=764.1458;" datatype="xsd:string" id="meta5511" property="format" xsi:type="nex:LiteralMeta"/>
      </node>
      <node about="#node5512" id="node5512" label="100/100">
        <meta content=" x=-18.0 y=752.4791;" datatype="xsd:string" id="meta5513" property="format" xsi:type="nex:LiteralMeta"/>
      </node>
      <node about="#node5514" id="node5514" label="81.2/74">
        <meta content=" x=-17.0 y=740.3098;" datatype="xsd:string" id="meta5515" property="format" xsi:type="nex:LiteralMeta"/>
      </node>
      <node about="#node5516" id="node5516" label="89/74">
        <meta content=" x=-16.0 y=729.0884;" datatype="xsd:string" id="meta5517" property="format" xsi:type="nex:LiteralMeta"/>
      </node>
      <node about="#node5518" id="node5518" label="99.9/100">
        <meta content=" x=-15.0 y=718.0205;" datatype="xsd:string" id="meta5519" property="format" xsi:type="nex:LiteralMeta"/>
      </node>
      <node about="#node5520" id="node5520" label="100/100">
        <meta content=" x=-14.0 y=704.60345;" datatype="xsd:string" id="meta5521" property="format" xsi:type="nex:LiteralMeta"/>
      </node>
      <node about="#node5522" id="node5522" label="100/100">
        <meta content=" x=-6.0 y=696.7656;" datatype="xsd:string" id="meta5523" property="format" xsi:type="nex:LiteralMeta"/>
      </node>
      <node about="#node5524" id="node5524" label="21.3/92">
        <meta content=" x=-5.0 y=693.40625;" datatype="xsd:string" id="meta5525" property="format" xsi:type="nex:LiteralMeta"/>
      </node>
      <node about="#node5526" id="node5526" label="99.8/100">
        <meta content=" x=-3.0 y=690.875;" datatype="xsd:string" id="meta5527" property="format" xsi:type="nex:LiteralMeta"/>
      </node>
      <node about="#node5528" id="node5528" label="79.5/100">
        <meta content=" x=-2.0 y=689.75;" datatype="xsd:string" id="meta5529" property="format" xsi:type="nex:LiteralMeta"/>
      </node>
      <node about="#node5530" id="node5530" label="T.longibrachiatum_PTB75481.1/1-441">
        <meta content=" x=0.0 y=689.0;" datatype="xsd:string" id="meta5531" property="format" xsi:type="nex:LiteralMeta"/>
      </node>
      <node about="#node5532" id="node5532" label="100/100">
        <meta content=" x=-1.0 y=690.5;" datatype="xsd:string" id="meta5533" property="format" xsi:type="nex:LiteralMeta"/>
      </node>
      <node about="#node5534" id="node5534" label="T.reesei_XP_006968271.1/1-442">
        <meta content=" x=0.0 y=690.0;" datatype="xsd:string" id="meta5535" property="format" xsi:type="nex:LiteralMeta"/>
      </node>
      <node about="#node5536" id="node5536" label="T.parareesei_OTA01392.1/1-398">
        <meta content=" x=0.0 y=691.0;" datatype="xsd:string" id="meta5537" property="format" xsi:type="nex:LiteralMeta"/>
      </node>
      <node about="#node5546" id="node5546" label="T.citrinoviride_XP_024749420.1/1-449">
        <meta content=" x=0.0 y=692.0;" datatype="xsd:string" id="meta5547" property="format" xsi:type="nex:LiteralMeta"/>
      </node>
      <node about="#node5552" id="node5552" label="98.3/100">
        <meta content=" x=-4.0 y=695.9375;" datatype="xsd:string" id="meta5553" property="format" xsi:type="nex:LiteralMeta"/>
      </node>
      <node about="#node5554" id="node5554" label="97.4/100">
        <meta content=" x=-3.0 y=694.875;" datatype="xsd:string" id="meta5555" property="format" xsi:type="nex:LiteralMeta"/>
      </node>
      <node about="#node5556" id="node5556" label="98/100">
        <meta content=" x=-2.0 y=693.75;" datatype="xsd:string" id="meta5557" property="format" xsi:type="nex:LiteralMeta"/>
      </node>
      <node about="#node5558" id="node5558" label="T.harzianum_KKP01718.1/1-444">
        <meta content=" x=0.0 y=693.0;" datatype="xsd:string" id="meta5559" property="format" xsi:type="nex:LiteralMeta"/>
      </node>
      <node about="#node5560" id="node5560" label="75.9/100">
        <meta content=" x=-1.0 y=694.5;" datatype="xsd:string" id="meta5561" property="format" xsi:type="nex:LiteralMeta"/>
      </node>
      <node about="#node5562" id="node5562" label="T.guizhouense_OPB42803.1/1-442">
        <meta content=" x=0.0 y=694.0;" datatype="xsd:string" id="meta5563" property="format" xsi:type="nex:LiteralMeta"/>
      </node>
      <node about="#node5564" id="node5564" label="T.harzianum_XP_024778163.1/1-442">
        <meta content=" x=0.0 y=695.0;" datatype="xsd:string" id="meta5565" property="format" xsi:type="nex:LiteralMeta"/>
      </node>
      <node about="#node5574" id="node5574" label="T.harzianum_PNP50082.1/1-442">
        <meta content=" x=0.0 y=696.0;" datatype="xsd:string" id="meta5575" property="format" xsi:type="nex:LiteralMeta"/>
      </node>
      <node about="#node5580" id="node5580" label="T.virens_XP_013955819.1/1-441">
        <meta content=" x=0.0 y=697.0;" datatype="xsd:string" id="meta5581" property="format" xsi:type="nex:LiteralMeta"/>
      </node>
      <node about="#node5590" id="node5590" label="71/100">
        <meta content=" x=-3.0 y=700.125;" datatype="xsd:string" id="meta5591" property="format" xsi:type="nex:LiteralMeta"/>
      </node>
      <node about="#node5592" id="node5592" label="99.7/100">
        <meta content=" x=-2.0 y=699.25;" datatype="xsd:string" id="meta5593" property="format" xsi:type="nex:LiteralMeta"/>
      </node>
      <node about="#node5594" id="node5594" label="79.6/100">
        <meta content=" x=-1.0 y=698.5;" datatype="xsd:string" id="meta5595" property="format" xsi:type="nex:LiteralMeta"/>
      </node>
      <node about="#node5596" id="node5596" label="T.gamsii_XP_018662047.1/1-441">
        <meta content=" x=0.0 y=698.0;" datatype="xsd:string" id="meta5597" property="format" xsi:type="nex:LiteralMeta"/>
      </node>
      <node about="#node5598" id="node5598" label="T.atroviride_XP_013948895.1/1-441">
        <meta content=" x=0.0 y=699.0;" datatype="xsd:string" id="meta5599" property="format" xsi:type="nex:LiteralMeta"/>
      </node>
      <node about="#node5604" id="node5604" label="T.asperellum_XP_024765635.1/1-441">
        <meta content=" x=0.0 y=700.0;" datatype="xsd:string" id="meta5605" property="format" xsi:type="nex:LiteralMeta"/>
      </node>
      <node about="#node5610" id="node5610" label="T.arundinaceum_RFU81916.1/1-441">
        <meta content=" x=0.0 y=701.0;" datatype="xsd:string" id="meta5611" property="format" xsi:type="nex:LiteralMeta"/>
      </node>
      <node about="#node5620" id="node5620" label="98.5/100">
        <meta content=" x=-13.0 y=712.4413;" datatype="xsd:string" id="meta5621" property="format" xsi:type="nex:LiteralMeta"/>
      </node>
      <node about="#node5622" id="node5622" label="P.macrospinosa_PVH90842.1/1-446">
        <meta content=" x=0.0 y=702.0;" datatype="xsd:string" id="meta5623" property="format" xsi:type="nex:LiteralMeta"/>
      </node>
      <node about="#node5624" id="node5624" label="95.6/100">
        <meta content=" x=-12.0 y=722.88257;" datatype="xsd:string" id="meta5625" property="format" xsi:type="nex:LiteralMeta"/>
      </node>
      <node about="#node5626" id="node5626" label="94/100">
        <meta content=" x=-11.0 y=718.76514;" datatype="xsd:string" id="meta5627" property="format" xsi:type="nex:LiteralMeta"/>
      </node>
      <node about="#node5628" id="node5628" label="0/56">
        <meta content=" x=-10.0 y=712.0303;" datatype="xsd:string" id="meta5629" property="format" xsi:type="nex:LiteralMeta"/>
      </node>
      <node about="#node5630" id="node5630" label="90.3/99">
        <meta content=" x=-2.0 y=704.25;" datatype="xsd:string" id="meta5631" property="format" xsi:type="nex:LiteralMeta"/>
      </node>
      <node about="#node5632" id="node5632" label="93.1/99">
        <meta content=" x=-1.0 y=703.5;" datatype="xsd:string" id="meta5633" property="format" xsi:type="nex:LiteralMeta"/>
      </node>
      <node about="#node5634" id="node5634" label="P.nodorum_XP_001801936.1/1-441">
        <meta content=" x=0.0 y=703.0;" datatype="xsd:string" id="meta5635" property="format" xsi:type="nex:LiteralMeta"/>
      </node>
      <node about="#node5636" id="node5636" label="S.sp._OAK99563.1/1-439">
        <meta content=" x=0.0 y=704.0;" datatype="xsd:string" id="meta5637" property="format" xsi:type="nex:LiteralMeta"/>
      </node>
      <node about="#node5642" id="node5642" label="C.cassiicola_PSN68083.1/1-448">
        <meta content=" x=0.0 y=705.0;" datatype="xsd:string" id="meta5643" property="format" xsi:type="nex:LiteralMeta"/>
      </node>
      <node about="#node5648" id="node5648" label="95.6/100">
        <meta content=" x=-9.0 y=719.81055;" datatype="xsd:string" id="meta5649" property="format" xsi:type="nex:LiteralMeta"/>
      </node>
      <node about="#node5650" id="node5650" label="98.2/100">
        <meta content=" x=-8.0 y=715.6211;" datatype="xsd:string" id="meta5651" property="format" xsi:type="nex:LiteralMeta"/>
      </node>
      <node about="#node5652" id="node5652" label="89/100">
        <meta content=" x=-7.0 y=710.4922;" datatype="xsd:string" id="meta5653" property="format" xsi:type="nex:LiteralMeta"/>
      </node>
      <node about="#node5654" id="node5654" label="100/100">
        <meta content=" x=-3.0 y=706.875;" datatype="xsd:string" id="meta5655" property="format" xsi:type="nex:LiteralMeta"/>
      </node>
      <node about="#node5656" id="node5656" label="P.seminiperda_RMZ66440.1/1-401">
        <meta content=" x=0.0 y=706.0;" datatype="xsd:string" id="meta5657" property="format" xsi:type="nex:LiteralMeta"/>
      </node>
      <node about="#node5658" id="node5658" label="100/100">
        <meta content=" x=-2.0 y=707.75;" datatype="xsd:string" id="meta5659" property="format" xsi:type="nex:LiteralMeta"/>
      </node>
      <node about="#node5660" id="node5660" label="P.teres_EFQ94019.1/1-441">
        <meta content=" x=0.0 y=707.0;" datatype="xsd:string" id="meta5661" property="format" xsi:type="nex:LiteralMeta"/>
      </node>
      <node about="#node5662" id="node5662" label="99.5/100">
        <meta content=" x=-1.0 y=708.5;" datatype="xsd:string" id="meta5663" property="format" xsi:type="nex:LiteralMeta"/>
      </node>
      <node about="#node5664" id="node5664" label="P.tritici-repentis_XP_001930633.1/1-439">
        <meta content=" x=0.0 y=708.0;" datatype="xsd:string" id="meta5665" property="format" xsi:type="nex:LiteralMeta"/>
      </node>
      <node about="#node5666" id="node5666" label="P.tritici-repentis_PWO15585.1/1-440">
        <meta content=" x=0.0 y=709.0;" datatype="xsd:string" id="meta5667" property="format" xsi:type="nex:LiteralMeta"/>
      </node>
      <node about="#node5680" id="node5680" label="59.7/100">
        <meta content=" x=-6.0 y=714.1094;" datatype="xsd:string" id="meta5681" property="format" xsi:type="nex:LiteralMeta"/>
      </node>
      <node about="#node5682" id="node5682" label="98.8/100">
        <meta content=" x=-5.0 y=711.71875;" datatype="xsd:string" id="meta5683" property="format" xsi:type="nex:LiteralMeta"/>
      </node>
      <node about="#node5684" id="node5684" label="E.turcica_XP_008022035.1/1-445">
        <meta content=" x=0.0 y=710.0;" datatype="xsd:string" id="meta5685" property="format" xsi:type="nex:LiteralMeta"/>
      </node>
      <node about="#node5686" id="node5686" label="100/100">
        <meta content=" x=-4.0 y=713.4375;" datatype="xsd:string" id="meta5687" property="format" xsi:type="nex:LiteralMeta"/>
      </node>
      <node about="#node5688" id="node5688" label="86.9/100">
        <meta content=" x=-3.0 y=711.875;" datatype="xsd:string" id="meta5689" property="format" xsi:type="nex:LiteralMeta"/>
      </node>
      <node about="#node5690" id="node5690" label="B.maydis_XP_014083416.1/1-432">
        <meta content=" x=0.0 y=711.0;" datatype="xsd:string" id="meta5691" property="format" xsi:type="nex:LiteralMeta"/>
      </node>
      <node about="#node5692" id="node5692" label="75.4/100">
        <meta content=" x=-2.0 y=712.75;" datatype="xsd:string" id="meta5693" property="format" xsi:type="nex:LiteralMeta"/>
      </node>
      <node about="#node5694" id="node5694" label="B.sorokiniana_XP_007703879.1/1-445">
        <meta content=" x=0.0 y=712.0;" datatype="xsd:string" id="meta5695" property="format" xsi:type="nex:LiteralMeta"/>
      </node>
      <node about="#node5696" id="node5696" label="94.7/100">
        <meta content=" x=-1.0 y=713.5;" datatype="xsd:string" id="meta5697" property="format" xsi:type="nex:LiteralMeta"/>
      </node>
      <node about="#node5698" id="node5698" label="B.zeicola_XP_007712744.1/1-445">
        <meta content=" x=0.0 y=713.0;" datatype="xsd:string" id="meta5699" property="format" xsi:type="nex:LiteralMeta"/>
      </node>
      <node about="#node5700" id="node5700" label="B.victoriae_XP_014552972.1/1-445">
        <meta content=" x=0.0 y=714.0;" datatype="xsd:string" id="meta5701" property="format" xsi:type="nex:LiteralMeta"/>
      </node>
      <node about="#node5714" id="node5714" label="B.oryzae_XP_007692867.1/1-445">
        <meta content=" x=0.0 y=715.0;" datatype="xsd:string" id="meta5715" property="format" xsi:type="nex:LiteralMeta"/>
      </node>
      <node about="#node5724" id="node5724" label="99.9/100">
        <meta content=" x=-1.0 y=716.5;" datatype="xsd:string" id="meta5725" property="format" xsi:type="nex:LiteralMeta"/>
      </node>
      <node about="#node5726" id="node5726" label="S.lycopersici_RAR16002.1/1-446">
        <meta content=" x=0.0 y=716.0;" datatype="xsd:string" id="meta5727" property="format" xsi:type="nex:LiteralMeta"/>
      </node>
      <node about="#node5728" id="node5728" label="S.lycopersici_KNG48448.1/1-446">
        <meta content=" x=0.0 y=717.0;" datatype="xsd:string" id="meta5729" property="format" xsi:type="nex:LiteralMeta"/>
      </node>
      <node about="#node5742" id="node5742" label="100/100">
        <meta content=" x=-3.0 y=720.75;" datatype="xsd:string" id="meta5743" property="format" xsi:type="nex:LiteralMeta"/>
      </node>
      <node about="#node5744" id="node5744" label="0/98">
        <meta content=" x=-2.0 y=719.25;" datatype="xsd:string" id="meta5745" property="format" xsi:type="nex:LiteralMeta"/>
      </node>
      <node about="#node5746" id="node5746" label="0/74">
        <meta content=" x=-1.0 y=718.5;" datatype="xsd:string" id="meta5747" property="format" xsi:type="nex:LiteralMeta"/>
      </node>
      <node about="#node5748" id="node5748" label="A.tenuissima_RYN58423.1/1-446">
        <meta content=" x=0.0 y=718.0;" datatype="xsd:string" id="meta5749" property="format" xsi:type="nex:LiteralMeta"/>
      </node>
      <node about="#node5750" id="node5750" label="A.tenuissima_RYO64285.1/1-446">
        <meta content=" x=0.0 y=719.0;" datatype="xsd:string" id="meta5751" property="format" xsi:type="nex:LiteralMeta"/>
      </node>
      <node about="#node5756" id="node5756" label="A.alternata_XP_018388413.1/1-446">
        <meta content=" x=0.0 y=720.0;" datatype="xsd:string" id="meta5757" property="format" xsi:type="nex:LiteralMeta"/>
      </node>
      <node about="#node5762" id="node5762" label="52.9/96">
        <meta content=" x=-2.0 y=722.25;" datatype="xsd:string" id="meta5763" property="format" xsi:type="nex:LiteralMeta"/>
      </node>
      <node about="#node5764" id="node5764" label="96.1/100">
        <meta content=" x=-1.0 y=721.5;" datatype="xsd:string" id="meta5765" property="format" xsi:type="nex:LiteralMeta"/>
      </node>
      <node about="#node5766" id="node5766" label="A.arborescens_XP_028507839.1/1-446">
        <meta content=" x=0.0 y=721.0;" datatype="xsd:string" id="meta5767" property="format" xsi:type="nex:LiteralMeta"/>
      </node>
      <node about="#node5768" id="node5768" label="A.arborescens_RYO53215.1/1-446">
        <meta content=" x=0.0 y=722.0;" datatype="xsd:string" id="meta5769" property="format" xsi:type="nex:LiteralMeta"/>
      </node>
      <node about="#node5774" id="node5774" label="A.gaisen_RYO43809.1/1-446">
        <meta content=" x=0.0 y=723.0;" datatype="xsd:string" id="meta5775" property="format" xsi:type="nex:LiteralMeta"/>
      </node>
      <node about="#node5788" id="node5788" label="L.maculans_XP_003844178.1/1-446">
        <meta content=" x=0.0 y=724.0;" datatype="xsd:string" id="meta5789" property="format" xsi:type="nex:LiteralMeta"/>
      </node>
      <node about="#node5798" id="node5798" label="100/100">
        <meta content=" x=-1.0 y=725.5;" datatype="xsd:string" id="meta5799" property="format" xsi:type="nex:LiteralMeta"/>
      </node>
      <node about="#node5800" id="node5800" label="A.rabiei_KZM19977.1/1-451">
        <meta content=" x=0.0 y=725.0;" datatype="xsd:string" id="meta5801" property="format" xsi:type="nex:LiteralMeta"/>
      </node>
      <node about="#node5802" id="node5802" label="E.nigrum_OSS51984.1/1-451">
        <meta content=" x=0.0 y=726.0;" datatype="xsd:string" id="meta5803" property="format" xsi:type="nex:LiteralMeta"/>
      </node>
      <node about="#node5812" id="node5812" label="P.sp._OAL52869.1/1-435">
        <meta content=" x=0.0 y=727.0;" datatype="xsd:string" id="meta5813" property="format" xsi:type="nex:LiteralMeta"/>
      </node>
      <node about="#node5826" id="node5826" label="77.2/99">
        <meta content=" x=-6.0 y=731.4375;" datatype="xsd:string" id="meta5827" property="format" xsi:type="nex:LiteralMeta"/>
      </node>
      <node about="#node5828" id="node5828" label="100/100">
        <meta content=" x=-2.0 y=729.25;" datatype="xsd:string" id="meta5829" property="format" xsi:type="nex:LiteralMeta"/>
      </node>
      <node about="#node5830" id="node5830" label="64.9/100">
        <meta content=" x=-1.0 y=728.5;" datatype="xsd:string" id="meta5831" property="format" xsi:type="nex:LiteralMeta"/>
      </node>
      <node about="#node5832" id="node5832" label="S.chartarum_KEY64666.1/1-437">
        <meta content=" x=0.0 y=728.0;" datatype="xsd:string" id="meta5833" property="format" xsi:type="nex:LiteralMeta"/>
      </node>
      <node about="#node5834" id="node5834" label="S.chartarum_KFA56112.1/1-437">
        <meta content=" x=0.0 y=729.0;" datatype="xsd:string" id="meta5835" property="format" xsi:type="nex:LiteralMeta"/>
      </node>
      <node about="#node5840" id="node5840" label="S.chlorohalonata_KFA67208.1/1-437">
        <meta content=" x=0.0 y=730.0;" datatype="xsd:string" id="meta5841" property="format" xsi:type="nex:LiteralMeta"/>
      </node>
      <node about="#node5846" id="node5846" label="53.8/100">
        <meta content=" x=-5.0 y=733.625;" datatype="xsd:string" id="meta5847" property="format" xsi:type="nex:LiteralMeta"/>
      </node>
      <node about="#node5848" id="node5848" label="S.alkalinus_XP_028470185.1/1-445">
        <meta content=" x=0.0 y=731.0;" datatype="xsd:string" id="meta5849" property="format" xsi:type="nex:LiteralMeta"/>
      </node>
      <node about="#node5850" id="node5850" label="100/97">
        <meta content=" x=-4.0 y=736.25;" datatype="xsd:string" id="meta5851" property="format" xsi:type="nex:LiteralMeta"/>
      </node>
      <node about="#node5852" id="node5852" label="83.8/95">
        <meta content=" x=-3.0 y=734.5;" datatype="xsd:string" id="meta5853" property="format" xsi:type="nex:LiteralMeta"/>
      </node>
      <node about="#node5854" id="node5854" label="96.2/59">
        <meta content=" x=-2.0 y=733.25;" datatype="xsd:string" id="meta5855" property="format" xsi:type="nex:LiteralMeta"/>
      </node>
      <node about="#node5856" id="node5856" label="0/33">
        <meta content=" x=-1.0 y=732.5;" datatype="xsd:string" id="meta5857" property="format" xsi:type="nex:LiteralMeta"/>
      </node>
      <node about="#node5858" id="node5858" label="V.longisporum_CRK26370.1/1-196">
        <meta content=" x=0.0 y=732.0;" datatype="xsd:string" id="meta5859" property="format" xsi:type="nex:LiteralMeta"/>
      </node>
      <node about="#node5860" id="node5860" label="V.dahliae_XP_009654358.1/1-441">
        <meta content=" x=0.0 y=733.0;" datatype="xsd:string" id="meta5861" property="format" xsi:type="nex:LiteralMeta"/>
      </node>
      <node about="#node5866" id="node5866" label="V.dahliae_RXG50536.1/1-442">
        <meta content=" x=0.0 y=734.0;" datatype="xsd:string" id="meta5867" property="format" xsi:type="nex:LiteralMeta"/>
      </node>
      <node about="#node5872" id="node5872" label="75.3/64">
        <meta content=" x=-2.0 y=735.75;" datatype="xsd:string" id="meta5873" property="format" xsi:type="nex:LiteralMeta"/>
      </node>
      <node about="#node5874" id="node5874" label="V.dahliae_RBQ71867.1/1-442">
        <meta content=" x=0.0 y=735.0;" datatype="xsd:string" id="meta5875" property="format" xsi:type="nex:LiteralMeta"/>
      </node>
      <node about="#node5876" id="node5876" label="80.2/100">
        <meta content=" x=-1.0 y=736.5;" datatype="xsd:string" id="meta5877" property="format" xsi:type="nex:LiteralMeta"/>
      </node>
      <node about="#node5878" id="node5878" label="V.dahliae_PNH75179.1/1-449">
        <meta content=" x=0.0 y=736.0;" datatype="xsd:string" id="meta5879" property="format" xsi:type="nex:LiteralMeta"/>
      </node>
      <node about="#node5880" id="node5880" label="V.dahliae_PNH45641.1/1-433">
        <meta content=" x=0.0 y=737.0;" datatype="xsd:string" id="meta5881" property="format" xsi:type="nex:LiteralMeta"/>
      </node>
      <node about="#node5894" id="node5894" label="V.nonalfalfae_XP_028496729.1/1-442">
        <meta content=" x=0.0 y=738.0;" datatype="xsd:string" id="meta5895" property="format" xsi:type="nex:LiteralMeta"/>
      </node>
      <node about="#node5912" id="node5912" label="100/100">
        <meta content=" x=-5.0 y=740.15625;" datatype="xsd:string" id="meta5913" property="format" xsi:type="nex:LiteralMeta"/>
      </node>
      <node about="#node5914" id="node5914" label="G.tritici_XP_009224747.1/1-459">
        <meta content=" x=0.0 y=739.0;" datatype="xsd:string" id="meta5915" property="format" xsi:type="nex:LiteralMeta"/>
      </node>
      <node about="#node5916" id="node5916" label="100/100">
        <meta content=" x=-4.0 y=741.3125;" datatype="xsd:string" id="meta5917" property="format" xsi:type="nex:LiteralMeta"/>
      </node>
      <node about="#node5918" id="node5918" label="P.pennisetigena_TLS26450.1/1-444">
        <meta content=" x=0.0 y=740.0;" datatype="xsd:string" id="meta5919" property="format" xsi:type="nex:LiteralMeta"/>
      </node>
      <node about="#node5920" id="node5920" label="88.9/100">
        <meta content=" x=-3.0 y=742.625;" datatype="xsd:string" id="meta5921" property="format" xsi:type="nex:LiteralMeta"/>
      </node>
      <node about="#node5922" id="node5922" label="22.3/99">
        <meta content=" x=-1.0 y=741.5;" datatype="xsd:string" id="meta5923" property="format" xsi:type="nex:LiteralMeta"/>
      </node>
      <node about="#node5924" id="node5924" label="P.grisea_TLD04167.1/1-433">
        <meta content=" x=0.0 y=741.0;" datatype="xsd:string" id="meta5925" property="format" xsi:type="nex:LiteralMeta"/>
      </node>
      <node about="#node5926" id="node5926" label="P.sp._TLD24044.1/1-445">
        <meta content=" x=0.0 y=742.0;" datatype="xsd:string" id="meta5927" property="format" xsi:type="nex:LiteralMeta"/>
      </node>
      <node about="#node5932" id="node5932" label="99.8/100">
        <meta content=" x=-2.0 y=743.75;" datatype="xsd:string" id="meta5933" property="format" xsi:type="nex:LiteralMeta"/>
      </node>
      <node about="#node5934" id="node5934" label="P.oryzae_QBZ64433.1/1-445">
        <meta content=" x=0.0 y=743.0;" datatype="xsd:string" id="meta5935" property="format" xsi:type="nex:LiteralMeta"/>
      </node>
      <node about="#node5936" id="node5936" label="80.2/100">
        <meta content=" x=-1.0 y=744.5;" datatype="xsd:string" id="meta5937" property="format" xsi:type="nex:LiteralMeta"/>
      </node>
      <node about="#node5938" id="node5938" label="P.oryzae_XP_003719558.1/1-445">
        <meta content=" x=0.0 y=744.0;" datatype="xsd:string" id="meta5939" property="format" xsi:type="nex:LiteralMeta"/>
      </node>
      <node about="#node5940" id="node5940" label="P.oryzae_ELQ34625.1/1-283">
        <meta content=" x=0.0 y=745.0;" datatype="xsd:string" id="meta5941" property="format" xsi:type="nex:LiteralMeta"/>
      </node>
      <node about="#node5966" id="node5966" label="100/100">
        <meta content=" x=-7.0 y=751.53125;" datatype="xsd:string" id="meta5967" property="format" xsi:type="nex:LiteralMeta"/>
      </node>
      <node about="#node5968" id="node5968" label="100/100">
        <meta content=" x=-1.0 y=746.5;" datatype="xsd:string" id="meta5969" property="format" xsi:type="nex:LiteralMeta"/>
      </node>
      <node about="#node5970" id="node5970" label="C.gloeosporioides_EQB58968.1/1-453">
        <meta content=" x=0.0 y=746.0;" datatype="xsd:string" id="meta5971" property="format" xsi:type="nex:LiteralMeta"/>
      </node>
      <node about="#node5972" id="node5972" label="C.fructicola_ELA29908.1/1-413">
        <meta content=" x=0.0 y=747.0;" datatype="xsd:string" id="meta5973" property="format" xsi:type="nex:LiteralMeta"/>
      </node>
      <node about="#node5978" id="node5978" label="79.6/100">
        <meta content=" x=-6.0 y=756.5625;" datatype="xsd:string" id="meta5979" property="format" xsi:type="nex:LiteralMeta"/>
      </node>
      <node about="#node5980" id="node5980" label="7.3/55">
        <meta content=" x=-5.0 y=753.125;" datatype="xsd:string" id="meta5981" property="format" xsi:type="nex:LiteralMeta"/>
      </node>
      <node about="#node5982" id="node5982" label="99.8/100">
        <meta content=" x=-4.0 y=749.4375;" datatype="xsd:string" id="meta5983" property="format" xsi:type="nex:LiteralMeta"/>
      </node>
      <node about="#node5984" id="node5984" label="C.orchidophilum_XP_022470970.1/1-437">
        <meta content=" x=0.0 y=748.0;" datatype="xsd:string" id="meta5985" property="format" xsi:type="nex:LiteralMeta"/>
      </node>
      <node about="#node5986" id="node5986" label="99.9/100">
        <meta content=" x=-3.0 y=750.875;" datatype="xsd:string" id="meta5987" property="format" xsi:type="nex:LiteralMeta"/>
      </node>
      <node about="#node5988" id="node5988" label="82.9/100">
        <meta content=" x=-2.0 y=749.75;" datatype="xsd:string" id="meta5989" property="format" xsi:type="nex:LiteralMeta"/>
      </node>
      <node about="#node5990" id="node5990" label="C.salicis_KXH67577.1/1-443">
        <meta content=" x=0.0 y=749.0;" datatype="xsd:string" id="meta5991" property="format" xsi:type="nex:LiteralMeta"/>
      </node>
      <node about="#node5992" id="node5992" label="93.1/100">
        <meta content=" x=-1.0 y=750.5;" datatype="xsd:string" id="meta5993" property="format" xsi:type="nex:LiteralMeta"/>
      </node>
      <node about="#node5994" id="node5994" label="C.simmondsii_KXH53035.1/1-443">
        <meta content=" x=0.0 y=750.0;" datatype="xsd:string" id="meta5995" property="format" xsi:type="nex:LiteralMeta"/>
      </node>
      <node about="#node5996" id="node5996" label="C.nymphaeae_KXH38401.1/1-445">
        <meta content=" x=0.0 y=751.0;" datatype="xsd:string" id="meta5997" property="format" xsi:type="nex:LiteralMeta"/>
      </node>
      <node about="#node6006" id="node6006" label="C.fioriniae_EXF85103.1/1-443">
        <meta content=" x=0.0 y=752.0;" datatype="xsd:string" id="meta6007" property="format" xsi:type="nex:LiteralMeta"/>
      </node>
      <node about="#node6016" id="node6016" label="97.2/95">
        <meta content=" x=-4.0 y=756.8125;" datatype="xsd:string" id="meta6017" property="format" xsi:type="nex:LiteralMeta"/>
      </node>
      <node about="#node6018" id="node6018" label="29.7/70">
        <meta content=" x=-3.0 y=755.125;" datatype="xsd:string" id="meta6019" property="format" xsi:type="nex:LiteralMeta"/>
      </node>
      <node about="#node6020" id="node6020" label="100/100">
        <meta content=" x=-2.0 y=753.75;" datatype="xsd:string" id="meta6021" property="format" xsi:type="nex:LiteralMeta"/>
      </node>
      <node about="#node6022" id="node6022" label="C.tanaceti_TKW51947.1/1-437">
        <meta content=" x=0.0 y=753.0;" datatype="xsd:string" id="meta6023" property="format" xsi:type="nex:LiteralMeta"/>
      </node>
      <node about="#node6024" id="node6024" label="92.6/100">
        <meta content=" x=-1.0 y=754.5;" datatype="xsd:string" id="meta6025" property="format" xsi:type="nex:LiteralMeta"/>
      </node>
      <node about="#node6026" id="node6026" label="C.higginsianum_XP_018162769.1/1-434">
        <meta content=" x=0.0 y=754.0;" datatype="xsd:string" id="meta6027" property="format" xsi:type="nex:LiteralMeta"/>
      </node>
      <node about="#node6028" id="node6028" label="C.higginsianum_TID02800.1/1-433">
        <meta content=" x=0.0 y=755.0;" datatype="xsd:string" id="meta6029" property="format" xsi:type="nex:LiteralMeta"/>
      </node>
      <node about="#node6038" id="node6038" label="91.5/100">
        <meta content=" x=-1.0 y=756.5;" datatype="xsd:string" id="meta6039" property="format" xsi:type="nex:LiteralMeta"/>
      </node>
      <node about="#node6040" id="node6040" label="C.incanum_KZL80746.1/1-433">
        <meta content=" x=0.0 y=756.0;" datatype="xsd:string" id="meta6041" property="format" xsi:type="nex:LiteralMeta"/>
      </node>
      <node about="#node6042" id="node6042" label="C.tofieldiae_KZL77046.1/1-433">
        <meta content=" x=0.0 y=757.0;" datatype="xsd:string" id="meta6043" property="format" xsi:type="nex:LiteralMeta"/>
      </node>
      <node about="#node6052" id="node6052" label="99.7/100">
        <meta content=" x=-1.0 y=758.5;" datatype="xsd:string" id="meta6053" property="format" xsi:type="nex:LiteralMeta"/>
      </node>
      <node about="#node6054" id="node6054" label="C.graminicola_XP_008091138.1/1-431">
        <meta content=" x=0.0 y=758.0;" datatype="xsd:string" id="meta6055" property="format" xsi:type="nex:LiteralMeta"/>
      </node>
      <node about="#node6056" id="node6056" label="C.sublineola_KDN70885.1/1-434">
        <meta content=" x=0.0 y=759.0;" datatype="xsd:string" id="meta6057" property="format" xsi:type="nex:LiteralMeta"/>
      </node>
      <node about="#node6070" id="node6070" label="C.chlorophyti_OLN85787.1/1-437">
        <meta content=" x=0.0 y=760.0;" datatype="xsd:string" id="meta6071" property="format" xsi:type="nex:LiteralMeta"/>
      </node>
      <node about="#node6084" id="node6084" label="96.5/100">
        <meta content=" x=-7.0 y=764.64844;" datatype="xsd:string" id="meta6085" property="format" xsi:type="nex:LiteralMeta"/>
      </node>
      <node about="#node6086" id="node6086" label="E.lata_EMR65247.1/1-374">
        <meta content=" x=0.0 y=761.0;" datatype="xsd:string" id="meta6087" property="format" xsi:type="nex:LiteralMeta"/>
      </node>
      <node about="#node6088" id="node6088" label="100/99">
        <meta content=" x=-6.0 y=768.2969;" datatype="xsd:string" id="meta6089" property="format" xsi:type="nex:LiteralMeta"/>
      </node>
      <node about="#node6090" id="node6090" label="78.6/71">
        <meta content=" x=-5.0 y=766.59375;" datatype="xsd:string" id="meta6091" property="format" xsi:type="nex:LiteralMeta"/>
      </node>
      <node about="#node6092" id="node6092" label="85.9/90">
        <meta content=" x=-4.0 y=764.9375;" datatype="xsd:string" id="meta6093" property="format" xsi:type="nex:LiteralMeta"/>
      </node>
      <node about="#node6094" id="node6094" label="85.5/91">
        <meta content=" x=-3.0 y=763.875;" datatype="xsd:string" id="meta6095" property="format" xsi:type="nex:LiteralMeta"/>
      </node>
      <node about="#node6096" id="node6096" label="99/99">
        <meta content=" x=-2.0 y=762.75;" datatype="xsd:string" id="meta6097" property="format" xsi:type="nex:LiteralMeta"/>
      </node>
      <node about="#node6098" id="node6098" label="M.sp._RYP19394.1/1-449">
        <meta content=" x=0.0 y=762.0;" datatype="xsd:string" id="meta6099" property="format" xsi:type="nex:LiteralMeta"/>
      </node>
      <node about="#node6100" id="node6100" label="99.9/100">
        <meta content=" x=-1.0 y=763.5;" datatype="xsd:string" id="meta6101" property="format" xsi:type="nex:LiteralMeta"/>
      </node>
      <node about="#node6102" id="node6102" label="M.cannonballus_RYO88371.1/1-444">
        <meta content=" x=0.0 y=763.0;" datatype="xsd:string" id="meta6103" property="format" xsi:type="nex:LiteralMeta"/>
      </node>
      <node about="#node6104" id="node6104" label="M.sp._RYP12260.1/1-444">
        <meta content=" x=0.0 y=764.0;" datatype="xsd:string" id="meta6105" property="format" xsi:type="nex:LiteralMeta"/>
      </node>
      <node about="#node6114" id="node6114" label="M.sp._RYP40572.1/1-451">
        <meta content=" x=0.0 y=765.0;" datatype="xsd:string" id="meta6115" property="format" xsi:type="nex:LiteralMeta"/>
      </node>
      <node about="#node6120" id="node6120" label="M.ibericus_RYP05768.1/1-443">
        <meta content=" x=0.0 y=766.0;" datatype="xsd:string" id="meta6121" property="format" xsi:type="nex:LiteralMeta"/>
      </node>
      <node about="#node6126" id="node6126" label="75.4/21">
        <meta content=" x=-2.0 y=768.25;" datatype="xsd:string" id="meta6127" property="format" xsi:type="nex:LiteralMeta"/>
      </node>
      <node about="#node6128" id="node6128" label="84/26">
        <meta content=" x=-1.0 y=767.5;" datatype="xsd:string" id="meta6129" property="format" xsi:type="nex:LiteralMeta"/>
      </node>
      <node about="#node6130" id="node6130" label="M.sp._RYP63548.1/1-446">
        <meta content=" x=0.0 y=767.0;" datatype="xsd:string" id="meta6131" property="format" xsi:type="nex:LiteralMeta"/>
      </node>
      <node about="#node6132" id="node6132" label="M.sp._RYP77548.1/1-457">
        <meta content=" x=0.0 y=768.0;" datatype="xsd:string" id="meta6133" property="format" xsi:type="nex:LiteralMeta"/>
      </node>
      <node about="#node6138" id="node6138" label="M.sp._RYP87173.1/1-452">
        <meta content=" x=0.0 y=769.0;" datatype="xsd:string" id="meta6139" property="format" xsi:type="nex:LiteralMeta"/>
      </node>
      <node about="#node6148" id="node6148" label="M.sp._RYP55163.1/1-481">
        <meta content=" x=0.0 y=770.0;" datatype="xsd:string" id="meta6149" property="format" xsi:type="nex:LiteralMeta"/>
      </node>
      <node about="#node6162" id="node6162" label="100/100">
        <meta content=" x=-4.0 y=775.8125;" datatype="xsd:string" id="meta6163" property="format" xsi:type="nex:LiteralMeta"/>
      </node>
      <node about="#node6164" id="node6164" label="0/75">
        <meta content=" x=-3.0 y=773.625;" datatype="xsd:string" id="meta6165" property="format" xsi:type="nex:LiteralMeta"/>
      </node>
      <node about="#node6166" id="node6166" label="0/100">
        <meta content=" x=-2.0 y=771.75;" datatype="xsd:string" id="meta6167" property="format" xsi:type="nex:LiteralMeta"/>
      </node>
      <node about="#node6168" id="node6168" label="V.dahliae_XP_009650467.1/1-385">
        <meta content=" x=0.0 y=771.0;" datatype="xsd:string" id="meta6169" property="format" xsi:type="nex:LiteralMeta"/>
      </node>
      <node about="#node6170" id="node6170" label="0/99">
        <meta content=" x=-1.0 y=772.5;" datatype="xsd:string" id="meta6171" property="format" xsi:type="nex:LiteralMeta"/>
      </node>
      <node about="#node6172" id="node6172" label="V.dahliae_PNH44508.1/1-422">
        <meta content=" x=0.0 y=772.0;" datatype="xsd:string" id="meta6173" property="format" xsi:type="nex:LiteralMeta"/>
      </node>
      <node about="#node6174" id="node6174" label="V.dahliae_PNH33225.1/1-422">
        <meta content=" x=0.0 y=773.0;" datatype="xsd:string" id="meta6175" property="format" xsi:type="nex:LiteralMeta"/>
      </node>
      <node about="#node6184" id="node6184" label="84.6/92">
        <meta content=" x=-2.0 y=775.5;" datatype="xsd:string" id="meta6185" property="format" xsi:type="nex:LiteralMeta"/>
      </node>
      <node about="#node6186" id="node6186" label="95.5/100">
        <meta content=" x=-1.0 y=774.5;" datatype="xsd:string" id="meta6187" property="format" xsi:type="nex:LiteralMeta"/>
      </node>
      <node about="#node6188" id="node6188" label="V.longisporum_CRK11680.1/1-475">
        <meta content=" x=0.0 y=774.0;" datatype="xsd:string" id="meta6189" property="format" xsi:type="nex:LiteralMeta"/>
      </node>
      <node about="#node6190" id="node6190" label="V.longisporum_CRK45252.1/1-548">
        <meta content=" x=0.0 y=775.0;" datatype="xsd:string" id="meta6191" property="format" xsi:type="nex:LiteralMeta"/>
      </node>
      <node about="#node6196" id="node6196" label="86.9/95">
        <meta content=" x=-1.0 y=776.5;" datatype="xsd:string" id="meta6197" property="format" xsi:type="nex:LiteralMeta"/>
      </node>
      <node about="#node6198" id="node6198" label="V.nonalfalfae_XP_028498354.1/1-465">
        <meta content=" x=0.0 y=776.0;" datatype="xsd:string" id="meta6199" property="format" xsi:type="nex:LiteralMeta"/>
      </node>
      <node about="#node6200" id="node6200" label="V.alfalfae_XP_003009510.1/1-422">
        <meta content=" x=0.0 y=777.0;" datatype="xsd:string" id="meta6201" property="format" xsi:type="nex:LiteralMeta"/>
      </node>
      <node about="#node6214" id="node6214" label="V.longisporum_CRK11673.1/1-422">
        <meta content=" x=0.0 y=778.0;" datatype="xsd:string" id="meta6215" property="format" xsi:type="nex:LiteralMeta"/>
      </node>
      <node about="#node6224" id="node6224" label="87.8/24">
        <meta content=" x=-10.0 y=785.5908;" datatype="xsd:string" id="meta6225" property="format" xsi:type="nex:LiteralMeta"/>
      </node>
      <node about="#node6226" id="node6226" label="100/100">
        <meta content=" x=-7.0 y=780.1797;" datatype="xsd:string" id="meta6227" property="format" xsi:type="nex:LiteralMeta"/>
      </node>
      <node about="#node6228" id="node6228" label="N.haematococca_XP_003041135.1/1-431">
        <meta content=" x=0.0 y=779.0;" datatype="xsd:string" id="meta6229" property="format" xsi:type="nex:LiteralMeta"/>
      </node>
      <node about="#node6230" id="node6230" label="43.6/96">
        <meta content=" x=-6.0 y=781.3594;" datatype="xsd:string" id="meta6231" property="format" xsi:type="nex:LiteralMeta"/>
      </node>
      <node about="#node6232" id="node6232" label="F.sp._RSL55708.1/1-431">
        <meta content=" x=0.0 y=780.0;" datatype="xsd:string" id="meta6233" property="format" xsi:type="nex:LiteralMeta"/>
      </node>
      <node about="#node6234" id="node6234" label="94.5/100">
        <meta content=" x=-5.0 y=782.71875;" datatype="xsd:string" id="meta6235" property="format" xsi:type="nex:LiteralMeta"/>
      </node>
      <node about="#node6236" id="node6236" label="F.sp._RSL84500.1/1-431">
        <meta content=" x=0.0 y=781.0;" datatype="xsd:string" id="meta6237" property="format" xsi:type="nex:LiteralMeta"/>
      </node>
      <node about="#node6238" id="node6238" label="75.3/100">
        <meta content=" x=-4.0 y=784.4375;" datatype="xsd:string" id="meta6239" property="format" xsi:type="nex:LiteralMeta"/>
      </node>
      <node about="#node6240" id="node6240" label="92/100">
        <meta content=" x=-3.0 y=782.875;" datatype="xsd:string" id="meta6241" property="format" xsi:type="nex:LiteralMeta"/>
      </node>
      <node about="#node6242" id="node6242" label="F.sp._RSL40386.1/1-458">
        <meta content=" x=0.0 y=782.0;" datatype="xsd:string" id="meta6243" property="format" xsi:type="nex:LiteralMeta"/>
      </node>
      <node about="#node6244" id="node6244" label="90.5/100">
        <meta content=" x=-2.0 y=783.75;" datatype="xsd:string" id="meta6245" property="format" xsi:type="nex:LiteralMeta"/>
      </node>
      <node about="#node6246" id="node6246" label="F.sp._RSL79427.1/1-429">
        <meta content=" x=0.0 y=783.0;" datatype="xsd:string" id="meta6247" property="format" xsi:type="nex:LiteralMeta"/>
      </node>
      <node about="#node6248" id="node6248" label="94/100">
        <meta content=" x=-1.0 y=784.5;" datatype="xsd:string" id="meta6249" property="format" xsi:type="nex:LiteralMeta"/>
      </node>
      <node about="#node6250" id="node6250" label="F.kuroshium_RMJ19914.1/1-429">
        <meta content=" x=0.0 y=784.0;" datatype="xsd:string" id="meta6251" property="format" xsi:type="nex:LiteralMeta"/>
      </node>
      <node about="#node6252" id="node6252" label="F.euwallaceae_RTE77696.1/1-429">
        <meta content=" x=0.0 y=785.0;" datatype="xsd:string" id="meta6253" property="format" xsi:type="nex:LiteralMeta"/>
      </node>
      <node about="#node6266" id="node6266" label="F.ambrosium_RSM14802.1/1-431">
        <meta content=" x=0.0 y=786.0;" datatype="xsd:string" id="meta6267" property="format" xsi:type="nex:LiteralMeta"/>
      </node>
      <node about="#node6284" id="node6284" label="100/100">
        <meta content=" x=-9.0 y=791.00195;" datatype="xsd:string" id="meta6285" property="format" xsi:type="nex:LiteralMeta"/>
      </node>
      <node about="#node6286" id="node6286" label="S.alkalinus_XP_028466757.1/1-430">
        <meta content=" x=0.0 y=787.0;" datatype="xsd:string" id="meta6287" property="format" xsi:type="nex:LiteralMeta"/>
      </node>
      <node about="#node6288" id="node6288" label="100/100">
        <meta content=" x=-8.0 y=795.0039;" datatype="xsd:string" id="meta6289" property="format" xsi:type="nex:LiteralMeta"/>
      </node>
      <node about="#node6290" id="node6290" label="41.3/100">
        <meta content=" x=-7.0 y=794.0078;" datatype="xsd:string" id="meta6291" property="format" xsi:type="nex:LiteralMeta"/>
      </node>
      <node about="#node6292" id="node6292" label="86.5/100">
        <meta content=" x=-6.0 y=793.0156;" datatype="xsd:string" id="meta6293" property="format" xsi:type="nex:LiteralMeta"/>
      </node>
      <node about="#node6294" id="node6294" label="0/88">
        <meta content=" x=-5.0 y=792.03125;" datatype="xsd:string" id="meta6295" property="format" xsi:type="nex:LiteralMeta"/>
      </node>
      <node about="#node6296" id="node6296" label="85.9/100">
        <meta content=" x=-4.0 y=791.0625;" datatype="xsd:string" id="meta6297" property="format" xsi:type="nex:LiteralMeta"/>
      </node>
      <node about="#node6298" id="node6298" label="0/90">
        <meta content=" x=-3.0 y=790.125;" datatype="xsd:string" id="meta6299" property="format" xsi:type="nex:LiteralMeta"/>
      </node>
      <node about="#node6300" id="node6300" label="98.1/100">
        <meta content=" x=-2.0 y=789.25;" datatype="xsd:string" id="meta6301" property="format" xsi:type="nex:LiteralMeta"/>
      </node>
      <node about="#node6302" id="node6302" label="85.1/100">
        <meta content=" x=-1.0 y=788.5;" datatype="xsd:string" id="meta6303" property="format" xsi:type="nex:LiteralMeta"/>
      </node>
      <node about="#node6304" id="node6304" label="V.longisporum_CRK27713.1/1-387">
        <meta content=" x=0.0 y=788.0;" datatype="xsd:string" id="meta6305" property="format" xsi:type="nex:LiteralMeta"/>
      </node>
      <node about="#node6306" id="node6306" label="V.longisporum_CRK23749.1/1-385">
        <meta content=" x=0.0 y=789.0;" datatype="xsd:string" id="meta6307" property="format" xsi:type="nex:LiteralMeta"/>
      </node>
      <node about="#node6312" id="node6312" label="V.alfalfae_XP_003003013.1/1-427">
        <meta content=" x=0.0 y=790.0;" datatype="xsd:string" id="meta6313" property="format" xsi:type="nex:LiteralMeta"/>
      </node>
      <node about="#node6318" id="node6318" label="V.dahliae_PNH46064.1/1-427">
        <meta content=" x=0.0 y=791.0;" datatype="xsd:string" id="meta6319" property="format" xsi:type="nex:LiteralMeta"/>
      </node>
      <node about="#node6324" id="node6324" label="V.dahliae_RXG49438.1/1-427">
        <meta content=" x=0.0 y=792.0;" datatype="xsd:string" id="meta6325" property="format" xsi:type="nex:LiteralMeta"/>
      </node>
      <node about="#node6330" id="node6330" label="V.dahliae_RBR02515.1/1-427">
        <meta content=" x=0.0 y=793.0;" datatype="xsd:string" id="meta6331" property="format" xsi:type="nex:LiteralMeta"/>
      </node>
      <node about="#node6336" id="node6336" label="V.dahliae_XP_009653146.1/1-427">
        <meta content=" x=0.0 y=794.0;" datatype="xsd:string" id="meta6337" property="format" xsi:type="nex:LiteralMeta"/>
      </node>
      <node about="#node6342" id="node6342" label="V.longisporum_CRK40565.1/1-385">
        <meta content=" x=0.0 y=795.0;" datatype="xsd:string" id="meta6343" property="format" xsi:type="nex:LiteralMeta"/>
      </node>
      <node about="#node6348" id="node6348" label="V.longisporum_CRK43605.1/1-385">
        <meta content=" x=0.0 y=796.0;" datatype="xsd:string" id="meta6349" property="format" xsi:type="nex:LiteralMeta"/>
      </node>
      <node about="#node6374" id="node6374" label="98.5/44">
        <meta content=" x=-3.0 y=798.875;" datatype="xsd:string" id="meta6375" property="format" xsi:type="nex:LiteralMeta"/>
      </node>
      <node about="#node6376" id="node6376" label="99.6/100">
        <meta content=" x=-2.0 y=797.75;" datatype="xsd:string" id="meta6377" property="format" xsi:type="nex:LiteralMeta"/>
      </node>
      <node about="#node6378" id="node6378" label="C.globosum_XP_001230157.1/1-217">
        <meta content=" x=0.0 y=797.0;" datatype="xsd:string" id="meta6379" property="format" xsi:type="nex:LiteralMeta"/>
      </node>
      <node about="#node6380" id="node6380" label="88.7/100">
        <meta content=" x=-1.0 y=798.5;" datatype="xsd:string" id="meta6381" property="format" xsi:type="nex:LiteralMeta"/>
      </node>
      <node about="#node6382" id="node6382" label="T.terrestris_XP_003654944.1/1-352">
        <meta content=" x=0.0 y=798.0;" datatype="xsd:string" id="meta6383" property="format" xsi:type="nex:LiteralMeta"/>
      </node>
      <node about="#node6384" id="node6384" label="T.terrestris_SPQ23125.1/1-353">
        <meta content=" x=0.0 y=799.0;" datatype="xsd:string" id="meta6385" property="format" xsi:type="nex:LiteralMeta"/>
      </node>
      <node about="#node6394" id="node6394" label="C.leucostoma_ROW06675.1/1-466">
        <meta content=" x=0.0 y=800.0;" datatype="xsd:string" id="meta6395" property="format" xsi:type="nex:LiteralMeta"/>
      </node>
      <node about="#node6408" id="node6408" label="100/100">
        <meta content=" x=-1.0 y=801.5;" datatype="xsd:string" id="meta6409" property="format" xsi:type="nex:LiteralMeta"/>
      </node>
      <node about="#node6410" id="node6410" label="C.europaea_XP_008716058.1/1-425">
        <meta content=" x=0.0 y=801.0;" datatype="xsd:string" id="meta6411" property="format" xsi:type="nex:LiteralMeta"/>
      </node>
      <node about="#node6412" id="node6412" label="P.attae_XP_018003042.1/1-419">
        <meta content=" x=0.0 y=802.0;" datatype="xsd:string" id="meta6413" property="format" xsi:type="nex:LiteralMeta"/>
      </node>
      <node about="#node6422" id="node6422" label="100/100">
        <meta content=" x=-18.0 y=896.4628;" datatype="xsd:string" id="meta6423" property="format" xsi:type="nex:LiteralMeta"/>
      </node>
      <node about="#node6424" id="node6424" label="95.5/100">
        <meta content=" x=-17.0 y=891.1756;" datatype="xsd:string" id="meta6425" property="format" xsi:type="nex:LiteralMeta"/>
      </node>
      <node about="#node6426" id="node6426" label="99.8/100">
        <meta content=" x=-16.0 y=882.8512;" datatype="xsd:string" id="meta6427" property="format" xsi:type="nex:LiteralMeta"/>
      </node>
      <node about="#node6428" id="node6428" label="71/93">
        <meta content=" x=-15.0 y=867.70245;" datatype="xsd:string" id="meta6429" property="format" xsi:type="nex:LiteralMeta"/>
      </node>
      <node about="#node6430" id="node6430" label="98/100">
        <meta content=" x=-12.0 y=853.24756;" datatype="xsd:string" id="meta6431" property="format" xsi:type="nex:LiteralMeta"/>
      </node>
      <node about="#node6432" id="node6432" label="20.6/52">
        <meta content=" x=-11.0 y=838.38184;" datatype="xsd:string" id="meta6433" property="format" xsi:type="nex:LiteralMeta"/>
      </node>
      <node about="#node6434" id="node6434" label="84.2/99">
        <meta content=" x=-10.0 y=817.7949;" datatype="xsd:string" id="meta6435" property="format" xsi:type="nex:LiteralMeta"/>
      </node>
      <node about="#node6436" id="node6436" label="100/100">
        <meta content=" x=-1.0 y=803.5;" datatype="xsd:string" id="meta6437" property="format" xsi:type="nex:LiteralMeta"/>
      </node>
      <node about="#node6438" id="node6438" label="L.prolificans_PKS05657.1/1-419">
        <meta content=" x=0.0 y=803.0;" datatype="xsd:string" id="meta6439" property="format" xsi:type="nex:LiteralMeta"/>
      </node>
      <node about="#node6440" id="node6440" label="S.apiospermum_XP_016646082.1/1-707">
        <meta content=" x=0.0 y=804.0;" datatype="xsd:string" id="meta6441" property="format" xsi:type="nex:LiteralMeta"/>
      </node>
      <node about="#node6446" id="node6446" label="99.9/100">
        <meta content=" x=-9.0 y=832.08984;" datatype="xsd:string" id="meta6447" property="format" xsi:type="nex:LiteralMeta"/>
      </node>
      <node about="#node6448" id="node6448" label="97.5/100">
        <meta content=" x=-8.0 y=816.9531;" datatype="xsd:string" id="meta6449" property="format" xsi:type="nex:LiteralMeta"/>
      </node>
      <node about="#node6450" id="node6450" label="89.6/97">
        <meta content=" x=-6.0 y=809.1094;" datatype="xsd:string" id="meta6451" property="format" xsi:type="nex:LiteralMeta"/>
      </node>
      <node about="#node6452" id="node6452" label="88/92">
        <meta content=" x=-2.0 y=806.25;" datatype="xsd:string" id="meta6453" property="format" xsi:type="nex:LiteralMeta"/>
      </node>
      <node about="#node6454" id="node6454" label="100/100">
        <meta content=" x=-1.0 y=805.5;" datatype="xsd:string" id="meta6455" property="format" xsi:type="nex:LiteralMeta"/>
      </node>
      <node about="#node6456" id="node6456" label="C.higginsianum_XP_018151200.1/1-415">
        <meta content=" x=0.0 y=805.0;" datatype="xsd:string" id="meta6457" property="format" xsi:type="nex:LiteralMeta"/>
      </node>
      <node about="#node6458" id="node6458" label="C.tanaceti_TKW56255.1/1-416">
        <meta content=" x=0.0 y=806.0;" datatype="xsd:string" id="meta6459" property="format" xsi:type="nex:LiteralMeta"/>
      </node>
      <node about="#node6464" id="node6464" label="C.chlorophyti_OLN97556.1/1-424">
        <meta content=" x=0.0 y=807.0;" datatype="xsd:string" id="meta6465" property="format" xsi:type="nex:LiteralMeta"/>
      </node>
      <node about="#node6470" id="node6470" label="90.8/42">
        <meta content=" x=-5.0 y=811.96875;" datatype="xsd:string" id="meta6471" property="format" xsi:type="nex:LiteralMeta"/>
      </node>
      <node about="#node6472" id="node6472" label="99.7/100">
        <meta content=" x=-4.0 y=809.4375;" datatype="xsd:string" id="meta6473" property="format" xsi:type="nex:LiteralMeta"/>
      </node>
      <node about="#node6474" id="node6474" label="C.orchidophilum_XP_022474022.1/1-448">
        <meta content=" x=0.0 y=808.0;" datatype="xsd:string" id="meta6475" property="format" xsi:type="nex:LiteralMeta"/>
      </node>
      <node about="#node6476" id="node6476" label="92.6/100">
        <meta content=" x=-3.0 y=810.875;" datatype="xsd:string" id="meta6477" property="format" xsi:type="nex:LiteralMeta"/>
      </node>
      <node about="#node6478" id="node6478" label="48.5/90">
        <meta content=" x=-2.0 y=809.75;" datatype="xsd:string" id="meta6479" property="format" xsi:type="nex:LiteralMeta"/>
      </node>
      <node about="#node6480" id="node6480" label="C.nymphaeae_KXH60664.1/1-396">
        <meta content=" x=0.0 y=809.0;" datatype="xsd:string" id="meta6481" property="format" xsi:type="nex:LiteralMeta"/>
      </node>
      <node about="#node6482" id="node6482" label="72.9/90">
        <meta content=" x=-1.0 y=810.5;" datatype="xsd:string" id="meta6483" property="format" xsi:type="nex:LiteralMeta"/>
      </node>
      <node about="#node6484" id="node6484" label="C.simmondsii_KXH44313.1/1-415">
        <meta content=" x=0.0 y=810.0;" datatype="xsd:string" id="meta6485" property="format" xsi:type="nex:LiteralMeta"/>
      </node>
      <node about="#node6486" id="node6486" label="C.fioriniae_EXF79503.1/1-415">
        <meta content=" x=0.0 y=811.0;" datatype="xsd:string" id="meta6487" property="format" xsi:type="nex:LiteralMeta"/>
      </node>
      <node about="#node6496" id="node6496" label="C.salicis_KXH41523.1/1-415">
        <meta content=" x=0.0 y=812.0;" datatype="xsd:string" id="meta6497" property="format" xsi:type="nex:LiteralMeta"/>
      </node>
      <node about="#node6506" id="node6506" label="0/85">
        <meta content=" x=-2.0 y=814.5;" datatype="xsd:string" id="meta6507" property="format" xsi:type="nex:LiteralMeta"/>
      </node>
      <node about="#node6508" id="node6508" label="87.1/100">
        <meta content=" x=-1.0 y=813.5;" datatype="xsd:string" id="meta6509" property="format" xsi:type="nex:LiteralMeta"/>
      </node>
      <node about="#node6510" id="node6510" label="C.tofieldiae_KZL77743.1/1-436">
        <meta content=" x=0.0 y=813.0;" datatype="xsd:string" id="meta6511" property="format" xsi:type="nex:LiteralMeta"/>
      </node>
      <node about="#node6512" id="node6512" label="C.incanum_KZL81439.1/1-419">
        <meta content=" x=0.0 y=814.0;" datatype="xsd:string" id="meta6513" property="format" xsi:type="nex:LiteralMeta"/>
      </node>
      <node about="#node6518" id="node6518" label="98.7/100">
        <meta content=" x=-1.0 y=815.5;" datatype="xsd:string" id="meta6519" property="format" xsi:type="nex:LiteralMeta"/>
      </node>
      <node about="#node6520" id="node6520" label="C.graminicola_XP_008095095.1/1-415">
        <meta content=" x=0.0 y=815.0;" datatype="xsd:string" id="meta6521" property="format" xsi:type="nex:LiteralMeta"/>
      </node>
      <node about="#node6522" id="node6522" label="C.sublineola_KDN70901.1/1-415">
        <meta content=" x=0.0 y=816.0;" datatype="xsd:string" id="meta6523" property="format" xsi:type="nex:LiteralMeta"/>
      </node>
      <node about="#node6540" id="node6540" label="35/24">
        <meta content=" x=-7.0 y=824.7969;" datatype="xsd:string" id="meta6541" property="format" xsi:type="nex:LiteralMeta"/>
      </node>
      <node about="#node6542" id="node6542" label="100/100">
        <meta content=" x=-6.0 y=822.96875;" datatype="xsd:string" id="meta6543" property="format" xsi:type="nex:LiteralMeta"/>
      </node>
      <node about="#node6544" id="node6544" label="0/92">
        <meta content=" x=-5.0 y=821.9375;" datatype="xsd:string" id="meta6545" property="format" xsi:type="nex:LiteralMeta"/>
      </node>
      <node about="#node6546" id="node6546" label="0/73">
        <meta content=" x=-4.0 y=820.875;" datatype="xsd:string" id="meta6547" property="format" xsi:type="nex:LiteralMeta"/>
      </node>
      <node about="#node6548" id="node6548" label="79.6/100">
        <meta content=" x=-3.0 y=819.75;" datatype="xsd:string" id="meta6549" property="format" xsi:type="nex:LiteralMeta"/>
      </node>
      <node about="#node6550" id="node6550" label="78.6/95">
        <meta content=" x=-2.0 y=818.5;" datatype="xsd:string" id="meta6551" property="format" xsi:type="nex:LiteralMeta"/>
      </node>
      <node about="#node6552" id="node6552" label="39.5/94">
        <meta content=" x=-1.0 y=817.5;" datatype="xsd:string" id="meta6553" property="format" xsi:type="nex:LiteralMeta"/>
      </node>
      <node about="#node6554" id="node6554" label="V.longisporum_CRK35342.1/1-458">
        <meta content=" x=0.0 y=817.0;" datatype="xsd:string" id="meta6555" property="format" xsi:type="nex:LiteralMeta"/>
      </node>
      <node about="#node6556" id="node6556" label="V.longisporum_CRK37530.1/1-415">
        <meta content=" x=0.0 y=818.0;" datatype="xsd:string" id="meta6557" property="format" xsi:type="nex:LiteralMeta"/>
      </node>
      <node about="#node6562" id="node6562" label="0/96">
        <meta content=" x=-1.0 y=819.5;" datatype="xsd:string" id="meta6563" property="format" xsi:type="nex:LiteralMeta"/>
      </node>
      <node about="#node6564" id="node6564" label="V.dahliae_XP_009654490.1/1-415">
        <meta content=" x=0.0 y=819.0;" datatype="xsd:string" id="meta6565" property="format" xsi:type="nex:LiteralMeta"/>
      </node>
      <node about="#node6566" id="node6566" label="V.dahliae_RBQ89447.1/1-415">
        <meta content=" x=0.0 y=820.0;" datatype="xsd:string" id="meta6567" property="format" xsi:type="nex:LiteralMeta"/>
      </node>
      <node about="#node6576" id="node6576" label="V.longisporum_CRK19062.1/1-400">
        <meta content=" x=0.0 y=821.0;" datatype="xsd:string" id="meta6577" property="format" xsi:type="nex:LiteralMeta"/>
      </node>
      <node about="#node6582" id="node6582" label="V.alfalfae_XP_003000644.1/1-415">
        <meta content=" x=0.0 y=822.0;" datatype="xsd:string" id="meta6583" property="format" xsi:type="nex:LiteralMeta"/>
      </node>
      <node about="#node6588" id="node6588" label="V.nonalfalfae_XP_028491357.1/1-415">
        <meta content=" x=0.0 y=823.0;" datatype="xsd:string" id="meta6589" property="format" xsi:type="nex:LiteralMeta"/>
      </node>
      <node about="#node6594" id="node6594" label="V.longisporum_CRK35371.1/1-488">
        <meta content=" x=0.0 y=824.0;" datatype="xsd:string" id="meta6595" property="format" xsi:type="nex:LiteralMeta"/>
      </node>
      <node about="#node6600" id="node6600" label="35/43">
        <meta content=" x=-3.0 y=826.625;" datatype="xsd:string" id="meta6601" property="format" xsi:type="nex:LiteralMeta"/>
      </node>
      <node about="#node6602" id="node6602" label="100/100">
        <meta content=" x=-1.0 y=825.5;" datatype="xsd:string" id="meta6603" property="format" xsi:type="nex:LiteralMeta"/>
      </node>
      <node about="#node6604" id="node6604" label="C.fructicola_ELA33569.1/1-415">
        <meta content=" x=0.0 y=825.0;" datatype="xsd:string" id="meta6605" property="format" xsi:type="nex:LiteralMeta"/>
      </node>
      <node about="#node6606" id="node6606" label="C.gloeosporioides_EQB59417.1/1-405">
        <meta content=" x=0.0 y=826.0;" datatype="xsd:string" id="meta6607" property="format" xsi:type="nex:LiteralMeta"/>
      </node>
      <node about="#node6612" id="node6612" label="99.8/100">
        <meta content=" x=-2.0 y=827.75;" datatype="xsd:string" id="meta6613" property="format" xsi:type="nex:LiteralMeta"/>
      </node>
      <node about="#node6614" id="node6614" label="C.trifolii_TDZ61202.1/1-421">
        <meta content=" x=0.0 y=827.0;" datatype="xsd:string" id="meta6615" property="format" xsi:type="nex:LiteralMeta"/>
      </node>
      <node about="#node6616" id="node6616" label="92.2/100">
        <meta content=" x=-1.0 y=828.5;" datatype="xsd:string" id="meta6617" property="format" xsi:type="nex:LiteralMeta"/>
      </node>
      <node about="#node6618" id="node6618" label="C.sidae_TEA10018.1/1-417">
        <meta content=" x=0.0 y=828.0;" datatype="xsd:string" id="meta6619" property="format" xsi:type="nex:LiteralMeta"/>
      </node>
      <node about="#node6620" id="node6620" label="C.spinosum_TDZ35480.1/1-417">
        <meta content=" x=0.0 y=829.0;" datatype="xsd:string" id="meta6621" property="format" xsi:type="nex:LiteralMeta"/>
      </node>
      <node about="#node6642" id="node6642" label="100/100">
        <meta content=" x=-8.0 y=847.22656;" datatype="xsd:string" id="meta6643" property="format" xsi:type="nex:LiteralMeta"/>
      </node>
      <node about="#node6644" id="node6644" label="21/98">
        <meta content=" x=-7.0 y=840.4531;" datatype="xsd:string" id="meta6645" property="format" xsi:type="nex:LiteralMeta"/>
      </node>
      <node about="#node6646" id="node6646" label="99.8/100">
        <meta content=" x=-5.0 y=832.84375;" datatype="xsd:string" id="meta6647" property="format" xsi:type="nex:LiteralMeta"/>
      </node>
      <node about="#node6648" id="node6648" label="74.8/100">
        <meta content=" x=-1.0 y=830.5;" datatype="xsd:string" id="meta6649" property="format" xsi:type="nex:LiteralMeta"/>
      </node>
      <node about="#node6650" id="node6650" label="F.sp._RFN48481.1/1-412">
        <meta content=" x=0.0 y=830.0;" datatype="xsd:string" id="meta6651" property="format" xsi:type="nex:LiteralMeta"/>
      </node>
      <node about="#node6652" id="node6652" label="F.sp._RBR07869.1/1-452">
        <meta content=" x=0.0 y=831.0;" datatype="xsd:string" id="meta6653" property="format" xsi:type="nex:LiteralMeta"/>
      </node>
      <node about="#node6658" id="node6658" label="89/100">
        <meta content=" x=-4.0 y=835.1875;" datatype="xsd:string" id="meta6659" property="format" xsi:type="nex:LiteralMeta"/>
      </node>
      <node about="#node6660" id="node6660" label="89.8/100">
        <meta content=" x=-3.0 y=832.875;" datatype="xsd:string" id="meta6661" property="format" xsi:type="nex:LiteralMeta"/>
      </node>
      <node about="#node6662" id="node6662" label="F.longipes_RGP78265.1/1-427">
        <meta content=" x=0.0 y=832.0;" datatype="xsd:string" id="meta6663" property="format" xsi:type="nex:LiteralMeta"/>
      </node>
      <node about="#node6664" id="node6664" label="82.4/100">
        <meta content=" x=-2.0 y=833.75;" datatype="xsd:string" id="meta6665" property="format" xsi:type="nex:LiteralMeta"/>
      </node>
      <node about="#node6666" id="node6666" label="F.culmorum_PTD08475.1/1-410">
        <meta content=" x=0.0 y=833.0;" datatype="xsd:string" id="meta6667" property="format" xsi:type="nex:LiteralMeta"/>
      </node>
      <node about="#node6668" id="node6668" label="0/98">
        <meta content=" x=-1.0 y=834.5;" datatype="xsd:string" id="meta6669" property="format" xsi:type="nex:LiteralMeta"/>
      </node>
      <node about="#node6670" id="node6670" label="F.pseudograminearum_XP_009253790.1/1-410">
        <meta content=" x=0.0 y=834.0;" datatype="xsd:string" id="meta6671" property="format" xsi:type="nex:LiteralMeta"/>
      </node>
      <node about="#node6672" id="node6672" label="F.graminearum_XP_011326002.1/1-410">
        <meta content=" x=0.0 y=835.0;" datatype="xsd:string" id="meta6673" property="format" xsi:type="nex:LiteralMeta"/>
      </node>
      <node about="#node6686" id="node6686" label="84.9/100">
        <meta content=" x=-2.0 y=837.5;" datatype="xsd:string" id="meta6687" property="format" xsi:type="nex:LiteralMeta"/>
      </node>
      <node about="#node6688" id="node6688" label="38.2/100">
        <meta content=" x=-1.0 y=836.5;" datatype="xsd:string" id="meta6689" property="format" xsi:type="nex:LiteralMeta"/>
      </node>
      <node about="#node6690" id="node6690" label="F.venenatum_XP_025594312.1/1-410">
        <meta content=" x=0.0 y=836.0;" datatype="xsd:string" id="meta6691" property="format" xsi:type="nex:LiteralMeta"/>
      </node>
      <node about="#node6692" id="node6692" label="F.poae_OBS23015.1/1-410">
        <meta content=" x=0.0 y=837.0;" datatype="xsd:string" id="meta6693" property="format" xsi:type="nex:LiteralMeta"/>
      </node>
      <node about="#node6698" id="node6698" label="87.3/100">
        <meta content=" x=-1.0 y=838.5;" datatype="xsd:string" id="meta6699" property="format" xsi:type="nex:LiteralMeta"/>
      </node>
      <node about="#node6700" id="node6700" label="F.sporotrichioides_RGP62622.1/1-410">
        <meta content=" x=0.0 y=838.0;" datatype="xsd:string" id="meta6701" property="format" xsi:type="nex:LiteralMeta"/>
      </node>
      <node about="#node6702" id="node6702" label="F.langsethiae_KPA37072.1/1-410">
        <meta content=" x=0.0 y=839.0;" datatype="xsd:string" id="meta6703" property="format" xsi:type="nex:LiteralMeta"/>
      </node>
      <node about="#node6720" id="node6720" label="99.8/100">
        <meta content=" x=-6.0 y=848.0625;" datatype="xsd:string" id="meta6721" property="format" xsi:type="nex:LiteralMeta"/>
      </node>
      <node about="#node6722" id="node6722" label="86.1/100">
        <meta content=" x=-5.0 y=844.84375;" datatype="xsd:string" id="meta6723" property="format" xsi:type="nex:LiteralMeta"/>
      </node>
      <node about="#node6724" id="node6724" label="84.7/100">
        <meta content=" x=-4.0 y=843.6875;" datatype="xsd:string" id="meta6725" property="format" xsi:type="nex:LiteralMeta"/>
      </node>
      <node about="#node6726" id="node6726" label="0/61">
        <meta content=" x=-3.0 y=842.375;" datatype="xsd:string" id="meta6727" property="format" xsi:type="nex:LiteralMeta"/>
      </node>
      <node about="#node6728" id="node6728" label="25.3/94">
        <meta content=" x=-2.0 y=841.25;" datatype="xsd:string" id="meta6729" property="format" xsi:type="nex:LiteralMeta"/>
      </node>
      <node about="#node6730" id="node6730" label="0/62">
        <meta content=" x=-1.0 y=840.5;" datatype="xsd:string" id="meta6731" property="format" xsi:type="nex:LiteralMeta"/>
      </node>
      <node about="#node6732" id="node6732" label="F.oxysporum_EXM22814.1/1-413">
        <meta content=" x=0.0 y=840.0;" datatype="xsd:string" id="meta6733" property="format" xsi:type="nex:LiteralMeta"/>
      </node>
      <node about="#node6734" id="node6734" label="F.oxysporum_EGU82539.1/1-413">
        <meta content=" x=0.0 y=841.0;" datatype="xsd:string" id="meta6735" property="format" xsi:type="nex:LiteralMeta"/>
      </node>
      <node about="#node6740" id="node6740" label="F.oxysporum_EXA36642.1/1-413">
        <meta content=" x=0.0 y=842.0;" datatype="xsd:string" id="meta6741" property="format" xsi:type="nex:LiteralMeta"/>
      </node>
      <node about="#node6746" id="node6746" label="88.9/97">
        <meta content=" x=-1.0 y=843.5;" datatype="xsd:string" id="meta6747" property="format" xsi:type="nex:LiteralMeta"/>
      </node>
      <node about="#node6748" id="node6748" label="F.oxysporum_RKL51334.1/1-413">
        <meta content=" x=0.0 y=843.0;" datatype="xsd:string" id="meta6749" property="format" xsi:type="nex:LiteralMeta"/>
      </node>
      <node about="#node6750" id="node6750" label="F.oxysporum_PCD24879.1/1-413">
        <meta content=" x=0.0 y=844.0;" datatype="xsd:string" id="meta6751" property="format" xsi:type="nex:LiteralMeta"/>
      </node>
      <node about="#node6760" id="node6760" label="F.oxysporum_EMT67486.1/1-413">
        <meta content=" x=0.0 y=845.0;" datatype="xsd:string" id="meta6761" property="format" xsi:type="nex:LiteralMeta"/>
      </node>
      <node about="#node6766" id="node6766" label="F.oxysporum_XP_018252560.1/1-413">
        <meta content=" x=0.0 y=846.0;" datatype="xsd:string" id="meta6767" property="format" xsi:type="nex:LiteralMeta"/>
      </node>
      <node about="#node6772" id="node6772" label="90.1/100">
        <meta content=" x=-5.0 y=851.28125;" datatype="xsd:string" id="meta6773" property="format" xsi:type="nex:LiteralMeta"/>
      </node>
      <node about="#node6774" id="node6774" label="79/99">
        <meta content=" x=-4.0 y=850.0625;" datatype="xsd:string" id="meta6775" property="format" xsi:type="nex:LiteralMeta"/>
      </node>
      <node about="#node6776" id="node6776" label="0/91">
        <meta content=" x=-3.0 y=849.125;" datatype="xsd:string" id="meta6777" property="format" xsi:type="nex:LiteralMeta"/>
      </node>
      <node about="#node6778" id="node6778" label="0/96">
        <meta content=" x=-2.0 y=848.25;" datatype="xsd:string" id="meta6779" property="format" xsi:type="nex:LiteralMeta"/>
      </node>
      <node about="#node6780" id="node6780" label="0/89">
        <meta content=" x=-1.0 y=847.5;" datatype="xsd:string" id="meta6781" property="format" xsi:type="nex:LiteralMeta"/>
      </node>
      <node about="#node6782" id="node6782" label="F.proliferatum_CVK85487.1/1-403">
        <meta content=" x=0.0 y=847.0;" datatype="xsd:string" id="meta6783" property="format" xsi:type="nex:LiteralMeta"/>
      </node>
      <node about="#node6784" id="node6784" label="F.proliferatum_RKL50668.1/1-403">
        <meta content=" x=0.0 y=848.0;" datatype="xsd:string" id="meta6785" property="format" xsi:type="nex:LiteralMeta"/>
      </node>
      <node about="#node6790" id="node6790" label="F.fujikuroi_XP_023429895.1/1-403">
        <meta content=" x=0.0 y=849.0;" datatype="xsd:string" id="meta6791" property="format" xsi:type="nex:LiteralMeta"/>
      </node>
      <node about="#node6796" id="node6796" label="F.proliferatum_CZR38002.1/1-413">
        <meta content=" x=0.0 y=850.0;" datatype="xsd:string" id="meta6797" property="format" xsi:type="nex:LiteralMeta"/>
      </node>
      <node about="#node6802" id="node6802" label="F.mangiferae_CVK86107.1/1-413">
        <meta content=" x=0.0 y=851.0;" datatype="xsd:string" id="meta6803" property="format" xsi:type="nex:LiteralMeta"/>
      </node>
      <node about="#node6808" id="node6808" label="0/89">
        <meta content=" x=-1.0 y=852.5;" datatype="xsd:string" id="meta6809" property="format" xsi:type="nex:LiteralMeta"/>
      </node>
      <node about="#node6810" id="node6810" label="F.verticillioides_RBQ79398.1/1-430">
        <meta content=" x=0.0 y=852.0;" datatype="xsd:string" id="meta6811" property="format" xsi:type="nex:LiteralMeta"/>
      </node>
      <node about="#node6812" id="node6812" label="F.verticillioides_XP_018760047.1/1-413">
        <meta content=" x=0.0 y=853.0;" datatype="xsd:string" id="meta6813" property="format" xsi:type="nex:LiteralMeta"/>
      </node>
      <node about="#node6830" id="node6830" label="F.avenaceum_KIL94126.1/1-413">
        <meta content=" x=0.0 y=854.0;" datatype="xsd:string" id="meta6831" property="format" xsi:type="nex:LiteralMeta"/>
      </node>
      <node about="#node6844" id="node6844" label="99.6/100">
        <meta content=" x=-5.0 y=858.96875;" datatype="xsd:string" id="meta6845" property="format" xsi:type="nex:LiteralMeta"/>
      </node>
      <node about="#node6846" id="node6846" label="100/100">
        <meta content=" x=-4.0 y=857.4375;" datatype="xsd:string" id="meta6847" property="format" xsi:type="nex:LiteralMeta"/>
      </node>
      <node about="#node6848" id="node6848" label="58.1/100">
        <meta content=" x=-3.0 y=855.875;" datatype="xsd:string" id="meta6849" property="format" xsi:type="nex:LiteralMeta"/>
      </node>
      <node about="#node6850" id="node6850" label="P.grisea_TLD04055.1/1-434">
        <meta content=" x=0.0 y=855.0;" datatype="xsd:string" id="meta6851" property="format" xsi:type="nex:LiteralMeta"/>
      </node>
      <node about="#node6852" id="node6852" label="93.6/100">
        <meta content=" x=-2.0 y=856.75;" datatype="xsd:string" id="meta6853" property="format" xsi:type="nex:LiteralMeta"/>
      </node>
      <node about="#node6854" id="node6854" label="P.sp._TLD15172.1/1-434">
        <meta content=" x=0.0 y=856.0;" datatype="xsd:string" id="meta6855" property="format" xsi:type="nex:LiteralMeta"/>
      </node>
      <node about="#node6856" id="node6856" label="98.6/100">
        <meta content=" x=-1.0 y=857.5;" datatype="xsd:string" id="meta6857" property="format" xsi:type="nex:LiteralMeta"/>
      </node>
      <node about="#node6858" id="node6858" label="P.oryzae_XP_003720328.1/1-434">
        <meta content=" x=0.0 y=857.0;" datatype="xsd:string" id="meta6859" property="format" xsi:type="nex:LiteralMeta"/>
      </node>
      <node about="#node6860" id="node6860" label="P.oryzae_QBZ65192.1/1-434">
        <meta content=" x=0.0 y=858.0;" datatype="xsd:string" id="meta6861" property="format" xsi:type="nex:LiteralMeta"/>
      </node>
      <node about="#node6874" id="node6874" label="P.pennisetigena_TLS27030.1/1-434">
        <meta content=" x=0.0 y=859.0;" datatype="xsd:string" id="meta6875" property="format" xsi:type="nex:LiteralMeta"/>
      </node>
      <node about="#node6880" id="node6880" label="100/100">
        <meta content=" x=-1.0 y=860.5;" datatype="xsd:string" id="meta6881" property="format" xsi:type="nex:LiteralMeta"/>
      </node>
      <node about="#node6882" id="node6882" label="G.tritici_XP_009219546.1/1-420">
        <meta content=" x=0.0 y=860.0;" datatype="xsd:string" id="meta6883" property="format" xsi:type="nex:LiteralMeta"/>
      </node>
      <node about="#node6884" id="node6884" label="M.poae_KLU82227.1/1-420">
        <meta content=" x=0.0 y=861.0;" datatype="xsd:string" id="meta6885" property="format" xsi:type="nex:LiteralMeta"/>
      </node>
      <node about="#node6898" id="node6898" label="32.9/83">
        <meta content=" x=-8.0 y=868.1133;" datatype="xsd:string" id="meta6899" property="format" xsi:type="nex:LiteralMeta"/>
      </node>
      <node about="#node6900" id="node6900" label="100/100">
        <meta content=" x=-7.0 y=865.22656;" datatype="xsd:string" id="meta6901" property="format" xsi:type="nex:LiteralMeta"/>
      </node>
      <node about="#node6902" id="node6902" label="E.lata_EMR70406.1/1-421">
        <meta content=" x=0.0 y=862.0;" datatype="xsd:string" id="meta6903" property="format" xsi:type="nex:LiteralMeta"/>
      </node>
      <node about="#node6904" id="node6904" label="99.4/97">
        <meta content=" x=-6.0 y=868.4531;" datatype="xsd:string" id="meta6905" property="format" xsi:type="nex:LiteralMeta"/>
      </node>
      <node about="#node6906" id="node6906" label="72/63">
        <meta content=" x=-5.0 y=866.90625;" datatype="xsd:string" id="meta6907" property="format" xsi:type="nex:LiteralMeta"/>
      </node>
      <node about="#node6908" id="node6908" label="77.8/63">
        <meta content=" x=-4.0 y=864.8125;" datatype="xsd:string" id="meta6909" property="format" xsi:type="nex:LiteralMeta"/>
      </node>
      <node about="#node6910" id="node6910" label="98/100">
        <meta content=" x=-1.0 y=863.5;" datatype="xsd:string" id="meta6911" property="format" xsi:type="nex:LiteralMeta"/>
      </node>
      <node about="#node6912" id="node6912" label="M.cannonballus_RYO92413.1/1-408">
        <meta content=" x=0.0 y=863.0;" datatype="xsd:string" id="meta6913" property="format" xsi:type="nex:LiteralMeta"/>
      </node>
      <node about="#node6914" id="node6914" label="M.sp._RYP23857.1/1-416">
        <meta content=" x=0.0 y=864.0;" datatype="xsd:string" id="meta6915" property="format" xsi:type="nex:LiteralMeta"/>
      </node>
      <node about="#node6920" id="node6920" label="0/14">
        <meta content=" x=-3.0 y=866.125;" datatype="xsd:string" id="meta6921" property="format" xsi:type="nex:LiteralMeta"/>
      </node>
      <node about="#node6922" id="node6922" label="M.sp._RYP64998.1/1-406">
        <meta content=" x=0.0 y=865.0;" datatype="xsd:string" id="meta6923" property="format" xsi:type="nex:LiteralMeta"/>
      </node>
      <node about="#node6924" id="node6924" label="86/94">
        <meta content=" x=-2.0 y=867.25;" datatype="xsd:string" id="meta6925" property="format" xsi:type="nex:LiteralMeta"/>
      </node>
      <node about="#node6926" id="node6926" label="76.6/94">
        <meta content=" x=-1.0 y=866.5;" datatype="xsd:string" id="meta6927" property="format" xsi:type="nex:LiteralMeta"/>
      </node>
      <node about="#node6928" id="node6928" label="M.ibericus_RYP03243.1/1-416">
        <meta content=" x=0.0 y=866.0;" datatype="xsd:string" id="meta6929" property="format" xsi:type="nex:LiteralMeta"/>
      </node>
      <node about="#node6930" id="node6930" label="M.sp._RYP13930.1/1-416">
        <meta content=" x=0.0 y=867.0;" datatype="xsd:string" id="meta6931" property="format" xsi:type="nex:LiteralMeta"/>
      </node>
      <node about="#node6936" id="node6936" label="M.sp._RYP92341.1/1-416">
        <meta content=" x=0.0 y=868.0;" datatype="xsd:string" id="meta6937" property="format" xsi:type="nex:LiteralMeta"/>
      </node>
      <node about="#node6950" id="node6950" label="M.sp._RYP77585.1/1-416">
        <meta content=" x=0.0 y=869.0;" datatype="xsd:string" id="meta6951" property="format" xsi:type="nex:LiteralMeta"/>
      </node>
      <node about="#node6956" id="node6956" label="M.sp._RYP51654.1/1-416">
        <meta content=" x=0.0 y=870.0;" datatype="xsd:string" id="meta6957" property="format" xsi:type="nex:LiteralMeta"/>
      </node>
      <node about="#node6966" id="node6966" label="P.macrospinosa_PVH94062.1/1-280">
        <meta content=" x=0.0 y=871.0;" datatype="xsd:string" id="meta6967" property="format" xsi:type="nex:LiteralMeta"/>
      </node>
      <node about="#node6976" id="node6976" label="95.9/99">
        <meta content=" x=-14.0 y=882.15735;" datatype="xsd:string" id="meta6977" property="format" xsi:type="nex:LiteralMeta"/>
      </node>
      <node about="#node6978" id="node6978" label="P.sporulosa_XP_018040493.1/1-421">
        <meta content=" x=0.0 y=872.0;" datatype="xsd:string" id="meta6979" property="format" xsi:type="nex:LiteralMeta"/>
      </node>
      <node about="#node6980" id="node6980" label="98.3/100">
        <meta content=" x=-13.0 y=892.3147;" datatype="xsd:string" id="meta6981" property="format" xsi:type="nex:LiteralMeta"/>
      </node>
      <node about="#node6982" id="node6982" label="67.2/99">
        <meta content=" x=-12.0 y=887.6294;" datatype="xsd:string" id="meta6983" property="format" xsi:type="nex:LiteralMeta"/>
      </node>
      <node about="#node6984" id="node6984" label="95.5/100">
        <meta content=" x=-11.0 y=879.7588;" datatype="xsd:string" id="meta6985" property="format" xsi:type="nex:LiteralMeta"/>
      </node>
      <node about="#node6986" id="node6986" label="99.9/100">
        <meta content=" x=-1.0 y=873.5;" datatype="xsd:string" id="meta6987" property="format" xsi:type="nex:LiteralMeta"/>
      </node>
      <node about="#node6988" id="node6988" label="S.sp._OAK98172.1/1-414">
        <meta content=" x=0.0 y=873.0;" datatype="xsd:string" id="meta6989" property="format" xsi:type="nex:LiteralMeta"/>
      </node>
      <node about="#node6990" id="node6990" label="P.nodorum_XP_001797761.1/1-415">
        <meta content=" x=0.0 y=874.0;" datatype="xsd:string" id="meta6991" property="format" xsi:type="nex:LiteralMeta"/>
      </node>
      <node about="#node6996" id="node6996" label="99/100">
        <meta content=" x=-10.0 y=886.0176;" datatype="xsd:string" id="meta6997" property="format" xsi:type="nex:LiteralMeta"/>
      </node>
      <node about="#node6998" id="node6998" label="59.5/100">
        <meta content=" x=-9.0 y=878.03516;" datatype="xsd:string" id="meta6999" property="format" xsi:type="nex:LiteralMeta"/>
      </node>
      <node about="#node7000" id="node7000" label="L.maculans_XP_003836524.1/1-413">
        <meta content=" x=0.0 y=875.0;" datatype="xsd:string" id="meta7001" property="format" xsi:type="nex:LiteralMeta"/>
      </node>
      <node about="#node7002" id="node7002" label="93.5/100">
        <meta content=" x=-8.0 y=881.0703;" datatype="xsd:string" id="meta7003" property="format" xsi:type="nex:LiteralMeta"/>
      </node>
      <node about="#node7004" id="node7004" label="100/100">
        <meta content=" x=-3.0 y=876.875;" datatype="xsd:string" id="meta7005" property="format" xsi:type="nex:LiteralMeta"/>
      </node>
      <node about="#node7006" id="node7006" label="B.oryzae_XP_007685238.1/1-414">
        <meta content=" x=0.0 y=876.0;" datatype="xsd:string" id="meta7007" property="format" xsi:type="nex:LiteralMeta"/>
      </node>
      <node about="#node7008" id="node7008" label="63.2/99">
        <meta content=" x=-2.0 y=877.75;" datatype="xsd:string" id="meta7009" property="format" xsi:type="nex:LiteralMeta"/>
      </node>
      <node about="#node7010" id="node7010" label="B.maydis_XP_014079297.1/1-414">
        <meta content=" x=0.0 y=877.0;" datatype="xsd:string" id="meta7011" property="format" xsi:type="nex:LiteralMeta"/>
      </node>
      <node about="#node7012" id="node7012" label="24.4/83">
        <meta content=" x=-1.0 y=878.5;" datatype="xsd:string" id="meta7013" property="format" xsi:type="nex:LiteralMeta"/>
      </node>
      <node about="#node7014" id="node7014" label="B.sorokiniana_XP_007700065.1/1-414">
        <meta content=" x=0.0 y=878.0;" datatype="xsd:string" id="meta7015" property="format" xsi:type="nex:LiteralMeta"/>
      </node>
      <node about="#node7016" id="node7016" label="B.zeicola_XP_007718830.1/1-414">
        <meta content=" x=0.0 y=879.0;" datatype="xsd:string" id="meta7017" property="format" xsi:type="nex:LiteralMeta"/>
      </node>
      <node about="#node7030" id="node7030" label="93.7/99">
        <meta content=" x=-7.0 y=885.2656;" datatype="xsd:string" id="meta7031" property="format" xsi:type="nex:LiteralMeta"/>
      </node>
      <node about="#node7032" id="node7032" label="78.1/99">
        <meta content=" x=-3.0 y=883.0;" datatype="xsd:string" id="meta7033" property="format" xsi:type="nex:LiteralMeta"/>
      </node>
      <node about="#node7034" id="node7034" label="98.7/100">
        <meta content=" x=-2.0 y=881.5;" datatype="xsd:string" id="meta7035" property="format" xsi:type="nex:LiteralMeta"/>
      </node>
      <node about="#node7036" id="node7036" label="75.6/100">
        <meta content=" x=-1.0 y=880.5;" datatype="xsd:string" id="meta7037" property="format" xsi:type="nex:LiteralMeta"/>
      </node>
      <node about="#node7038" id="node7038" label="P.teres_EFQ96343.1/1-413">
        <meta content=" x=0.0 y=880.0;" datatype="xsd:string" id="meta7039" property="format" xsi:type="nex:LiteralMeta"/>
      </node>
      <node about="#node7040" id="node7040" label="P.seminiperda_RMZ74289.1/1-435">
        <meta content=" x=0.0 y=881.0;" datatype="xsd:string" id="meta7041" property="format" xsi:type="nex:LiteralMeta"/>
      </node>
      <node about="#node7046" id="node7046" label="95.3/100">
        <meta content=" x=-1.0 y=882.5;" datatype="xsd:string" id="meta7047" property="format" xsi:type="nex:LiteralMeta"/>
      </node>
      <node about="#node7048" id="node7048" label="P.tritici-repentis_PWO13590.1/1-414">
        <meta content=" x=0.0 y=882.0;" datatype="xsd:string" id="meta7049" property="format" xsi:type="nex:LiteralMeta"/>
      </node>
      <node about="#node7050" id="node7050" label="P.tritici-repentis_XP_001935758.1/1-402">
        <meta content=" x=0.0 y=883.0;" datatype="xsd:string" id="meta7051" property="format" xsi:type="nex:LiteralMeta"/>
      </node>
      <node about="#node7060" id="node7060" label="99.7/100">
        <meta content=" x=-1.0 y=884.5;" datatype="xsd:string" id="meta7061" property="format" xsi:type="nex:LiteralMeta"/>
      </node>
      <node about="#node7062" id="node7062" label="S.lycopersici_RAR01529.1/1-414">
        <meta content=" x=0.0 y=884.0;" datatype="xsd:string" id="meta7063" property="format" xsi:type="nex:LiteralMeta"/>
      </node>
      <node about="#node7064" id="node7064" label="S.lycopersici_KNG50204.1/1-414">
        <meta content=" x=0.0 y=885.0;" datatype="xsd:string" id="meta7065" property="format" xsi:type="nex:LiteralMeta"/>
      </node>
      <node about="#node7074" id="node7074" label="68.6/98">
        <meta content=" x=-6.0 y=887.53125;" datatype="xsd:string" id="meta7075" property="format" xsi:type="nex:LiteralMeta"/>
      </node>
      <node about="#node7076" id="node7076" label="E.turcica_XP_008021431.1/1-414">
        <meta content=" x=0.0 y=886.0;" datatype="xsd:string" id="meta7077" property="format" xsi:type="nex:LiteralMeta"/>
      </node>
      <node about="#node7078" id="node7078" label="99.8/100">
        <meta content=" x=-5.0 y=889.0625;" datatype="xsd:string" id="meta7079" property="format" xsi:type="nex:LiteralMeta"/>
      </node>
      <node about="#node7080" id="node7080" label="A.arborescens_XP_028502802.1/1-414">
        <meta content=" x=0.0 y=887.0;" datatype="xsd:string" id="meta7081" property="format" xsi:type="nex:LiteralMeta"/>
      </node>
      <node about="#node7082" id="node7082" label="0/93">
        <meta content=" x=-4.0 y=891.125;" datatype="xsd:string" id="meta7083" property="format" xsi:type="nex:LiteralMeta"/>
      </node>
      <node about="#node7084" id="node7084" label="0/36">
        <meta content=" x=-3.0 y=889.25;" datatype="xsd:string" id="meta7085" property="format" xsi:type="nex:LiteralMeta"/>
      </node>
      <node about="#node7086" id="node7086" label="A.tenuissima_RYO54867.1/1-414">
        <meta content=" x=0.0 y=888.0;" datatype="xsd:string" id="meta7087" property="format" xsi:type="nex:LiteralMeta"/>
      </node>
      <node about="#node7088" id="node7088" label="0/22">
        <meta content=" x=-2.0 y=890.5;" datatype="xsd:string" id="meta7089" property="format" xsi:type="nex:LiteralMeta"/>
      </node>
      <node about="#node7090" id="node7090" label="0/45">
        <meta content=" x=-1.0 y=889.5;" datatype="xsd:string" id="meta7091" property="format" xsi:type="nex:LiteralMeta"/>
      </node>
      <node about="#node7092" id="node7092" label="A.alternata_OWY57200.1/1-414">
        <meta content=" x=0.0 y=889.0;" datatype="xsd:string" id="meta7093" property="format" xsi:type="nex:LiteralMeta"/>
      </node>
      <node about="#node7094" id="node7094" label="A.tenuissima_RYN15585.1/1-266">
        <meta content=" x=0.0 y=890.0;" datatype="xsd:string" id="meta7095" property="format" xsi:type="nex:LiteralMeta"/>
      </node>
      <node about="#node7100" id="node7100" label="0/53">
        <meta content=" x=-1.0 y=891.5;" datatype="xsd:string" id="meta7101" property="format" xsi:type="nex:LiteralMeta"/>
      </node>
      <node about="#node7102" id="node7102" label="A.alternata_XP_018381049.1/1-414">
        <meta content=" x=0.0 y=891.0;" datatype="xsd:string" id="meta7103" property="format" xsi:type="nex:LiteralMeta"/>
      </node>
      <node about="#node7104" id="node7104" label="A.sp._RII15452.1/1-429">
        <meta content=" x=0.0 y=892.0;" datatype="xsd:string" id="meta7105" property="format" xsi:type="nex:LiteralMeta"/>
      </node>
      <node about="#node7118" id="node7118" label="A.gaisen_RYO39891.1/1-414">
        <meta content=" x=0.0 y=893.0;" datatype="xsd:string" id="meta7119" property="format" xsi:type="nex:LiteralMeta"/>
      </node>
      <node about="#node7144" id="node7144" label="P.sp._OAL50035.1/1-413">
        <meta content=" x=0.0 y=894.0;" datatype="xsd:string" id="meta7145" property="format" xsi:type="nex:LiteralMeta"/>
      </node>
      <node about="#node7154" id="node7154" label="100/100">
        <meta content=" x=-1.0 y=895.5;" datatype="xsd:string" id="meta7155" property="format" xsi:type="nex:LiteralMeta"/>
      </node>
      <node about="#node7156" id="node7156" label="E.nigrum_OSS50149.1/1-411">
        <meta content=" x=0.0 y=895.0;" datatype="xsd:string" id="meta7157" property="format" xsi:type="nex:LiteralMeta"/>
      </node>
      <node about="#node7158" id="node7158" label="A.rabiei_KZM20888.1/1-411">
        <meta content=" x=0.0 y=896.0;" datatype="xsd:string" id="meta7159" property="format" xsi:type="nex:LiteralMeta"/>
      </node>
      <node about="#node7168" id="node7168" label="C.cassiicola_PSN61179.1/1-415">
        <meta content=" x=0.0 y=897.0;" datatype="xsd:string" id="meta7169" property="format" xsi:type="nex:LiteralMeta"/>
      </node>
      <node about="#node7182" id="node7182" label="C.aquaticus_ORY13616.1/1-398">
        <meta content=" x=0.0 y=898.0;" datatype="xsd:string" id="meta7183" property="format" xsi:type="nex:LiteralMeta"/>
      </node>
      <node about="#node7188" id="node7188" label="99.9/100">
        <meta content=" x=-1.0 y=899.5;" datatype="xsd:string" id="meta7189" property="format" xsi:type="nex:LiteralMeta"/>
      </node>
      <node about="#node7190" id="node7190" label="D.ampelina_KKY32966.1/1-415">
        <meta content=" x=0.0 y=899.0;" datatype="xsd:string" id="meta7191" property="format" xsi:type="nex:LiteralMeta"/>
      </node>
      <node about="#node7192" id="node7192" label="D.helianthi_POS74929.1/1-415">
        <meta content=" x=0.0 y=900.0;" datatype="xsd:string" id="meta7193" property="format" xsi:type="nex:LiteralMeta"/>
      </node>
      <node about="#node7202" id="node7202" label="100/100">
        <meta content=" x=-2.0 y=901.75;" datatype="xsd:string" id="meta7203" property="format" xsi:type="nex:LiteralMeta"/>
      </node>
      <node about="#node7204" id="node7204" label="S.murrayae_PNS14352.1/1-412">
        <meta content=" x=0.0 y=901.0;" datatype="xsd:string" id="meta7205" property="format" xsi:type="nex:LiteralMeta"/>
      </node>
      <node about="#node7206" id="node7206" label="46.8/87">
        <meta content=" x=-1.0 y=902.5;" datatype="xsd:string" id="meta7207" property="format" xsi:type="nex:LiteralMeta"/>
      </node>
      <node about="#node7208" id="node7208" label="E.australis_PSK46552.1/1-413">
        <meta content=" x=0.0 y=902.0;" datatype="xsd:string" id="meta7209" property="format" xsi:type="nex:LiteralMeta"/>
      </node>
      <node about="#node7210" id="node7210" label="E.australis_TKX23731.1/1-413">
        <meta content=" x=0.0 y=903.0;" datatype="xsd:string" id="meta7211" property="format" xsi:type="nex:LiteralMeta"/>
      </node>
      <node about="#node7228" id="node7228" label="61.4/97">
        <meta content=" x=-5.0 y=907.40625;" datatype="xsd:string" id="meta7229" property="format" xsi:type="nex:LiteralMeta"/>
      </node>
      <node about="#node7230" id="node7230" label="100/100">
        <meta content=" x=-4.0 y=904.9375;" datatype="xsd:string" id="meta7231" property="format" xsi:type="nex:LiteralMeta"/>
      </node>
      <node about="#node7232" id="node7232" label="D.stenobrocha_EWC47313.1/1-433">
        <meta content=" x=0.0 y=904.0;" datatype="xsd:string" id="meta7233" property="format" xsi:type="nex:LiteralMeta"/>
      </node>
      <node about="#node7234" id="node7234" label="93.6/100">
        <meta content=" x=-3.0 y=905.875;" datatype="xsd:string" id="meta7235" property="format" xsi:type="nex:LiteralMeta"/>
      </node>
      <node about="#node7236" id="node7236" label="D.haptotyla_EPS35923.1/1-437">
        <meta content=" x=0.0 y=905.0;" datatype="xsd:string" id="meta7237" property="format" xsi:type="nex:LiteralMeta"/>
      </node>
      <node about="#node7238" id="node7238" label="100/100">
        <meta content=" x=-2.0 y=906.75;" datatype="xsd:string" id="meta7239" property="format" xsi:type="nex:LiteralMeta"/>
      </node>
      <node about="#node7240" id="node7240" label="D.flagrans_RVD87891.1/1-436">
        <meta content=" x=0.0 y=906.0;" datatype="xsd:string" id="meta7241" property="format" xsi:type="nex:LiteralMeta"/>
      </node>
      <node about="#node7242" id="node7242" label="95.7/100">
        <meta content=" x=-1.0 y=907.5;" datatype="xsd:string" id="meta7243" property="format" xsi:type="nex:LiteralMeta"/>
      </node>
      <node about="#node7244" id="node7244" label="A.oligospora_TGJ63240.1/1-439">
        <meta content=" x=0.0 y=907.0;" datatype="xsd:string" id="meta7245" property="format" xsi:type="nex:LiteralMeta"/>
      </node>
      <node about="#node7246" id="node7246" label="A.oligospora_XP_011118493.1/1-439">
        <meta content=" x=0.0 y=908.0;" datatype="xsd:string" id="meta7247" property="format" xsi:type="nex:LiteralMeta"/>
      </node>
      <node about="#node7264" id="node7264" label="100/100">
        <meta content=" x=-3.0 y=909.875;" datatype="xsd:string" id="meta7265" property="format" xsi:type="nex:LiteralMeta"/>
      </node>
      <node about="#node7266" id="node7266" label="P.gracilis_TFK98009.1/1-425">
        <meta content=" x=0.0 y=909.0;" datatype="xsd:string" id="meta7267" property="format" xsi:type="nex:LiteralMeta"/>
      </node>
      <node about="#node7268" id="node7268" label="99.6/100">
        <meta content=" x=-2.0 y=910.75;" datatype="xsd:string" id="meta7269" property="format" xsi:type="nex:LiteralMeta"/>
      </node>
      <node about="#node7270" id="node7270" label="P.gracilis_TFL00845.1/1-425">
        <meta content=" x=0.0 y=910.0;" datatype="xsd:string" id="meta7271" property="format" xsi:type="nex:LiteralMeta"/>
      </node>
      <node about="#node7272" id="node7272" label="99.3/100">
        <meta content=" x=-1.0 y=911.5;" datatype="xsd:string" id="meta7273" property="format" xsi:type="nex:LiteralMeta"/>
      </node>
      <node about="#node7274" id="node7274" label="P.gracilis_TFL00808.1/1-423">
        <meta content=" x=0.0 y=911.0;" datatype="xsd:string" id="meta7275" property="format" xsi:type="nex:LiteralMeta"/>
      </node>
      <node about="#node7276" id="node7276" label="P.gracilis_TFK98486.1/1-432">
        <meta content=" x=0.0 y=912.0;" datatype="xsd:string" id="meta7277" property="format" xsi:type="nex:LiteralMeta"/>
      </node>
      <node about="#node7298" id="node7298" label="63.3/10">
        <meta content=" x=-23.0 y=1074.4326;" datatype="xsd:string" id="meta7299" property="format" xsi:type="nex:LiteralMeta"/>
      </node>
      <node about="#node7300" id="node7300" label="85.3/98">
        <meta content=" x=-22.0 y=1059.8652;" datatype="xsd:string" id="meta7301" property="format" xsi:type="nex:LiteralMeta"/>
      </node>
      <node about="#node7302" id="node7302" label="42.7/95">
        <meta content=" x=-21.0 y=1045.6993;" datatype="xsd:string" id="meta7303" property="format" xsi:type="nex:LiteralMeta"/>
      </node>
      <node about="#node7304" id="node7304" label="93.9/21">
        <meta content=" x=-20.0 y=1029.6954;" datatype="xsd:string" id="meta7305" property="format" xsi:type="nex:LiteralMeta"/>
      </node>
      <node about="#node7306" id="node7306" label="97.5/91">
        <meta content=" x=-19.0 y=1013.27765;" datatype="xsd:string" id="meta7307" property="format" xsi:type="nex:LiteralMeta"/>
      </node>
      <node about="#node7308" id="node7308" label="96.1/94">
        <meta content=" x=-18.0 y=994.9303;" datatype="xsd:string" id="meta7309" property="format" xsi:type="nex:LiteralMeta"/>
      </node>
      <node about="#node7310" id="node7310" label="55.8/60">
        <meta content=" x=-17.0 y=973.73627;" datatype="xsd:string" id="meta7311" property="format" xsi:type="nex:LiteralMeta"/>
      </node>
      <node about="#node7312" id="node7312" label="89.4/66">
        <meta content=" x=-16.0 y=966.60535;" datatype="xsd:string" id="meta7313" property="format" xsi:type="nex:LiteralMeta"/>
      </node>
      <node about="#node7314" id="node7314" label="50.5/95">
        <meta content=" x=-15.0 y=959.3357;" datatype="xsd:string" id="meta7315" property="format" xsi:type="nex:LiteralMeta"/>
      </node>
      <node about="#node7316" id="node7316" label="94.5/64">
        <meta content=" x=-14.0 y=947.6714;" datatype="xsd:string" id="meta7317" property="format" xsi:type="nex:LiteralMeta"/>
      </node>
      <node about="#node7318" id="node7318" label="99.9/100">
        <meta content=" x=-13.0 y=930.2295;" datatype="xsd:string" id="meta7319" property="format" xsi:type="nex:LiteralMeta"/>
      </node>
      <node about="#node7320" id="node7320" label="100/100">
        <meta content=" x=-12.0 y=921.8159;" datatype="xsd:string" id="meta7321" property="format" xsi:type="nex:LiteralMeta"/>
      </node>
      <node about="#node7322" id="node7322" label="17.9/43">
        <meta content=" x=-11.0 y=915.63184;" datatype="xsd:string" id="meta7323" property="format" xsi:type="nex:LiteralMeta"/>
      </node>
      <node about="#node7324" id="node7324" label="M.libera_KZZ92867.1/1-415">
        <meta content=" x=0.0 y=913.0;" datatype="xsd:string" id="meta7325" property="format" xsi:type="nex:LiteralMeta"/>
      </node>
      <node about="#node7326" id="node7326" label="99.3/100">
        <meta content=" x=-10.0 y=918.2637;" datatype="xsd:string" id="meta7327" property="format" xsi:type="nex:LiteralMeta"/>
      </node>
      <node about="#node7328" id="node7328" label="100/100">
        <meta content=" x=-1.0 y=914.5;" datatype="xsd:string" id="meta7329" property="format" xsi:type="nex:LiteralMeta"/>
      </node>
      <node about="#node7330" id="node7330" label="P.chlamydosporia_XP_018142681.1/1-402">
        <meta content=" x=0.0 y=914.0;" datatype="xsd:string" id="meta7331" property="format" xsi:type="nex:LiteralMeta"/>
      </node>
      <node about="#node7332" id="node7332" label="P.chlamydosporia_RZR65715.1/1-413">
        <meta content=" x=0.0 y=915.0;" datatype="xsd:string" id="meta7333" property="format" xsi:type="nex:LiteralMeta"/>
      </node>
      <node about="#node7338" id="node7338" label="94.3/100">
        <meta content=" x=-9.0 y=922.02734;" datatype="xsd:string" id="meta7339" property="format" xsi:type="nex:LiteralMeta"/>
      </node>
      <node about="#node7340" id="node7340" label="41.2/90">
        <meta content=" x=-8.0 y=917.0547;" datatype="xsd:string" id="meta7341" property="format" xsi:type="nex:LiteralMeta"/>
      </node>
      <node about="#node7342" id="node7342" label="M.album_KHN93718.1/1-410">
        <meta content=" x=0.0 y=916.0;" datatype="xsd:string" id="meta7343" property="format" xsi:type="nex:LiteralMeta"/>
      </node>
      <node about="#node7344" id="node7344" label="93/91">
        <meta content=" x=-7.0 y=918.1094;" datatype="xsd:string" id="meta7345" property="format" xsi:type="nex:LiteralMeta"/>
      </node>
      <node about="#node7346" id="node7346" label="M.acridum_XP_007815079.1/1-418">
        <meta content=" x=0.0 y=917.0;" datatype="xsd:string" id="meta7347" property="format" xsi:type="nex:LiteralMeta"/>
      </node>
      <node about="#node7348" id="node7348" label="58.3/91">
        <meta content=" x=-6.0 y=919.21875;" datatype="xsd:string" id="meta7349" property="format" xsi:type="nex:LiteralMeta"/>
      </node>
      <node about="#node7350" id="node7350" label="M.majus_KID94808.1/1-418">
        <meta content=" x=0.0 y=918.0;" datatype="xsd:string" id="meta7351" property="format" xsi:type="nex:LiteralMeta"/>
      </node>
      <node about="#node7352" id="node7352" label="96.4/100">
        <meta content=" x=-5.0 y=920.4375;" datatype="xsd:string" id="meta7353" property="format" xsi:type="nex:LiteralMeta"/>
      </node>
      <node about="#node7354" id="node7354" label="M.guizhouense_KID84106.1/1-402">
        <meta content=" x=0.0 y=919.0;" datatype="xsd:string" id="meta7355" property="format" xsi:type="nex:LiteralMeta"/>
      </node>
      <node about="#node7356" id="node7356" label="74.7/100">
        <meta content=" x=-4.0 y=921.875;" datatype="xsd:string" id="meta7357" property="format" xsi:type="nex:LiteralMeta"/>
      </node>
      <node about="#node7358" id="node7358" label="M.brunneum_XP_014540240.1/1-402">
        <meta content=" x=0.0 y=920.0;" datatype="xsd:string" id="meta7359" property="format" xsi:type="nex:LiteralMeta"/>
      </node>
      <node about="#node7360" id="node7360" label="82.9/100">
        <meta content=" x=-3.0 y=923.75;" datatype="xsd:string" id="meta7361" property="format" xsi:type="nex:LiteralMeta"/>
      </node>
      <node about="#node7362" id="node7362" label="79.5/99">
        <meta content=" x=-2.0 y=922.25;" datatype="xsd:string" id="meta7363" property="format" xsi:type="nex:LiteralMeta"/>
      </node>
      <node about="#node7364" id="node7364" label="0/99">
        <meta content=" x=-1.0 y=921.5;" datatype="xsd:string" id="meta7365" property="format" xsi:type="nex:LiteralMeta"/>
      </node>
      <node about="#node7366" id="node7366" label="M.anisopliae_KID64568.1/1-402">
        <meta content=" x=0.0 y=921.0;" datatype="xsd:string" id="meta7367" property="format" xsi:type="nex:LiteralMeta"/>
      </node>
      <node about="#node7368" id="node7368" label="M.anisopliae_KJK87329.1/1-402">
        <meta content=" x=0.0 y=922.0;" datatype="xsd:string" id="meta7369" property="format" xsi:type="nex:LiteralMeta"/>
      </node>
      <node about="#node7374" id="node7374" label="M.anisopliae_KFG81500.1/1-418">
        <meta content=" x=0.0 y=923.0;" datatype="xsd:string" id="meta7375" property="format" xsi:type="nex:LiteralMeta"/>
      </node>
      <node about="#node7380" id="node7380" label="78.5/100">
        <meta content=" x=-2.0 y=925.25;" datatype="xsd:string" id="meta7381" property="format" xsi:type="nex:LiteralMeta"/>
      </node>
      <node about="#node7382" id="node7382" label="0/100">
        <meta content=" x=-1.0 y=924.5;" datatype="xsd:string" id="meta7383" property="format" xsi:type="nex:LiteralMeta"/>
      </node>
      <node about="#node7384" id="node7384" label="M.anisopliae_AAB68600.1/1-418">
        <meta content=" x=0.0 y=924.0;" datatype="xsd:string" id="meta7385" property="format" xsi:type="nex:LiteralMeta"/>
      </node>
      <node about="#node7386" id="node7386" label="M.robertsii_XP_007817522.1/1-402">
        <meta content=" x=0.0 y=925.0;" datatype="xsd:string" id="meta7387" property="format" xsi:type="nex:LiteralMeta"/>
      </node>
      <node about="#node7392" id="node7392" label="M.anisopliae_ACH54169.1/1-418">
        <meta content=" x=0.0 y=926.0;" datatype="xsd:string" id="meta7393" property="format" xsi:type="nex:LiteralMeta"/>
      </node>
      <node about="#node7422" id="node7422" label="M.rileyi_OAA51448.1/1-426">
        <meta content=" x=0.0 y=927.0;" datatype="xsd:string" id="meta7423" property="format" xsi:type="nex:LiteralMeta"/>
      </node>
      <node about="#node7436" id="node7436" label="U.virens_KDB18698.1/1-497">
        <meta content=" x=0.0 y=928.0;" datatype="xsd:string" id="meta7437" property="format" xsi:type="nex:LiteralMeta"/>
      </node>
      <node about="#node7442" id="node7442" label="82.7/100">
        <meta content=" x=-11.0 y=938.64307;" datatype="xsd:string" id="meta7443" property="format" xsi:type="nex:LiteralMeta"/>
      </node>
      <node about="#node7444" id="node7444" label="100/100">
        <meta content=" x=-6.0 y=935.0469;" datatype="xsd:string" id="meta7445" property="format" xsi:type="nex:LiteralMeta"/>
      </node>
      <node about="#node7446" id="node7446" label="94.6/100">
        <meta content=" x=-5.0 y=932.59375;" datatype="xsd:string" id="meta7447" property="format" xsi:type="nex:LiteralMeta"/>
      </node>
      <node about="#node7448" id="node7448" label="99.8/100">
        <meta content=" x=-4.0 y=930.4375;" datatype="xsd:string" id="meta7449" property="format" xsi:type="nex:LiteralMeta"/>
      </node>
      <node about="#node7450" id="node7450" label="B.brongniartii_OAA40519.1/1-408">
        <meta content=" x=0.0 y=929.0;" datatype="xsd:string" id="meta7451" property="format" xsi:type="nex:LiteralMeta"/>
      </node>
      <node about="#node7452" id="node7452" label="94.6/100">
        <meta content=" x=-3.0 y=931.875;" datatype="xsd:string" id="meta7453" property="format" xsi:type="nex:LiteralMeta"/>
      </node>
      <node about="#node7454" id="node7454" label="76.9/100">
        <meta content=" x=-2.0 y=930.75;" datatype="xsd:string" id="meta7455" property="format" xsi:type="nex:LiteralMeta"/>
      </node>
      <node about="#node7456" id="node7456" label="B.bassiana_PQK13322.1/1-416">
        <meta content=" x=0.0 y=930.0;" datatype="xsd:string" id="meta7457" property="format" xsi:type="nex:LiteralMeta"/>
      </node>
      <node about="#node7458" id="node7458" label="26.6/100">
        <meta content=" x=-1.0 y=931.5;" datatype="xsd:string" id="meta7459" property="format" xsi:type="nex:LiteralMeta"/>
      </node>
      <node about="#node7460" id="node7460" label="B.bassiana_XP_008601566.1/1-411">
        <meta content=" x=0.0 y=931.0;" datatype="xsd:string" id="meta7461" property="format" xsi:type="nex:LiteralMeta"/>
      </node>
      <node about="#node7462" id="node7462" label="B.bassiana_KGQ08143.1/1-398">
        <meta content=" x=0.0 y=932.0;" datatype="xsd:string" id="meta7463" property="format" xsi:type="nex:LiteralMeta"/>
      </node>
      <node about="#node7472" id="node7472" label="B.bassiana_PMB72543.1/1-414">
        <meta content=" x=0.0 y=933.0;" datatype="xsd:string" id="meta7473" property="format" xsi:type="nex:LiteralMeta"/>
      </node>
      <node about="#node7482" id="node7482" label="96.3/100">
        <meta content=" x=-2.0 y=934.75;" datatype="xsd:string" id="meta7483" property="format" xsi:type="nex:LiteralMeta"/>
      </node>
      <node about="#node7484" id="node7484" label="C.fumosorosea_XP_018700988.1/1-409">
        <meta content=" x=0.0 y=934.0;" datatype="xsd:string" id="meta7485" property="format" xsi:type="nex:LiteralMeta"/>
      </node>
      <node about="#node7486" id="node7486" label="99.8/100">
        <meta content=" x=-1.0 y=935.5;" datatype="xsd:string" id="meta7487" property="format" xsi:type="nex:LiteralMeta"/>
      </node>
      <node about="#node7488" id="node7488" label="C.militaris_ATY65742.1/1-411">
        <meta content=" x=0.0 y=935.0;" datatype="xsd:string" id="meta7489" property="format" xsi:type="nex:LiteralMeta"/>
      </node>
      <node about="#node7490" id="node7490" label="C.militaris_XP_006665943.1/1-405">
        <meta content=" x=0.0 y=936.0;" datatype="xsd:string" id="meta7491" property="format" xsi:type="nex:LiteralMeta"/>
      </node>
      <node about="#node7504" id="node7504" label="99.2/100">
        <meta content=" x=-1.0 y=937.5;" datatype="xsd:string" id="meta7505" property="format" xsi:type="nex:LiteralMeta"/>
      </node>
      <node about="#node7506" id="node7506" label="C.confragosa_OAA72837.1/1-416">
        <meta content=" x=0.0 y=937.0;" datatype="xsd:string" id="meta7507" property="format" xsi:type="nex:LiteralMeta"/>
      </node>
      <node about="#node7508" id="node7508" label="C.confragosa_OAQ96463.1/1-372">
        <meta content=" x=0.0 y=938.0;" datatype="xsd:string" id="meta7509" property="format" xsi:type="nex:LiteralMeta"/>
      </node>
      <node about="#node7518" id="node7518" label="83.9/99">
        <meta content=" x=-10.0 y=942.23926;" datatype="xsd:string" id="meta7519" property="format" xsi:type="nex:LiteralMeta"/>
      </node>
      <node about="#node7520" id="node7520" label="100/100">
        <meta content=" x=-1.0 y=939.5;" datatype="xsd:string" id="meta7521" property="format" xsi:type="nex:LiteralMeta"/>
      </node>
      <node about="#node7522" id="node7522" label="U.virens_KDB11931.1/1-422">
        <meta content=" x=0.0 y=939.0;" datatype="xsd:string" id="meta7523" property="format" xsi:type="nex:LiteralMeta"/>
      </node>
      <node about="#node7524" id="node7524" label="U.virens_GAO17556.1/1-418">
        <meta content=" x=0.0 y=940.0;" datatype="xsd:string" id="meta7525" property="format" xsi:type="nex:LiteralMeta"/>
      </node>
      <node about="#node7530" id="node7530" label="37.9/90">
        <meta content=" x=-9.0 y=944.9785;" datatype="xsd:string" id="meta7531" property="format" xsi:type="nex:LiteralMeta"/>
      </node>
      <node about="#node7532" id="node7532" label="C.purpurea_CCE30178.1/1-429">
        <meta content=" x=0.0 y=941.0;" datatype="xsd:string" id="meta7533" property="format" xsi:type="nex:LiteralMeta"/>
      </node>
      <node about="#node7534" id="node7534" label="98.3/100">
        <meta content=" x=-8.0 y=948.95703;" datatype="xsd:string" id="meta7535" property="format" xsi:type="nex:LiteralMeta"/>
      </node>
      <node about="#node7536" id="node7536" label="86.8/100">
[truncated: 1,541,032 more chars]
