# Supplementary material for: Biochemical and genetic analysis of Ecm14, a conserved fungal pseudopeptidase
Source: BMC Mol Cell Biol. 2020 Nov 30;21:86. doi: 10.1186/s12860-020-00330-w (PMC7706225; doi:10.1186/s12860-020-00330-w)
Supplement: Supplementary file 5 — Additional file 5. Gene Ontology (GO) Data. [file 12860_2020_330_MOESM5_ESM.xlsx]

## Sheet: RAW
Sample	GO Aspect	Threshold	GOID	TERM	CORRECTED_PVALUE	-LOG10	UNCORRECTED_PVALUE	NUM_LIST_ANNOTATIONS	LIST_SIZE	TOTAL_NUM_ANNOTATIONS	POPULATION_SIZE	FDR_RATE	EXPECTED_FALSE_POSITIVES	ANNOTATED_GENES
ECM14	Function	N/A	GO:0008289	lipid binding	9.15606e-05	4.03829	8.03163e-07	10	71	137	7166	0	0	YOR132W, YDR080W, YDR323C, YDR425W, YBR200W, YOR069W, YDL077C, YLL006W, YOR270C, YCR009C
ECM14	Function	N/A	GO:0035091	phosphatidylinositol binding	0.000127931	3.89303	1.1222e-06	8	71	81	7166	0	0	YDR080W, YOR132W, YDR323C, YDR425W, YBR200W, YDL077C, YOR069W, YOR270C
ECM14	Function	N/A	GO:0005515	protein binding	0.000425889	3.3707	3.73587e-06	25	71	984	7166	0	0	YOR276W, YJR060W, YDR137W, YBL007C, YJR065C, YNL298W, YDR424C, YAL002W, YDL077C, YOR106W, YCR009C, YAL005C, YPL016W, YPL240C, YDR080W, YJR017C, YHL034C, YNL297C, YDR320C, YDR385W, YKL005C, YOR270C, YHL031C, YOR244W, YMR204C
ECM14	Function	N/A	GO:0005543	phospholipid binding	0.00129713	2.88702	1.13783e-05	8	71	110	7166	0	0	YBR200W, YDR425W, YDR323C, YOR132W, YDR080W, YOR270C, YOR069W, YDL077C
ECM14	Function	N/A	GO:0032266	phosphatidylinositol-3-phosphate binding	0.00243225	2.61399	2.13355e-05	5	71	35	7166	0	0	YDR425W, YBR200W, YOR132W, YOR069W, YDR323C
ECM14	Function	N/A	GO:1901981	phosphatidylinositol phosphate binding	0.00453496	2.34343	3.97804e-05	6	71	65	7166	0	0	YDR323C, YOR069W, YOR132W, YBR200W, YOR270C, YDR425W
ECM14	Function	N/A	GO:0005488	binding	0.0560526	1.2514	0.000491689	49	71	3514	7166	0.0229	0.16	YJR117W, YNL298W, YJR065C, YGR229C, YDR137W, YML117W, YOR132W, YDR424C, YLR384C, YDL077C, YAL002W, YAL005C, YPL016W, YPR042C, YJR017C, YDR323C, YPL240C, YBR200W, YDR320C, YOR069W, YIL145C, YHL027W, YOR198C, YMR204C, YOR244W, YHL031C, YOR270C, YBL007C, YJR060W, YOR276W, YKL144C, YMR114C, YOR106W, YCR009C, YDL192W, YDR080W, YDR081C, YLR262C, YDR425W, YNL238W, YMR021C, YNL297C, YDL191W, YHL034C, YLL…
ECM14	Function	N/A	GO:0019899	enzyme binding	0.321947	0.492216	0.0028241	8	71	246	7166	0.1075	0.86	YNL297C, YDR137W, YNL298W, YJR017C, YDR080W, YOR270C, YAL002W, YDL077C
ECM14	Function	N/A	GO:0051020	GTPase binding	0.47781	0.320745	0.00419131	5	71	108	7166	0.16	1.44	YDR137W, YAL002W, YDR080W, YDL077C, YNL297C
ECM14	Function	N/A	GO:0017137	Rab GTPase binding	0.55418	0.256349	0.00486123	3	71	35	7166	0.154	1.54	YDR080W, YDL077C, YDR137W
ECM14	Function	N/A	GO:0016787	hydrolase activity	0.7182	0.143755	0.0063	19	71	1064	7166	0.1855	2.04	YDR144C, YDR424C, YMR114C, YJR117W, YPL116W, YPL016W, YAL005C, YLL010C, YHR129C, YLR262C, YKL212W, YMR095C, YNL238W, YDL192W, YPL240C, YOR270C, YNL066W, YDR385W, YDR049W
ECM14	Function	N/A	GO:0043167	ion binding	1	0	0.0106689	25	71	1624	7166	0.2517	3.02	YOR132W, YJR117W, YNL298W, YJR065C, YDL077C, YAL002W, YPL016W, YAL005C, YDR080W, YPL240C, YDL192W, YDR323C, YNL238W, YMR021C, YDR425W, YBR200W, YLR262C, YOR069W, YIL145C, YDR049W, YDL164C, YDR385W, YOR270C, YKL005C, YHL027W
ECM14	Function	N/A	GO:0043168	anion binding	1	0	0.0135919	17	71	982	7166	0.2738	3.56	YLR262C, YBR200W, YDR425W, YDR323C, YDL192W, YPL240C, YDR080W, YOR270C, YDR385W, YDL164C, YIL145C, YOR069W, YJR065C, YNL298W, YOR132W, YAL005C, YDL077C
ECM14	Function	N/A	GO:0003774	motor activity	1	0	0.0163895	2	71	20	7166	0.2957	4.14	YDR424C, YHR129C
ECM14	Function	N/A	GO:0005085	guanyl-nucleotide exchange factor activity	1	0	0.0169299	3	71	55	7166	0.284	4.26	YDR137W, YDL077C, YNL297C
ECM14	Function	N/A	GO:0000976	transcription regulatory region sequence-specific DNA binding	1	0	0.0183925	5	71	155	7166	0.2838	4.54	YJR060W, YDR081C, YPL016W, YMR021C, YKL005C
ECM14	Function	N/A	GO:0044212	transcription regulatory region DNA binding	1	0	0.0188586	5	71	156	7166	0.2741	4.66	YKL005C, YMR021C, YPL016W, YDR081C, YJR060W
ECM14	Function	N/A	GO:0001067	regulatory region nucleic acid binding	1	0	0.0198142	5	71	158	7166	0.2622	4.72	YJR060W, YPL016W, YDR081C, YMR021C, YKL005C
ECM14	Function	N/A	GO:0017111	nucleoside-triphosphatase activity	1	0	0.0211573	9	71	417	7166	0.2558	4.86	YLR262C, YDR424C, YDL192W, YPL240C, YPL016W, YAL005C, YOR270C, YDR385W, YHR129C
ECM14	Function	N/A	GO:0001227	transcriptional repressor activity, RNA polymerase II transcription regulatory region sequence-specific DNA binding	1	0	0.0214119	2	71	23	7166	0.265	5.3	YJR060W, YHL027W
ECM14	Function	N/A	GO:0001102	RNA polymerase II activating transcription factor binding	1	0	0.0232107	2	71	24	7166	0.26	5.46	YJR060W, YPL016W
ECM14	Function	N/A	GO:0005484	SNAP receptor activity	1	0	0.0232107	2	71	24	7166	0.2482	5.46	YOR106W, YHL031C
ECM14	Function	N/A	GO:0000977	RNA polymerase II regulatory region sequence-specific DNA binding	1	0	0.0232602	4	71	110	7166	0.2435	5.6	YJR060W, YDR081C, YMR021C, YKL005C
ECM14	Function	N/A	GO:0001012	RNA polymerase II regulatory region DNA binding	1	0	0.0232602	4	71	110	7166	0.2333	5.6	YDR081C, YMR021C, YKL005C, YJR060W
ECM14	Function	N/A	GO:0033613	activating transcription factor binding	1	0	0.0250695	2	71	25	7166	0.2408	6.02	YPL016W, YJR060W
ECM14	Function	N/A	GO:0005088	Ras guanyl-nucleotide exchange factor activity	1	0	0.0269872	2	71	26	7166	0.2508	6.52	YDL077C, YDR137W
ECM14	Function	N/A	GO:0031369	translation initiation factor binding	1	0	0.0269872	2	71	26	7166	0.2415	6.52	YHL034C, YOR276W
ECM14	Function	N/A	GO:0008233	peptidase activity	1	0	0.0298696	5	71	176	7166	0.255	7.14	YDR144C, YNL238W, YMR114C, YJR117W, YDR049W
ECM14	Function	N/A	GO:0016462	pyrophosphatase activity	1	0	0.0310157	9	71	446	7166	0.2559	7.42	YLR262C, YDR424C, YDL192W, YPL240C, YPL016W, YAL005C, YOR270C, YDR385W, YHR129C
ECM14	Function	N/A	GO:0016817	hydrolase activity, acting on acid anhydrides	1	0	0.0310157	9	71	446	7166	0.2473	7.42	YDL192W, YPL240C, YLR262C, YDR424C, YDR385W, YHR129C, YPL016W, YAL005C, YOR270C
ECM14	Function	N/A	GO:0016818	hydrolase activity, acting on acid anhydrides, in phosphorus-containing anhydrides	1	0	0.0310157	9	71	446	7166	0.2394	7.42	YLR262C, YDR424C, YPL240C, YDL192W, YOR270C, YAL005C, YPL016W, YHR129C, YDR385W
ECM14	Function	N/A	GO:0017016	Ras GTPase binding	1	0	0.03919	3	71	76	7166	0.2762	8.84	YDR137W, YDR080W, YDL077C
ECM14	Function	N/A	GO:0031267	small GTPase binding	1	0	0.0431768	3	71	79	7166	0.2842	9.38	YDR137W, YDR080W, YDL077C
ECM14	Function	N/A	GO:0003729	mRNA binding	1	0	0.0501819	5	71	203	7166	0.3241	11.02	YPR042C, YOR198C, YDL191W, YHL034C, YML117W
ECM14	Function	N/A	GO:1990837	sequence-specific double-stranded DNA binding	1	0	0.0510595	5	71	204	7166	0.3171	11.1	YJR060W, YDR081C, YPL016W, YMR021C, YKL005C
ECM14	Function	N/A	GO:0140110	transcription regulator activity	1	0	0.0511101	6	71	271	7166	0.3089	11.12	YKL005C, YMR021C, YOR244W, YGL151W, YHL027W, YJR060W
ECM14	Function	N/A	GO:0000978	RNA polymerase II proximal promoter sequence-specific DNA binding	1	0	0.0517358	3	71	85	7166	0.3114	11.52	YJR060W, YDR081C, YMR021C
ECM14	Function	N/A	GO:0003924	GTPase activity	1	0	0.0517358	3	71	85	7166	0.3032	11.52	YDL192W, YDR385W, YLR262C
ECM14	Function	N/A	GO:0043130	ubiquitin binding	1	0	0.064646	2	71	42	7166	0.3492	13.62	YBL007C, YDR320C
ECM14	Function	N/A	GO:0016811	hydrolase activity, acting on carbon-nitrogen (but not peptide) bonds, in linear amides	1	0	0.0673768	2	71	43	7166	0.3615	14.46	YPL116W, YMR095C
ECM14	Function	N/A	GO:0000049	tRNA binding	1	0	0.0701456	2	71	44	7166	0.3766	15.44	YLR384C, YAL005C
ECM14	Function	N/A	GO:0000987	proximal promoter sequence-specific DNA binding	1	0	0.0746089	3	71	99	7166	0.38	15.96	YDR081C, YMR021C, YJR060W
ECM14	Function	N/A	GO:0008080	N-acetyltransferase activity	1	0	0.0786697	2	71	47	7166	0.3823	16.44	YOR244W, YDR071C
ECM14	Function	N/A	GO:0032182	ubiquitin-like protein binding	1	0	0.0815804	2	71	48	7166	0.3845	16.92	YBL007C, YDR320C
ECM14	Function	N/A	GO:0003677	DNA binding	1	0	0.0821258	10	71	618	7166	0.3818	17.18	YJR060W, YGR229C, YMR114C, YMR021C, YDR081C, YKL144C, YDL164C, YKL005C, YPL016W, YHL027W
ECM14	Function	N/A	GO:0001883	purine nucleoside binding	1	0	0.0855785	3	71	105	7166	0.3909	17.98	YDR385W, YDL192W, YLR262C
ECM14	Function	N/A	GO:0005525	GTP binding	1	0	0.0855785	3	71	105	7166	0.3826	17.98	YLR262C, YDR385W, YDL192W
ECM14	Function	N/A	GO:0019001	guanyl nucleotide binding	1	0	0.0855785	3	71	105	7166	0.3746	17.98	YLR262C, YDR385W, YDL192W
ECM14	Function	N/A	GO:0032550	purine ribonucleoside binding	1	0	0.0855785	3	71	105	7166	0.3669	17.98	YLR262C, YDL192W, YDR385W
ECM14	Function	N/A	GO:0032561	guanyl ribonucleotide binding	1	0	0.0855785	3	71	105	7166	0.3596	17.98	YDL192W, YDR385W, YLR262C
ECM14	Function	N/A	GO:0070011	peptidase activity, acting on L-amino acid peptides	1	0	0.0860909	4	71	169	7166	0.3545	18.08	YJR117W, YDR049W, YDR144C, YNL238W
ECM14	Function	N/A	GO:0001085	RNA polymerase II transcription factor binding	1	0	0.0875003	2	71	50	7166	0.3558	18.5	YJR060W, YPL016W
ECM14	Function	N/A	GO:0001882	nucleoside binding	1	0	0.0913086	3	71	108	7166	0.3623	19.2	YDR385W, YDL192W, YLR262C
ECM14	Function	N/A	GO:0032549	ribonucleoside binding	1	0	0.0913086	3	71	108	7166	0.3556	19.2	YDR385W, YDL192W, YLR262C
ECM14	Function	N/A	GO:0001228	transcriptional activator activity, RNA polymerase II transcription regulatory region sequence-specific DNA binding	1	0	0.0935454	2	71	52	7166	0.3604	19.82	YMR021C, YJR060W
ECM14	Function	N/A	GO:0000988	transcription factor activity, protein binding	1	0	0.0952162	3	71	110	7166	0.3636	20.36	YOR244W, YGL151W, YKL005C
ECM14	Function	N/A	GO:0016410	N-acyltransferase activity	1	0	0.0966126	2	71	53	7166	0.3681	20.98	YOR244W, YDR071C
ECM14	Function	N/A	GO:0042393	histone binding	1	0	0.0966126	2	71	53	7166	0.3617	20.98	YOR244W, YKL005C
ECM14	Function	N/A	GO:0016747	transferase activity, transferring acyl groups other than amino-acyl groups	1	0	0.0971957	3	71	111	7166	0.3614	21.32	YOR244W, YDR071C, YLR372W
ECM14	Function	N/A	GO:0003779	actin binding	1	0	0.102832	2	71	55	7166	0.369	22.14	YJR065C, YBL007C
ECM14	Function	N/A	GO:0003690	double-stranded DNA binding	1	0	0.106393	5	71	254	7166	0.3666	22.36	YKL005C, YMR021C, YPL016W, YDR081C, YJR060W
ECM14	Function	N/A	GO:0008135	translation factor activity, RNA binding	1	0	0.10916	2	71	57	7166	0.3668	22.74	YDR385W, YOR276W
ECM14	Function	N/A	GO:0008092	cytoskeletal protein binding	1	0	0.109421	3	71	117	7166	0.3613	22.76	YCR009C, YBL007C, YJR065C
ECM14	Function	N/A	GO:0004175	endopeptidase activity	1	0	0.111515	3	71	118	7166	0.3572	22.86	YNL238W, YDR144C, YJR117W
ECM14	Function	N/A	GO:0016887	ATPase activity	1	0	0.111759	5	71	258	7166	0.3523	22.9	YPL240C, YAL005C, YPL016W, YDR424C, YOR270C
ECM14	Function	N/A	GO:0098772	molecular function regulator	1	0	0.117066	6	71	338	7166	0.3573	23.58	YGL215W, YDR137W, YDL077C, YBR200W, YBR036C, YNL297C
ECM14	Function	N/A	GO:0003824	catalytic activity	1	0	0.12504	29	71	2415	7166	0.3642	24.4	YMR095C, YNL238W, YKL212W, YLR262C, YPL240C, YJR017C, YDL192W, YNL280C, YNL066W, YOR270C, YOR244W, YIL145C, YDR049W, YDR385W, YDL164C, YMR114C, YKL144C, YDR424C, YDR144C, YJR073C, YLR372W, YPL116W, YJR117W, YNL298W, YAL005C, YPL016W, YLL010C, YHR129C, YDR071C
ECM14	Function	N/A	GO:0016407	acetyltransferase activity	1	0	0.128726	2	71	63	7166	0.3659	24.88	YDR071C, YOR244W
ECM14	Function	N/A	GO:0140096	catalytic activity, acting on a protein	1	0	0.131817	9	71	595	7166	0.3675	25.36	YLL010C, YDR049W, YMR114C, YNL238W, YDR144C, YJR117W, YNL298W, YPL116W, YJR017C
ECM14	Function	N/A	GO:0016746	transferase activity, transferring acyl groups	1	0	0.140077	3	71	131	7166	0.3751	26.26	YOR244W, YDR071C, YLR372W
ECM14	Function	N/A	GO:0043565	sequence-specific DNA binding	1	0	0.16563	5	71	294	7166	0.4135	29.36	YJR060W, YKL005C, YMR021C, YPL016W, YDR081C
ECM14	Function	N/A	GO:0016810	hydrolase activity, acting on carbon-nitrogen (but not peptide) bonds	1	0	0.166433	2	71	74	7166	0.4131	29.74	YMR095C, YPL116W
ECM14	Function	N/A	GO:0000981	RNA polymerase II transcription factor activity, sequence-specific DNA binding	1	0	0.180667	3	71	148	7166	0.4186	30.56	YJR060W, YHL027W, YMR021C
ECM14	Function	N/A	GO:0051082	unfolded protein binding	1	0	0.194931	2	71	82	7166	0.4311	31.9	YAL005C, YPL240C
ECM14	Function	N/A	GO:0030674	protein binding, bridging	1	0	0.213051	2	71	87	7166	0.456	34.2	YMR204C, YBL007C
ECM14	Function	N/A	GO:0003712	transcription cofactor activity	1	0	0.216696	2	71	88	7166	0.4539	34.5	YGL151W, YOR244W
ECM14	Function	N/A	GO:0008134	transcription factor binding	1	0	0.224005	2	71	90	7166	0.4564	35.14	YJR060W, YPL016W
ECM14	Function	N/A	GO:0000989	transcription factor activity, transcription factor binding	1	0	0.227666	2	71	91	7166	0.4587	35.78	YGL151W, YOR244W
ECM14	Function	N/A	GO:0003700	DNA binding transcription factor activity	1	0	0.242476	3	71	172	7166	0.4724	37.32	YJR060W, YHL027W, YMR021C
ECM14	Function	N/A	GO:0042623	ATPase activity, coupled	1	0	0.253132	3	71	176	7166	0.4795	38.36	YPL016W, YDR424C, YOR270C
ECM14	Function	N/A	GO:0032403	protein complex binding	1	0	0.260777	2	71	100	7166	0.4857	39.34	YJR065C, YJR017C
ECM14	Function	N/A	GO:0003676	nucleic acid binding	1	0	0.275423	19	71	1660	7166	0.4917	40.32	YGR229C, YML117W, YOR276W, YJR060W, YKL144C, YMR114C, YLR384C, YPR042C, YAL005C, YPL016W, YDR081C, YHL034C, YDL191W, YMR021C, YDR385W, YDL164C, YOR198C, YHL027W, YKL005C
ECM14	Function	N/A	GO:0016874	ligase activity	1	0	0.279222	2	71	105	7166	0.499	41.42	YIL145C, YDL164C
ECM14	Function	N/A	GO:0044877	macromolecular complex binding	1	0	0.280837	4	71	271	7166	0.5026	42.22	YJR017C, YJR065C, YDR385W, YDR424C
ECM14	Function	N/A	GO:0016791	phosphatase activity	1	0	0.301321	2	71	111	7166	0.5344	45.42	YKL212W, YLL010C
ECM14	Function	N/A	GO:0046872	metal ion binding	1	0	0.312453	10	71	836	7166	0.5374	46.22	YMR021C, YNL238W, YDR323C, YJR117W, YHL027W, YPL016W, YKL005C, YDL164C, YDR049W, YAL002W
ECM14	Function	N/A	GO:0043169	cation binding	1	0	0.331357	10	71	850	7166	0.5552	48.3	YMR021C, YNL238W, YJR117W, YDR323C, YKL005C, YHL027W, YPL016W, YAL002W, YDR049W, YDL164C
ECM14	Function	N/A	GO:0035639	purine ribonucleoside triphosphate binding	1	0	0.346523	9	71	766	7166	0.5684	50.02	YLR262C, YDL192W, YNL298W, YJR065C, YPL240C, YAL005C, YDR385W, YDL164C, YIL145C
ECM14	Function	N/A	GO:0032555	purine ribonucleotide binding	1	0	0.353774	9	71	771	7166	0.5656	50.34	YLR262C, YPL240C, YDL192W, YNL298W, YJR065C, YAL005C, YIL145C, YDL164C, YDR385W
ECM14	Function	N/A	GO:0017076	purine nucleotide binding	1	0	0.36105	9	71	776	7166	0.5629	50.66	YPL240C, YJR065C, YNL298W, YDL192W, YLR262C, YIL145C, YDR385W, YDL164C, YAL005C
ECM14	Function	N/A	GO:0042578	phosphoric ester hydrolase activity	1	0	0.366765	2	71	129	7166	0.5629	51.22	YLL010C, YKL212W
ECM14	Function	N/A	GO:1901363	heterocyclic compound binding	1	0	0.376731	25	71	2353	7166	0.562	51.7	YPL016W, YAL005C, YPR042C, YLR384C, YKL144C, YMR114C, YNL298W, YJR065C, YGR229C, YML117W, YJR060W, YOR276W, YOR198C, YHL027W, YKL005C, YDL164C, YDR385W, YIL145C, YDR081C, YLR262C, YMR021C, YHL034C, YDL191W, YDL192W, YPL240C
ECM14	Function	N/A	GO:0032553	ribonucleotide binding	1	0	0.380066	9	71	789	7166	0.5628	52.34	YIL145C, YDR385W, YDL164C, YAL005C, YPL240C, YJR065C, YDL192W, YNL298W, YLR262C
ECM14	Function	N/A	GO:0097159	organic cyclic compound binding	1	0	0.390277	25	71	2367	7166	0.567	53.3	YJR060W, YOR276W, YNL298W, YGR229C, YML117W, YJR065C, YMR114C, YKL144C, YLR384C, YPL016W, YAL005C, YPR042C, YPL240C, YDL192W, YMR021C, YHL034C, YDL191W, YDR081C, YLR262C, YIL145C, YDR385W, YDL164C, YKL005C, YHL027W, YOR198C
ECM14	Function	N/A	GO:0097367	carbohydrate derivative binding	1	0	0.393295	9	71	798	7166	0.5627	53.46	YAL005C, YIL145C, YDR385W, YDL164C, YLR262C, YPL240C, YDL192W, YNL298W, YJR065C
ECM14	Function	N/A	GO:0000166	nucleotide binding	1	0	0.519363	9	71	884	7166	0.676	64.9	YAL005C, YDR385W, YDL164C, YIL145C, YLR262C, YJR065C, YNL298W, YDL192W, YPL240C
ECM14	Function	N/A	GO:1901265	nucleoside phosphate binding	1	0	0.519363	9	71	884	7166	0.6691	64.9	YJR065C, YNL298W, YDL192W, YPL240C, YLR262C, YDR385W, YDL164C, YIL145C, YAL005C
ECM14	Function	N/A	GO:0030234	enzyme regulator activity	1	0	0.548278	3	71	288	7166	0.6835	66.98	YGL215W, YBR036C, YBR200W
ECM14	Function	N/A	GO:0140097	catalytic activity, acting on DNA	1	0	0.604997	2	71	204	7166	0.7147	70.76	YPL016W, YDL164C
ECM14	Function	N/A	GO:0036094	small molecule binding	1	0	0.617478	9	71	955	7166	0.7176	71.76	YLR262C, YPL240C, YJR065C, YDL192W, YNL298W, YAL005C, YIL145C, YDR385W, YDL164C
ECM14	Function	N/A	GO:0005524	ATP binding	1	0	0.658847	6	71	667	7166	0.7406	74.8	YIL145C, YPL240C, YNL298W, YDL164C, YJR065C, YAL005C
ECM14	Function	N/A	GO:0032559	adenyl ribonucleotide binding	1	0	0.666136	6	71	672	7166	0.741	75.58	YDL164C, YJR065C, YNL298W, YPL240C, YIL145C, YAL005C
ECM14	Function	N/A	GO:0030554	adenyl nucleotide binding	1	0	0.671899	6	71	676	7166	0.7361	75.82	YPL240C, YIL145C, YDL164C, YJR065C, YNL298W, YAL005C
ECM14	Function	N/A	GO:0003735	structural constituent of ribosome	1	0	0.68667	2	71	237	7166	0.7381	76.76	YDL191W, YCR046C
ECM14	Function	N/A	GO:0016788	hydrolase activity, acting on ester bonds	1	0	0.705385	3	71	363	7166	0.7425	77.96	YKL212W, YDR049W, YLL010C
ECM14	Function	N/A	GO:0005198	structural molecule activity	1	0	0.715998	3	71	369	7166	0.7423	78.68	YCR046C, YHR129C, YDL191W
ECM14	Function	N/A	GO:0008144	drug binding	1	0	0.760327	6	71	744	7166	0.76	81.32	YIL145C, YPL240C, YNL298W, YJR065C, YDL164C, YAL005C
ECM14	Function	N/A	GO:0003723	RNA binding	1	0	0.765795	9	71	1083	7166	0.7537	81.4	YOR276W, YML117W, YHL034C, YDL191W, YDR385W, YLR384C, YPR042C, YAL005C, YOR198C
ECM14	Function	N/A	GO:0060090	molecular adaptor activity	1	0	0.796117	3	71	421	7166	0.7716	84.1	YBR200W, YMR204C, YBL007C
ECM14	Function	N/A	GO:0140098	catalytic activity, acting on RNA	1	0	0.816332	2	71	308	7166	0.7755	85.3	YKL144C, YDR049W
ECM14	Function	N/A	GO:0016772	transferase activity, transferring phosphorus-containing groups	1	0	0.898912	2	71	382	7166	0.8072	89.6	YNL298W, YKL144C
ECM14	Function	N/A	GO:0016740	transferase activity	1	0	0.91275	6	71	929	7166	0.808	90.5	YKL144C, YOR244W, YDR071C, YNL298W, YLR372W, YJR073C
ECM14	Function	N/A	GO:0005215	transporter activity	1	0	0.924664	2	71	417	7166	0.8057	91.04	YLL006W, YOR270C
ECM14	Function	N/A	GO:0003674	molecular_function	1	0	0.999992	10	71	2586	7166	0.8332	94.98	YOR106W, YDL192W, YDR080W, YMR021C, YDR425W, YDR385W, YLL006W, YDR049W, YKL005C, YJR065C, YJR073C, YLR372W, YOR132W, YDR144C, YAL002W, YHR129C, YDL077C, YPL016W, YJR017C, YPL240C, YDR383C, YKL212W, YIL145C, YOR069W, YOR198C, YMR204C, YHL027W, YOR270C, YHL031C, YBL007C, YOR276W, YJR060W, YGL151W, YKL144C, YMR114C, YLR242C, YBR106W, YCR009C, YLR262C, YDR081C, YHL034C, YDL191W, YMR095C, YNL297C, YNL…
ECM14	Process	N/A	GO:0016192	vesicle-mediated transport	1.97831e-05	4.70371	3.53269e-08	19	71	446	7166	0	0	YAL002W, YAL005C, YDL077C, YOR106W, YLR372W, YLR262C, YDR323C, YOR069W, YDR425W, YNL297C, YDR137W, YDR320C, YDL192W, YDR080W, YBL007C, YLR242C, YCR009C, YHL031C, YOR132W
ECM14	Process	N/A	GO:0046907	intracellular transport	5.90182e-05	4.22901	1.0539e-07	22	71	639	7166	0	0	YOR106W, YLR372W, YHR129C, YLR262C, YAL002W, YAL005C, YDL077C, YLL006W, YDL192W, YDR080W, YBL007C, YLR242C, YHL031C, YBR106W, YOR132W, YPL240C, YDR323C, YDR424C, YOR069W, YDR425W, YNL297C, YDR137W
ECM14	Process	N/A	GO:0051649	establishment of localization in cell	0.000172553	3.76308	3.0813e-07	22	71	679	7166	0	0	YOR132W, YPL240C, YBR106W, YHL031C, YBL007C, YLR242C, YDR080W, YDL192W, YDR137W, YDR425W, YNL297C, YOR069W, YDR323C, YDR424C, YHR129C, YLR262C, YLR372W, YOR106W, YLL006W, YDL077C, YAL005C, YAL002W
ECM14	Process	N/A	GO:0016197	endosomal transport	0.000449771	3.34701	8.03163e-07	10	71	137	7166	0	0	YNL297C, YDR425W, YDR137W, YAL002W, YDR323C, YOR069W, YLR262C, YOR132W, YLR372W, YBL007C
ECM14	Process	N/A	GO:0051641	cellular localization	0.000637687	3.19539	1.13873e-06	26	71	990	7166	0	0	YHR129C, YLR262C, YLR372W, YOR106W, YLL006W, YAL005C, YDL077C, YAL002W, YHL031C, YBR106W, YPL240C, YOR132W, YNL298W, YCR009C, YDR080W, YBL007C, YLR242C, YDL192W, YDR137W, YOR198C, YNL297C, YDR425W, YDR323C, YDR424C, YOR069W, YNL294C
ECM14	Process	N/A	GO:0016482	cytosolic transport	0.00257237	2.58967	4.59351e-06	7	71	69	7166	0	0	YDR425W, YNL297C, YDR137W, YOR132W, YLR262C, YOR069W, YDR323C
ECM14	Process	N/A	GO:0042147	retrograde transport, endosome to Golgi	0.0029294	2.53322	5.23107e-06	6	71	46	7166	0	0	YOR069W, YOR132W, YDR137W, YLR262C, YNL297C, YDR425W
ECM14	Process	N/A	GO:0065007	biological regulation	0.0179501	1.74593	3.20537e-05	38	71	2163	7166	0.0025	0.02	YJR060W, YNL294C, YOR270C, YMR095C, YGL151W, YKL005C, YDR320C, YBL007C, YGR229C, YBR200W, YLR242C, YHL027W, YHL031C, YPR042C, YPL116W, YOR276W, YDR144C, YDR081C, YOR244W, YJR017C, YHR129C, YHL034C, YOR069W, YDR424C, YOR198C, YPL016W, YBR036C, YDR080W, YGL215W, YMR021C, YNL298W, YPL240C, YJR065C, YDL077C, YAL005C, YLL010C, YDR385W, YLR384C
ECM14	Process	N/A	GO:0042886	amide transport	0.0245983	1.60909	4.39256e-05	19	71	715	7166	0.0022	0.02	YNL297C, YDR425W, YDR424C, YOR069W, YHL031C, YBR106W, YPL240C, YNL298W, YOR132W, YDL192W, YDR080W, YLR242C, YLL006W, YAL002W, YAL005C, YDL077C, YLR262C, YOR106W, YLR384C
ECM14	Process	N/A	GO:0045184	establishment of protein localization	0.0270921	1.56716	4.83787e-05	19	71	720	7166	0.002	0.02	YAL002W, YAL005C, YDL077C, YLL006W, YOR106W, YLR384C, YLR262C, YDR424C, YOR069W, YNL297C, YDR425W, YOR198C, YDL192W, YDR080W, YHL031C, YBR106W, YNL298W, YPL240C, YOR132W
ECM14	Process	N/A	GO:0006996	organelle organization	0.0273951	1.56233	4.89198e-05	30	71	1522	7166	0.0018	0.02	YDR323C, YMR204C, YDR424C, YNL294C, YJR060W, YDL164C, YGL151W, YOR198C, YPL016W, YDR080W, YBL007C, YDR320C, YHL031C, YNL298W, YPL240C, YNL066W, YCR009C, YDR071C, YAL005C, YPL116W, YJR065C, YDL077C, YLL006W, YOR276W, YJR017C, YOR244W, YOR106W, YHR129C, YLR262C, YGL060W
ECM14	Process	N/A	GO:0016043	cellular component organization	0.0333085	1.47744	5.94795e-05	37	71	2129	7166	0.0017	0.02	YDL164C, YOR198C, YPL016W, YDR424C, YMR204C, YDR323C, YNL066W, YPL240C, YNL298W, YDR080W, YLL006W, YAL005C, YDL077C, YJR065C, YLR262C, YOR106W, YGL151W, YKL005C, YOR270C, YJR060W, YNL294C, YCR009C, YDR071C, YHL027W, YHL031C, YDR320C, YGR229C, YLR242C, YBL007C, YBR200W, YDR144C, YOR276W, YPL116W, YHR129C, YGL060W, YJR017C, YOR244W
ECM14	Process	N/A	GO:0006906	vesicle fusion	0.0333162	1.47734	5.94932e-05	5	71	43	7166	0.0015	0.02	YHL031C, YDL077C, YDR323C, YDR080W, YOR106W
ECM14	Process	N/A	GO:0051234	establishment of localization	0.0460462	1.33681	8.22254e-05	28	71	1403	7166	0.0014	0.02	YAL002W, YAL005C, YDL077C, YLL006W, YLR384C, YOR106W, YLR372W, YLR262C, YHR129C, YOR270C, YDR424C, YDR323C, YOR069W, YNL297C, YDR425W, YDR137W, YOR198C, YDR320C, YDL192W, YDR080W, YLR242C, YBL007C, YCR009C, YBR106W, YHL031C, YOR132W, YPL240C, YNL298W
ECM14	Process	N/A	GO:0090174	organelle membrane fusion	0.0514853	1.28832	9.19381e-05	5	71	47	7166	0.0013	0.02	YHL031C, YDL077C, YDR323C, YDR080W, YOR106W
ECM14	Process	N/A	GO:0072318	clathrin coat disassembly	0.0542065	1.26595	9.67973e-05	2	71	2	7166	0.0025	0.04	YAL005C, YDR320C
ECM14	Process	N/A	GO:0072319	vesicle uncoating	0.0542065	1.26595	9.67973e-05	2	71	2	7166	0.0024	0.04	YDR320C, YAL005C
ECM14	Process	N/A	GO:0050794	regulation of cellular process	0.0543039	1.26517	9.69712e-05	31	71	1658	7166	0.0022	0.04	YHR129C, YDR385W, YLR384C, YOR244W, YJR017C, YDR081C, YLL010C, YDR144C, YOR276W, YDL077C, YJR065C, YPL116W, YAL005C, YPL240C, YNL298W, YHL031C, YHL027W, YGL215W, YMR021C, YBL007C, YGR229C, YBR200W, YDR080W, YPL016W, YOR198C, YMR095C, YGL151W, YKL005C, YHL034C, YNL294C, YJR060W
ECM14	Process	N/A	GO:0015031	protein transport	0.0546209	1.26264	9.75372e-05	18	71	692	7166	0.0021	0.04	YDR424C, YOR069W, YNL297C, YDR425W, YDR080W, YDL192W, YBR106W, YHL031C, YPL240C, YNL298W, YOR132W, YAL005C, YDL077C, YAL002W, YLL006W, YOR106W, YLR384C, YLR262C
ECM14	Process	N/A	GO:0007033	vacuole organization	0.0582444	1.23475	0.000104008	7	71	111	7166	0.002	0.04	YOR106W, YNL294C, YDL077C, YDR080W, YDR323C, YNL298W, YLR262C
ECM14	Process	N/A	GO:0015833	peptide transport	0.0657567	1.18206	0.000117423	18	71	702	7166	0.0019	0.04	YOR069W, YDR424C, YNL297C, YDR425W, YDL192W, YDR080W, YNL298W, YPL240C, YOR132W, YHL031C, YBR106W, YAL002W, YDL077C, YAL005C, YLL006W, YOR106W, YLR384C, YLR262C
ECM14	Process	N/A	GO:0006810	transport	0.0676606	1.16966	0.000120822	27	71	1354	7166	0.0018	0.04	YHR129C, YLR262C, YLR372W, YOR106W, YLR384C, YLL006W, YAL005C, YDL077C, YAL002W, YBR106W, YHL031C, YOR132W, YPL240C, YNL298W, YCR009C, YDR080W, YBL007C, YLR242C, YDR320C, YDL192W, YDR137W, YDR425W, YNL297C, YDR323C, YDR424C, YOR069W, YOR270C
ECM14	Process	N/A	GO:0008104	protein localization	0.0702468	1.15337	0.000125441	21	71	910	7166	0.0017	0.04	YDR080W, YBR200W, YDL192W, YHL031C, YBR106W, YNL298W, YOR132W, YPL240C, YDR424C, YOR069W, YNL294C, YOR198C, YNL297C, YDR425W, YOR106W, YLR384C, YLR262C, YAL005C, YDL077C, YAL002W, YLL006W
ECM14	Process	N/A	GO:0051179	localization	0.0789531	1.10263	0.000140988	30	71	1607	7166	0.0017	0.04	YHR129C, YLR262C, YOR106W, YLR384C, YLR372W, YLL006W, YAL002W, YAL005C, YDL077C, YCR009C, YBR106W, YHL031C, YNL298W, YOR132W, YPL240C, YDR320C, YDL192W, YDR080W, YLR242C, YBL007C, YBR200W, YDR425W, YNL297C, YOR198C, YDR137W, YOR270C, YNL294C, YDR323C, YDR424C, YOR069W
ECM14	Process	N/A	GO:0071214	cellular response to abiotic stimulus	0.0827332	1.08232	0.000147738	6	71	82	7166	0.0024	0.06	YAL005C, YOR270C, YNL294C, YLL010C, YNL190W, YHL027W
ECM14	Process	N/A	GO:0104004	cellular response to environmental stimulus	0.0827332	1.08232	0.000147738	6	71	82	7166	0.0023	0.06	YLL010C, YNL190W, YHL027W, YAL005C, YNL294C, YOR270C
ECM14	Process	N/A	GO:0044087	regulation of cellular component biogenesis	0.0862963	1.06401	0.000154101	9	71	202	7166	0.0022	0.06	YGR229C, YBL007C, YDR080W, YJR017C, YHL027W, YDL077C, YJR065C, YKL005C, YOR276W
ECM14	Process	N/A	GO:0050789	regulation of biological process	0.0899439	1.04603	0.000160614	32	71	1785	7166	0.0021	0.06	YPL240C, YNL298W, YMR021C, YGL215W, YDR080W, YOR198C, YPL016W, YHL034C, YLR384C, YDR385W, YLL010C, YDL077C, YJR065C, YAL005C, YHL031C, YHL027W, YBL007C, YGR229C, YBR200W, YMR095C, YGL151W, YKL005C, YJR060W, YNL294C, YHR129C, YOR244W, YJR017C, YDR081C, YDR144C, YOR276W, YPR042C, YPL116W
ECM14	Process	N/A	GO:0071822	protein complex subunit organization	0.0919815	1.0363	0.000164253	12	71	355	7166	0.0021	0.06	YAL005C, YDR424C, YJR065C, YDL077C, YKL005C, YLL006W, YDR080W, YBL007C, YDR320C, YJR017C, YOR106W, YPL240C
ECM14	Process	N/A	GO:0033036	macromolecule localization	0.103456	0.985242	0.000184744	22	71	1007	7166	0.002	0.06	YDL077C, YAL005C, YAL002W, YLL006W, YOR106W, YLR384C, YLR262C, YOR069W, YDR424C, YNL294C, YOR198C, YDR425W, YNL297C, YLR242C, YBR200W, YDR080W, YDL192W, YPL240C, YOR132W, YNL298W, YHL031C, YBR106W
ECM14	Process	N/A	GO:0009987	cellular process	0.137752	0.860902	0.000245986	64	71	5200	7166	0.0019	0.06	YLR262C, YLR384C, YOR106W, YLL006W, YNL066W, YMR021C, YGL215W, YNL298W, YBR036C, YDR323C, YDR424C, YOR069W, YJR017C, YOR244W, YOR276W, YDR144C, YDR081C, YDR071C, YHL027W, YIL145C, YBL007C, YLR242C, YBR200W, YKL005C, YOR270C, YNL294C, YDR049W, YDR385W, YJR117W, YKL144C, YKL212W, YMR114C, YLL010C, YAL005C, YJR065C, YDL077C, YNL190W, YPL240C, YDL192W, YDR080W, YMR063W, YDL164C, YDR383C, YPL016W, YOR…
ECM14	Process	N/A	GO:0051604	protein maturation	0.155871	0.807234	0.000278341	6	71	92	7166	0.0025	0.08	YNL294C, YDR080W, YJR117W, YNL238W, YPL240C, YBR106W
ECM14	Process	N/A	GO:0051128	regulation of cellular component organization	0.162408	0.789393	0.000290014	14	71	495	7166	0.0048	0.16	YBL007C, YBR200W, YDR080W, YJR017C, YPL240C, YNL298W, YHR129C, YHL027W, YDL077C, YJR065C, YNL294C, YOR198C, YKL005C, YOR276W
ECM14	Process	N/A	GO:0048522	positive regulation of cellular process	0.185411	0.731865	0.000331091	18	71	762	7166	0.0047	0.16	YDL077C, YJR065C, YPL116W, YOR276W, YDR081C, YLL010C, YDR385W, YOR244W, YJR017C, YJR060W, YPL016W, YKL005C, YBL007C, YMR021C, YGL215W, YHL027W, YPL240C, YNL298W
ECM14	Process	N/A	GO:0071705	nitrogen compound transport	0.253907	0.595325	0.000453406	19	71	852	7166	0.0063	0.22	YLL006W, YAL005C, YDL077C, YAL002W, YLR262C, YLR384C, YOR106W, YDR425W, YNL297C, YDR424C, YOR069W, YBR106W, YHL031C, YNL298W, YOR132W, YPL240C, YDR080W, YLR242C, YDL192W
ECM14	Process	N/A	GO:0048518	positive regulation of biological process	0.279871	0.553043	0.000499769	18	71	788	7166	0.0067	0.24	YPL240C, YNL298W, YGL215W, YMR021C, YHL027W, YBL007C, YPL016W, YKL005C, YJR060W, YDR385W, YOR244W, YJR017C, YDR081C, YLL010C, YOR276W, YDL077C, YJR065C, YPL116W
ECM14	Process	N/A	GO:0043254	regulation of protein complex assembly	0.302155	0.519771	0.000539562	6	71	104	7166	0.0076	0.28	YJR017C, YDL077C, YJR065C, YBL007C, YDR080W, YKL005C
ECM14	Process	N/A	GO:0044089	positive regulation of cellular component biogenesis	0.317987	0.49759	0.000567835	6	71	105	7166	0.0079	0.3	YJR065C, YBL007C, YJR017C, YKL005C, YOR276W, YHL027W
ECM14	Process	N/A	GO:0009628	response to abiotic stimulus	0.369435	0.432462	0.000659705	8	71	196	7166	0.0133	0.52	YLL010C, YNL294C, YOR270C, YAL005C, YNL190W, YHL027W, YCR009C, YPL240C
ECM14	Process	N/A	GO:0033043	regulation of organelle organization	0.427626	0.368935	0.000763619	11	71	361	7166	0.013	0.52	YBL007C, YDR080W, YJR017C, YNL298W, YPL240C, YHR129C, YDL077C, YJR065C, YNL294C, YOR198C, YOR276W
ECM14	Process	N/A	GO:0071840	cellular component organization or biogenesis	0.466354	0.331285	0.000832775	38	71	2487	7166	0.0151	0.62	YDR424C, YMR204C, YDR323C, YDL164C, YOR198C, YPL016W, YDR080W, YNL298W, YPL240C, YNL066W, YAL005C, YJR065C, YDL077C, YLL006W, YOR106W, YLR262C, YOR270C, YJR060W, YNL294C, YKL005C, YGL151W, YBL007C, YGR229C, YLR242C, YBR200W, YDR320C, YDL191W, YHL031C, YCR009C, YHL027W, YDR071C, YPL116W, YOR276W, YDR144C, YJR017C, YOR244W, YGL060W, YHR129C
ECM14	Process	N/A	GO:0006357	regulation of transcription by RNA polymerase II	0.477602	0.320934	0.000852861	13	71	487	7166	0.0148	0.62	YJR017C, YOR244W, YLR384C, YNL298W, YHL027W, YMR021C, YPL116W, YJR060W, YGL151W, YLL010C, YKL005C, YDR081C, YPL016W
ECM14	Process	N/A	GO:0051640	organelle localization	0.512087	0.290656	0.000914441	8	71	206	7166	0.0149	0.64	YHR129C, YHL031C, YDR080W, YOR106W, YLL006W, YDL077C, YDR323C, YDR424C
ECM14	Process	N/A	GO:0045944	positive regulation of transcription by RNA polymerase II	0.611075	0.213906	0.0010912	10	71	319	7166	0.0182	0.8	YHL027W, YMR021C, YOR244W, YJR017C, YDR081C, YPL016W, YLL010C, YKL005C, YPL116W, YJR060W
ECM14	Process	N/A	GO:0010557	positive regulation of macromolecule biosynthetic process	0.618182	0.208883	0.0011039	12	71	438	7166	0.0178	0.8	YPL116W, YJR060W, YLL010C, YKL005C, YDR081C, YPL016W, YJR017C, YOR244W, YDR385W, YPL240C, YHL027W, YMR021C
ECM14	Process	N/A	GO:0006892	post-Golgi vesicle-mediated transport	0.662836	0.178594	0.00118364	5	71	81	7166	0.0191	0.88	YLR262C, YDL192W, YOR106W, YLR372W, YDR323C
ECM14	Process	N/A	GO:0016485	protein processing	0.693988	0.158648	0.00123926	4	71	48	7166	0.0187	0.88	YDR080W, YJR117W, YNL294C, YNL238W
ECM14	Process	N/A	GO:0061024	membrane organization	0.701404	0.154032	0.00125251	9	71	269	7166	0.0192	0.92	YDR323C, YDL077C, YOR198C, YLL006W, YOR106W, YDR080W, YLR242C, YCR009C, YHL031C
ECM14	Process	N/A	GO:0010446	response to alkaline pH	0.792436	0.101036	0.00141506	2	71	6	7166	0.0253	1.24	YNL294C, YHL027W
ECM14	Process	N/A	GO:0035376	sterol import	0.792436	0.101036	0.00141506	2	71	6	7166	0.0248	1.24	YLR242C, YNL298W
ECM14	Process	N/A	GO:0071469	cellular response to alkaline pH	0.792436	0.101036	0.00141506	2	71	6	7166	0.0243	1.24	YNL294C, YHL027W
ECM14	Process	N/A	GO:0006903	vesicle targeting	0.801899	0.0958801	0.00143196	3	71	23	7166	0.0242	1.26	YDR080W, YDL077C, YHL031C
ECM14	Process	N/A	GO:0031328	positive regulation of cellular biosynthetic process	0.858829	0.0660935	0.00153362	12	71	455	7166	0.0253	1.34	YLL010C, YKL005C, YPL016W, YDR081C, YPL116W, YJR060W, YPL240C, YHL027W, YMR021C, YJR017C, YOR244W, YDR385W
ECM14	Process	N/A	GO:0006886	intracellular protein transport	0.875118	0.0579335	0.00156271	12	71	456	7166	0.0252	1.36	YAL002W, YDL077C, YAL005C, YNL297C, YLL006W, YDL192W, YOR106W, YDR080W, YOR132W, YPL240C, YLR262C, YBR106W
ECM14	Process	N/A	GO:0009891	positive regulation of biosynthetic process	0.875118	0.0579335	0.00156271	12	71	456	7166	0.0247	1.36	YPL116W, YJR060W, YPL016W, YDR081C, YKL005C, YLL010C, YOR244W, YDR385W, YJR017C, YPL240C, YMR021C, YHL027W
ECM14	Process	N/A	GO:0071702	organic substance transport	0.981769	0.00799089	0.00175316	19	71	951	7166	0.0271	1.52	YOR069W, YDR424C, YNL297C, YDR425W, YDL192W, YLR242C, YDR080W, YOR132W, YPL240C, YNL298W, YBR106W, YHL031C, YAL002W, YDL077C, YAL005C, YLL006W, YOR106W, YLR384C, YLR262C
ECM14	Process	N/A	GO:0006970	response to osmotic stress	1	0	0.00189548	5	71	90	7166	0.0281	1.6	YCR009C, YPL240C, YLL010C, YOR270C, YAL005C
ECM14	Process	N/A	GO:0043933	macromolecular complex subunit organization	1	0	0.00205465	16	71	743	7166	0.0341	1.98	YAL005C, YDL077C, YJR065C, YLL006W, YOR276W, YJR017C, YOR106W, YOR244W, YDR424C, YOR270C, YKL005C, YDR080W, YBL007C, YDR320C, YPL240C, YCR009C
ECM14	Process	N/A	GO:0031325	positive regulation of cellular metabolic process	1	0	0.00210719	14	71	605	7166	0.0346	2.04	YNL298W, YPL240C, YMR021C, YHL027W, YGL215W, YOR244W, YDR385W, YJR017C, YPL016W, YDR081C, YKL005C, YLL010C, YPL116W, YJR060W
ECM14	Process	N/A	GO:0048308	organelle inheritance	1	0	0.00220415	4	71	56	7166	0.035	2.1	YDR323C, YMR204C, YDR320C, YNL298W
ECM14	Process	N/A	GO:0034613	cellular protein localization	1	0	0.00223293	16	71	749	7166	0.0344	2.1	YDR080W, YDL192W, YBR106W, YNL298W, YOR132W, YPL240C, YOR069W, YNL294C, YOR198C, YNL297C, YOR106W, YLR262C, YAL005C, YDL077C, YAL002W, YLL006W
ECM14	Process	N/A	GO:0006461	protein complex assembly	1	0	0.00236906	9	71	295	7166	0.0358	2.22	YDR424C, YJR065C, YDL077C, YKL005C, YLL006W, YDR080W, YBL007C, YJR017C, YPL240C
ECM14	Process	N/A	GO:0070271	protein complex biogenesis	1	0	0.00236906	9	71	295	7166	0.0352	2.22	YKL005C, YLL006W, YDR424C, YJR065C, YDL077C, YPL240C, YJR017C, YDR080W, YBL007C
ECM14	Process	N/A	GO:0016050	vesicle organization	1	0	0.00240539	5	71	95	7166	0.0347	2.22	YOR106W, YDL077C, YDR080W, YDR323C, YHL031C
ECM14	Process	N/A	GO:0009893	positive regulation of metabolic process	1	0	0.00245673	14	71	615	7166	0.0342	2.22	YLL010C, YKL005C, YPL016W, YDR081C, YJR060W, YPL116W, YMR021C, YHL027W, YGL215W, YNL298W, YPL240C, YJR017C, YDR385W, YOR244W
ECM14	Process	N/A	GO:0006366	transcription by RNA polymerase II	1	0	0.00249333	13	71	548	7166	0.0336	2.22	YPL116W, YJR060W, YDR081C, YPL016W, YGL151W, YLL010C, YKL005C, YLR384C, YOR244W, YJR017C, YNL298W, YHL027W, YMR021C
ECM14	Process	N/A	GO:0016236	macroautophagy	1	0	0.00261505	6	71	141	7166	0.0385	2.58	YOR106W, YDL192W, YOR244W, YDR080W, YGL215W, YLR262C
ECM14	Process	N/A	GO:0051130	positive regulation of cellular component organization	1	0	0.00261605	7	71	190	7166	0.0379	2.58	YKL005C, YPL240C, YOR276W, YHL027W, YBL007C, YJR065C, YJR017C
ECM14	Process	N/A	GO:0061025	membrane fusion	1	0	0.00263498	5	71	97	7166	0.0377	2.6	YOR106W, YDR080W, YDR323C, YDL077C, YHL031C
ECM14	Process	N/A	GO:0031334	positive regulation of protein complex assembly	1	0	0.00267109	4	71	59	7166	0.0389	2.72	YBL007C, YJR065C, YJR017C, YKL005C
ECM14	Process	N/A	GO:0045935	positive regulation of nucleobase-containing compound metabolic process	1	0	0.00273827	11	71	423	7166	0.0389	2.76	YLL010C, YKL005C, YPL016W, YDR081C, YJR060W, YPL116W, YMR021C, YHL027W, YPL240C, YJR017C, YOR244W
ECM14	Process	N/A	GO:0051648	vesicle localization	1	0	0.00283153	3	71	29	7166	0.0389	2.8	YDR080W, YDL077C, YHL031C
ECM14	Process	N/A	GO:0051650	establishment of vesicle localization	1	0	0.00283153	3	71	29	7166	0.0384	2.8	YHL031C, YDR080W, YDL077C
ECM14	Process	N/A	GO:0043241	protein complex disassembly	1	0	0.00301759	4	71	61	7166	0.0392	2.9	YAL005C, YDR320C, YOR106W, YKL005C
ECM14	Process	N/A	GO:0045893	positive regulation of transcription, DNA-templated	1	0	0.00309199	10	71	367	7166	0.0387	2.9	YLL010C, YKL005C, YPL016W, YDR081C, YJR060W, YPL116W, YHL027W, YMR021C, YJR017C, YOR244W
ECM14	Process	N/A	GO:0070727	cellular macromolecule localization	1	0	0.00312271	16	71	774	7166	0.0384	2.92	YDL192W, YDR080W, YNL298W, YPL240C, YOR132W, YBR106W, YNL294C, YOR069W, YNL297C, YOR198C, YOR106W, YLR262C, YAL002W, YDL077C, YAL005C, YLL006W
ECM14	Process	N/A	GO:0007034	vacuolar transport	1	0	0.00321982	6	71	147	7166	0.0405	3.12	YNL297C, YOR106W, YAL002W, YLR372W, YDR323C, YDR080W
ECM14	Process	N/A	GO:0007009	plasma membrane organization	1	0	0.00333138	2	71	9	7166	0.0446	3.48	YCR009C, YLR242C
ECM14	Process	N/A	GO:0007323	peptide pheromone maturation	1	0	0.00333138	2	71	9	7166	0.0441	3.48	YJR117W, YNL238W
ECM14	Process	N/A	GO:0035542	regulation of SNARE complex assembly	1	0	0.00333138	2	71	9	7166	0.0435	3.48	YDL077C, YDR080W
ECM14	Process	N/A	GO:0010628	positive regulation of gene expression	1	0	0.00334068	11	71	434	7166	0.043	3.48	YPL116W, YJR060W, YPL016W, YDR081C, YLL010C, YKL005C, YDR385W, YOR244W, YJR017C, YHL027W, YMR021C
ECM14	Process	N/A	GO:0010604	positive regulation of macromolecule metabolic process	1	0	0.00341145	13	71	568	7166	0.0427	3.5	YJR060W, YPL116W, YDR081C, YPL016W, YKL005C, YLL010C, YOR244W, YDR385W, YJR017C, YHL027W, YMR021C, YPL240C, YNL298W
ECM14	Process	N/A	GO:0051173	positive regulation of nitrogen compound metabolic process	1	0	0.00341145	13	71	568	7166	0.0422	3.5	YPL016W, YDR081C, YLL010C, YKL005C, YJR060W, YPL116W, YHL027W, YMR021C, YPL240C, YNL298W, YOR244W, YDR385W, YJR017C
ECM14	Process	N/A	GO:1902680	positive regulation of RNA biosynthetic process	1	0	0.00354236	10	71	374	7166	0.0431	3.62	YOR244W, YJR017C, YHL027W, YMR021C, YJR060W, YPL116W, YDR081C, YPL016W, YKL005C, YLL010C
ECM14	Process	N/A	GO:1903508	positive regulation of nucleic acid-templated transcription	1	0	0.00354236	10	71	374	7166	0.0426	3.62	YOR244W, YJR017C, YMR021C, YHL027W, YPL116W, YJR060W, YDR081C, YPL016W, YLL010C, YKL005C
ECM14	Process	N/A	GO:0010468	regulation of gene expression	1	0	0.00386512	18	71	941	7166	0.0451	3.88	YOR276W, YDR081C, YLL010C, YPR042C, YPL116W, YLR384C, YOR244W, YDR385W, YJR017C, YPL016W, YGL151W, YKL005C, YHL034C, YJR060W, YNL294C, YMR021C, YHL027W, YNL298W
ECM14	Process	N/A	GO:0007049	cell cycle	1	0	0.00408339	16	71	795	7166	0.0455	3.96	YNL294C, YDR424C, YMR063W, YDL164C, YOR198C, YDR137W, YDR383C, YGR229C, YNL066W, YGL215W, YHL027W, YNL298W, YPL116W, YOR244W, YHR129C, YGL060W
ECM14	Process	N/A	GO:0031338	regulation of vesicle fusion	1	0	0.00413762	2	71	10	7166	0.0507	4.46	YDL077C, YDR080W
ECM14	Process	N/A	GO:0071467	cellular response to pH	1	0	0.00413762	2	71	10	7166	0.0501	4.46	YHL027W, YNL294C
ECM14	Process	N/A	GO:0048284	organelle fusion	1	0	0.00419131	5	71	108	7166	0.0498	4.48	YHL031C, YDL077C, YDR080W, YDR323C, YOR106W
ECM14	Process	N/A	GO:0006605	protein targeting	1	0	0.00432486	7	71	208	7166	0.0499	4.54	YAL002W, YDR080W, YAL005C, YNL297C, YBR106W, YLL006W, YPL240C
ECM14	Process	N/A	GO:0044088	regulation of vacuole organization	1	0	0.00447604	3	71	34	7166	0.0504	4.64	YNL294C, YDL077C, YDR080W
ECM14	Process	N/A	GO:2000112	regulation of cellular macromolecule biosynthetic process	1	0	0.00461081	17	71	880	7166	0.0505	4.7	YJR017C, YLR384C, YDR385W, YOR244W, YPL116W, YLL010C, YDR081C, YOR276W, YPL240C, YNL298W, YHL027W, YMR021C, YHL034C, YJR060W, YKL005C, YGL151W, YPL016W
ECM14	Process	N/A	GO:0000278	mitotic cell cycle	1	0	0.00485649	10	71	391	7166	0.0504	4.74	YDL164C, YOR198C, YPL116W, YDR424C, YNL066W, YHL027W, YHR129C, YGL060W, YNL298W, YGR229C
ECM14	Process	N/A	GO:0051254	positive regulation of RNA metabolic process	1	0	0.005124	10	71	394	7166	0.0541	5.14	YPL116W, YJR060W, YLL010C, YKL005C, YDR081C, YPL016W, YJR017C, YOR244W, YMR021C, YHL027W
ECM14	Process	N/A	GO:0033365	protein localization to organelle	1	0	0.00536762	11	71	462	7166	0.0544	5.22	YNL297C, YOR198C, YLL006W, YAL002W, YOR069W, YAL005C, YPL240C, YNL298W, YLR262C, YBR106W, YDR080W
ECM14	Process	N/A	GO:0010556	regulation of macromolecule biosynthetic process	1	0	0.00541846	17	71	894	7166	0.0538	5.22	YJR017C, YOR244W, YLR384C, YDR385W, YOR276W, YLL010C, YDR081C, YPL116W, YMR021C, YHL027W, YPL240C, YNL298W, YGL151W, YKL005C, YPL016W, YJR060W, YHL034C
ECM14	Process	N/A	GO:0035493	SNARE complex assembly	1	0	0.0059913	2	71	12	7166	0.0627	6.14	YDL077C, YDR080W
ECM14	Process	N/A	GO:0045899	positive regulation of RNA polymerase II transcriptional preinitiation complex assembly	1	0	0.0059913	2	71	12	7166	0.062	6.14	YJR017C, YKL005C
ECM14	Process	N/A	GO:0006914	autophagy	1	0	0.00615674	7	71	222	7166	0.0636	6.36	YOR106W, YDL192W, YOR244W, YDR080W, YDL077C, YGL215W, YLR262C
ECM14	Process	N/A	GO:0071472	cellular response to salt stress	1	0	0.00703548	2	71	13	7166	0.0697	7.04	YOR270C, YLL010C
ECM14	Process	N/A	GO:0072671	mitochondria-associated ubiquitin-dependent protein catabolic process	1	0	0.00703548	2	71	13	7166	0.069	7.04	YDR049W, YAL005C
ECM14	Process	N/A	GO:0030148	sphingolipid biosynthetic process	1	0	0.00758965	3	71	41	7166	0.0713	7.34	YLR242C, YLR372W, YBR036C
ECM14	Process	N/A	GO:0034727	piecemeal microautophagy of the nucleus	1	0	0.00758965	3	71	41	7166	0.0706	7.34	YDR080W, YDL077C, YOR106W
ECM14	Process	N/A	GO:0061919	process utilizing autophagic mechanism	1	0	0.00778428	7	71	232	7166	0.0707	7.42	YOR106W, YOR244W, YDL192W, YDR080W, YDL077C, YGL215W, YLR262C
ECM14	Process	N/A	GO:0031326	regulation of cellular biosynthetic process	1	0	0.00796066	17	71	929	7166	0.07	7.42	YNL298W, YPL240C, YHL027W, YMR021C, YPL016W, YGL151W, YKL005C, YJR060W, YHL034C, YLR384C, YDR385W, YOR244W, YJR017C, YDR081C, YLL010C, YOR276W, YPL116W
ECM14	Process	N/A	GO:0009889	regulation of biosynthetic process	1	0	0.00813123	17	71	931	7166	0.071	7.6	YDR385W, YLR384C, YOR244W, YJR017C, YDR081C, YLL010C, YOR276W, YPL116W, YNL298W, YPL240C, YHL027W, YMR021C, YPL016W, YKL005C, YGL151W, YJR060W, YHL034C
ECM14	Process	N/A	GO:0045898	regulation of RNA polymerase II transcriptional preinitiation complex assembly	1	0	0.00815577	2	71	14	7166	0.0746	8.06	YKL005C, YJR017C
ECM14	Process	N/A	GO:0099022	vesicle tethering	1	0	0.00815577	2	71	14	7166	0.0739	8.06	YDR080W, YDL077C
ECM14	Process	N/A	GO:0051656	establishment of organelle localization	1	0	0.00854544	5	71	128	7166	0.0749	8.24	YDR424C, YDR080W, YDL077C, YHL031C, YHR129C
ECM14	Process	N/A	GO:0006355	regulation of transcription, DNA-templated	1	0	0.00998163	13	71	646	7166	0.0847	9.4	YNL298W, YHL027W, YMR021C, YOR244W, YLR384C, YJR017C, YDR081C, YPL016W, YGL151W, YLL010C, YKL005C, YPL116W, YJR060W
ECM14	Process	N/A	GO:0006897	endocytosis	1	0	0.00999501	5	71	133	7166	0.0841	9.42	YNL297C, YCR009C, YBL007C, YLR242C, YDR320C
ECM14	Process	N/A	GO:0009894	regulation of catabolic process	1	0	0.00999501	5	71	133	7166	0.0834	9.42	YJR017C, YOR244W, YMR021C, YGL215W, YDR081C
ECM14	Process	N/A	GO:0042144	vacuole fusion, non-autophagic	1	0	0.0104342	3	71	46	7166	0.0849	9.68	YDR080W, YDL077C, YOR106W
ECM14	Process	N/A	GO:0097576	vacuole fusion	1	0	0.0104342	3	71	46	7166	0.0842	9.68	YDL077C, YDR080W, YOR106W
ECM14	Process	N/A	GO:1903506	regulation of nucleic acid-templated transcription	1	0	0.0106159	13	71	651	7166	0.0836	9.7	YLR384C, YOR244W, YJR017C, YNL298W, YHL027W, YMR021C, YPL116W, YJR060W, YPL016W, YDR081C, YLL010C, YGL151W, YKL005C
ECM14	Process	N/A	GO:2001141	regulation of RNA biosynthetic process	1	0	0.0106159	13	71	651	7166	0.0829	9.7	YLR384C, YOR244W, YJR017C, YNL298W, YMR021C, YHL027W, YPL116W, YJR060W, YPL016W, YDR081C, YKL005C, YLL010C, YGL151W
ECM14	Process	N/A	GO:1903047	mitotic cell cycle process	1	0	0.0108566	9	71	373	7166	0.0875	10.32	YNL066W, YHL027W, YGL060W, YHR129C, YNL298W, YPL116W, YDR424C, YDL164C, YOR198C
ECM14	Process	N/A	GO:0072594	establishment of protein localization to organelle	1	0	0.0109245	8	71	309	7166	0.0867	10.32	YAL002W, YAL005C, YNL297C, YLL006W, YDR080W, YNL298W, YPL240C, YBR106W
ECM14	Process	N/A	GO:0010638	positive regulation of organelle organization	1	0	0.0109417	5	71	136	7166	0.086	10.32	YOR276W, YPL240C, YJR017C, YJR065C, YBL007C
ECM14	Process	N/A	GO:0044804	autophagy of nucleus	1	0	0.0110676	3	71	47	7166	0.0863	10.44	YDR080W, YDL077C, YOR106W
ECM14	Process	N/A	GO:0043623	cellular protein complex assembly	1	0	0.0112559	7	71	249	7166	0.0856	10.44	YLL006W, YPL240C, YDR424C, YDR080W, YDL077C, YJR065C, YBL007C
ECM14	Process	N/A	GO:0022406	membrane docking	1	0	0.0117229	3	71	48	7166	0.0872	10.72	YOR106W, YDR323C, YLL006W
ECM14	Process	N/A	GO:0140056	organelle localization by membrane tethering	1	0	0.0117229	3	71	48	7166	0.0865	10.72	YOR106W, YDR323C, YLL006W
ECM14	Process	N/A	GO:0060255	regulation of macromolecule metabolic process	1	0	0.0117918	20	71	1211	7166	0.0858	10.72	YDR081C, YLL010C, YOR276W, YPR042C, YPL116W, YOR244W, YLR384C, YDR385W, YJR017C, YPL016W, YKL005C, YGL151W, YHL034C, YNL294C, YJR060W, YPL240C, YNL298W, YHL027W, YMR021C, YGL215W
ECM14	Process	N/A	GO:0032889	regulation of vacuole fusion, non-autophagic	1	0	0.0119577	2	71	17	7166	0.0898	11.32	YDR080W, YDL077C
ECM14	Process	N/A	GO:0040001	establishment of mitotic spindle localization	1	0	0.0119577	2	71	17	7166	0.0891	11.32	YDR424C, YHR129C
ECM14	Process	N/A	GO:0060261	positive regulation of transcription initiation from RNA polymerase II promoter	1	0	0.0119577	2	71	17	7166	0.0884	11.32	YJR017C, YKL005C
ECM14	Process	N/A	GO:2000144	positive regulation of DNA-templated transcription, initiation	1	0	0.0119577	2	71	17	7166	0.0878	11.32	YKL005C, YJR017C
ECM14	Process	N/A	GO:0006351	transcription, DNA-templated	1	0	0.0125427	14	71	740	7166	0.088	11.44	YMR021C, YHL027W, YNL298W, YJR017C, YLR384C, YOR244W, YKL144C, YLL010C, YKL005C, YGL151W, YPL016W, YDR081C, YJR060W, YPL116W
ECM14	Process	N/A	GO:0051171	regulation of nitrogen compound metabolic process	1	0	0.0125997	19	71	1136	7166	0.0876	11.48	YDR081C, YLL010C, YOR276W, YPL116W, YLR384C, YDR385W, YOR244W, YJR017C, YPL016W, YGL151W, YKL005C, YNL294C, YHL034C, YJR060W, YNL298W, YPL240C, YHL027W, YGL215W, YMR021C
ECM14	Process	N/A	GO:0034622	cellular macromolecular complex assembly	1	0	0.0128102	12	71	593	7166	0.0871	11.5	YJR017C, YDR080W, YBL007C, YCR009C, YPL240C, YOR270C, YDR424C, YJR065C, YDL077C, YOR276W, YKL005C, YLL006W
ECM14	Process	N/A	GO:0097659	nucleic acid-templated transcription	1	0	0.0129689	14	71	743	7166	0.0866	11.52	YPL116W, YJR060W, YDR081C, YPL016W, YLL010C, YGL151W, YKL005C, YKL144C, YLR384C, YOR244W, YJR017C, YNL298W, YMR021C, YHL027W
ECM14	Process	N/A	GO:0032984	macromolecular complex disassembly	1	0	0.0133276	4	71	93	7166	0.0878	11.76	YOR106W, YDR320C, YAL005C, YKL005C
ECM14	Process	N/A	GO:0032774	RNA biosynthetic process	1	0	0.0135547	14	71	747	7166	0.0898	12.12	YMR021C, YHL027W, YNL298W, YLR384C, YOR244W, YJR017C, YKL144C, YPL016W, YDR081C, YGL151W, YLL010C, YKL005C, YJR060W, YPL116W
ECM14	Process	N/A	GO:0016569	covalent chromatin modification	1	0	0.0141471	5	71	145	7166	0.091	12.38	YPL116W, YJR017C, YOR244W, YGL151W, YNL298W
ECM14	Process	N/A	GO:0016570	histone modification	1	0	0.0141471	5	71	145	7166	0.0904	12.38	YNL298W, YGL151W, YOR244W, YJR017C, YPL116W
ECM14	Process	N/A	GO:0009110	vitamin biosynthetic process	1	0	0.0145644	3	71	52	7166	0.0907	12.52	YIL145C, YMR095C, YDR081C
ECM14	Process	N/A	GO:0042364	water-soluble vitamin biosynthetic process	1	0	0.0145644	3	71	52	7166	0.0901	12.52	YIL145C, YMR095C, YDR081C
ECM14	Process	N/A	GO:0000011	vacuole inheritance	1	0	0.0148447	2	71	19	7166	0.0927	12.98	YNL298W, YDR323C
ECM14	Process	N/A	GO:0009268	response to pH	1	0	0.0148447	2	71	19	7166	0.0921	12.98	YHL027W, YNL294C
ECM14	Process	N/A	GO:0051293	establishment of spindle localization	1	0	0.0148447	2	71	19	7166	0.0914	12.98	YDR424C, YHR129C
ECM14	Process	N/A	GO:0051653	spindle localization	1	0	0.0148447	2	71	19	7166	0.0908	12.98	YHR129C, YDR424C
ECM14	Process	N/A	GO:0006665	sphingolipid metabolic process	1	0	0.0153305	3	71	53	7166	0.0911	13.12	YBR036C, YLR242C, YLR372W
ECM14	Process	N/A	GO:0006950	response to stress	1	0	0.0158265	15	71	839	7166	0.0919	13.32	YOR244W, YDR049W, YPL240C, YNL298W, YGL060W, YNL190W, YHL027W, YCR009C, YAL005C, YHL034C, YOR270C, YPL016W, YLL010C, YDL164C, YMR114C
ECM14	Process	N/A	GO:0048193	Golgi vesicle transport	1	0	0.0159361	6	71	206	7166	0.0916	13.38	YLR262C, YHL031C, YDR323C, YLR372W, YDL192W, YOR106W
ECM14	Process	N/A	GO:0016237	lysosomal microautophagy	1	0	0.0161189	3	71	54	7166	0.0924	13.58	YDR080W, YDL077C, YOR106W
ECM14	Process	N/A	GO:0050793	regulation of developmental process	1	0	0.0161189	3	71	54	7166	0.0918	13.58	YPL016W, YBR200W, YAL005C
ECM14	Process	N/A	GO:0034314	Arp2/3 complex-mediated actin nucleation	1	0	0.0163895	2	71	20	7166	0.0962	14.34	YJR065C, YBL007C
ECM14	Process	N/A	GO:1902850	microtubule cytoskeleton organization involved in mitosis	1	0	0.0169299	3	71	55	7166	0.0975	14.62	YDR424C, YHR129C, YGL060W
ECM14	Process	N/A	GO:0080090	regulation of primary metabolic process	1	0	0.0169822	19	71	1170	7166	0.097	14.64	YLL010C, YDR081C, YOR276W, YPL116W, YJR017C, YOR244W, YLR384C, YDR385W, YKL005C, YGL151W, YPL016W, YJR060W, YHL034C, YNL294C, YPL240C, YNL298W, YHL027W, YMR021C, YGL215W
ECM14	Process	N/A	GO:0010256	endomembrane system organization	1	0	0.0175727	4	71	101	7166	0.0978	14.86	YDR320C, YLR242C, YCR009C, YOR198C
ECM14	Process	N/A	GO:0007010	cytoskeleton organization	1	0	0.0175942	7	71	272	7166	0.0971	14.86	YCR009C, YHR129C, YGL060W, YNL298W, YDR424C, YBL007C, YJR065C
ECM14	Process	N/A	GO:0051252	regulation of RNA metabolic process	1	0	0.0176683	13	71	695	7166	0.0966	14.88	YDR081C, YPL016W, YLL010C, YGL151W, YKL005C, YPL116W, YJR060W, YNL298W, YMR021C, YHL027W, YLR384C, YOR244W, YJR017C
ECM14	Process	N/A	GO:0071470	cellular response to osmotic stress	1	0	0.0177635	3	71	56	7166	0.0965	14.96	YAL005C, YOR270C, YLL010C
ECM14	Process	N/A	GO:0051261	protein depolymerization	1	0	0.0179999	2	71	21	7166	0.0985	15.36	YDR320C, YAL005C
ECM14	Process	N/A	GO:0065003	macromolecular complex assembly	1	0	0.0187863	12	71	625	7166	0.0995	15.62	YOR270C, YDL077C, YJR065C, YDR424C, YOR276W, YLL006W, YKL005C, YJR017C, YBL007C, YDR080W, YCR009C, YPL240C
ECM14	Process	N/A	GO:0048523	negative regulation of cellular process	1	0	0.0188578	13	71	701	7166	0.0989	15.62	YHL034C, YJR060W, YAL005C, YOR276W, YKL005C, YLL010C, YMR095C, YJR017C, YOR244W, YBL007C, YHL027W, YHR129C, YNL298W
ECM14	Process	N/A	GO:0008610	lipid biosynthetic process	1	0	0.0188867	6	71	214	7166	0.0986	15.68	YJR073C, YNL280C, YLR372W, YLR242C, YKL212W, YBR036C
ECM14	Process	N/A	GO:0019219	regulation of nucleobase-containing compound metabolic process	1	0	0.0192177	14	71	780	7166	0.0988	15.8	YDR081C, YPL016W, YLL010C, YGL151W, YKL005C, YPL116W, YJR060W, YNL298W, YPL240C, YHL027W, YMR021C, YOR244W, YLR384C, YJR017C
ECM14	Process	N/A	GO:1901362	organic cyclic compound biosynthetic process	1	0	0.0194572	18	71	1103	7166	0.0989	15.92	YPL240C, YNL298W, YHL027W, YMR021C, YNL280C, YKL005C, YGL151W, YDL164C, YMR095C, YPL016W, YJR060W, YKL144C, YJR017C, YOR244W, YLR384C, YLL010C, YDR081C, YPL116W
ECM14	Process	N/A	GO:0060627	regulation of vesicle-mediated transport	1	0	0.0194984	3	71	58	7166	0.0985	15.96	YDR080W, YDL077C, YHL031C
ECM14	Process	N/A	GO:0098657	import into cell	1	0	0.0198142	5	71	158	7166	0.1011	16.48	YLR242C, YBL007C, YDR320C, YNL297C, YCR009C
ECM14	Process	N/A	GO:0033554	cellular response to stress	1	0	0.0202147	14	71	785	7166	0.1016	16.66	YAL005C, YOR270C, YHL034C, YDL164C, YLL010C, YPL016W, YMR114C, YOR244W, YGL060W, YDR049W, YPL240C, YNL298W, YNL190W, YHL027W
ECM14	Process	N/A	GO:0003006	developmental process involved in reproduction	1	0	0.0208012	5	71	160	7166	0.1035	17.08	YBR200W, YNL294C, YPL016W, YHL027W, YMR063W
ECM14	Process	N/A	GO:0006766	vitamin metabolic process	1	0	0.021324	3	71	60	7166	0.1035	17.18	YIL145C, YMR095C, YDR081C
ECM14	Process	N/A	GO:0006767	water-soluble vitamin metabolic process	1	0	0.021324	3	71	60	7166	0.1029	17.18	YMR095C, YDR081C, YIL145C
ECM14	Process	N/A	GO:0000917	division septum assembly	1	0	0.0214119	2	71	23	7166	0.1064	17.88	YHL027W, YNL066W
ECM14	Process	N/A	GO:0030838	positive regulation of actin filament polymerization	1	0	0.0214119	2	71	23	7166	0.1058	17.88	YBL007C, YJR065C
ECM14	Process	N/A	GO:0044396	actin cortical patch organization	1	0	0.0214119	2	71	23	7166	0.1052	17.88	YJR065C, YBL007C
ECM14	Process	N/A	GO:0045010	actin nucleation	1	0	0.0214119	2	71	23	7166	0.1046	17.88	YBL007C, YJR065C
ECM14	Process	N/A	GO:0090529	cell septum assembly	1	0	0.0214119	2	71	23	7166	0.104	17.88	YHL027W, YNL066W
ECM14	Process	N/A	GO:1903432	regulation of TORC1 signaling	1	0	0.0214119	2	71	23	7166	0.1034	17.88	YLL010C, YDL077C
ECM14	Process	N/A	GO:0051049	regulation of transport	1	0	0.0225792	4	71	109	7166	0.1068	18.58	YHL031C, YNL298W, YDR080W, YDL077C
ECM14	Process	N/A	GO:0006325	chromatin organization	1	0	0.0227047	8	71	353	7166	0.1065	18.64	YNL298W, YDR071C, YOR244W, YJR017C, YPL016W, YGL151W, YPL116W, YJR060W
ECM14	Process	N/A	GO:0019222	regulation of metabolic process	1	0	0.0229038	20	71	1291	7166	0.1062	18.7	YJR017C, YOR244W, YLR384C, YDR385W, YOR276W, YLL010C, YDR081C, YPL116W, YPR042C, YMR021C, YHL027W, YGL215W, YNL298W, YPL240C, YGL151W, YKL005C, YPL016W, YHL034C, YJR060W, YNL294C
ECM14	Process	N/A	GO:0006895	Golgi to endosome transport	1	0	0.0232107	2	71	24	7166	0.1098	19.44	YDR323C, YLR262C
ECM14	Process	N/A	GO:0007097	nuclear migration	1	0	0.0232107	2	71	24	7166	0.1092	19.44	YHR129C, YDR424C
ECM14	Process	N/A	GO:0016239	positive regulation of macroautophagy	1	0	0.0232107	2	71	24	7166	0.1086	19.44	YGL215W, YOR244W
ECM14	Process	N/A	GO:0042176	regulation of protein catabolic process	1	0	0.0232107	2	71	24	7166	0.108	19.44	YMR021C, YJR017C
ECM14	Process	N/A	GO:0051647	nucleus localization	1	0	0.0232107	2	71	24	7166	0.1074	19.44	YHR129C, YDR424C
ECM14	Process	N/A	GO:0060260	regulation of transcription initiation from RNA polymerase II promoter	1	0	0.0232107	2	71	24	7166	0.1068	19.44	YJR017C, YKL005C
ECM14	Process	N/A	GO:2000142	regulation of DNA-templated transcription, initiation	1	0	0.0232107	2	71	24	7166	0.1062	19.44	YJR017C, YKL005C
ECM14	Process	N/A	GO:0019438	aromatic compound biosynthetic process	1	0	0.0235979	17	71	1043	7166	0.1064	19.58	YMR021C, YHL027W, YPL240C, YNL298W, YJR060W, YPL016W, YMR095C, YGL151W, YDL164C, YKL005C, YOR244W, YLR384C, YJR017C, YKL144C, YPL116W, YDR081C, YLL010C
ECM14	Process	N/A	GO:0006623	protein targeting to vacuole	1	0	0.0242328	3	71	63	7166	0.1078	19.94	YAL002W, YDR080W, YNL297C
ECM14	Process	N/A	GO:0006458	'de novo' protein folding	1	0	0.0250695	2	71	25	7166	0.1122	20.86	YPL240C, YAL005C
ECM14	Process	N/A	GO:0000122	negative regulation of transcription by RNA polymerase II	1	0	0.0250705	5	71	168	7166	0.1117	20.88	YJR060W, YJR017C, YNL298W, YKL005C, YHL027W
ECM14	Process	N/A	GO:0006626	protein targeting to mitochondrion	1	0	0.0262857	3	71	65	7166	0.1151	21.64	YAL005C, YPL240C, YLL006W
ECM14	Process	N/A	GO:0009896	positive regulation of catabolic process	1	0	0.0262857	3	71	65	7166	0.1145	21.64	YOR244W, YGL215W, YMR021C
ECM14	Process	N/A	GO:0018130	heterocycle biosynthetic process	1	0	0.0263269	17	71	1056	7166	0.1139	21.64	YKL144C, YJR017C, YOR244W, YLR384C, YPL116W, YLL010C, YDR081C, YPL240C, YNL298W, YHL027W, YMR021C, YJR060W, YDL164C, YKL005C, YGL151W, YPL016W, YMR095C
ECM14	Process	N/A	GO:0034654	nucleobase-containing compound biosynthetic process	1	0	0.0264232	16	71	974	7166	0.1133	21.64	YNL298W, YPL240C, YHL027W, YMR021C, YJR060W, YPL016W, YDL164C, YGL151W, YKL005C, YKL144C, YLR384C, YOR244W, YJR017C, YPL116W, YDR081C, YLL010C
ECM14	Process	N/A	GO:0006508	proteolysis	1	0	0.0266075	9	71	434	7166	0.1129	21.68	YJR017C, YDR080W, YJR117W, YDR049W, YNL294C, YAL005C, YMR114C, YDR144C, YNL238W
ECM14	Process	N/A	GO:0032006	regulation of TOR signaling	1	0	0.0269872	2	71	26	7166	0.1138	21.96	YLL010C, YDL077C
ECM14	Process	N/A	GO:0038202	TORC1 signaling	1	0	0.0269872	2	71	26	7166	0.1132	21.96	YLL010C, YDL077C
ECM14	Process	N/A	GO:0007346	regulation of mitotic cell cycle	1	0	0.0274027	5	71	172	7166	0.1137	22.18	YGR229C, YOR198C, YNL298W, YHR129C, YHL027W
ECM14	Process	N/A	GO:0019953	sexual reproduction	1	0	0.0278586	6	71	234	7166	0.1142	22.38	YMR063W, YCR009C, YHL027W, YJR117W, YBR200W, YNL294C
ECM14	Process	N/A	GO:0044703	multi-organism reproductive process	1	0	0.0278586	6	71	234	7166	0.1136	22.38	YBR200W, YJR117W, YNL294C, YHL027W, YCR009C, YMR063W
ECM14	Process	N/A	GO:0048519	negative regulation of biological process	1	0	0.0280837	14	71	819	7166	0.1134	22.46	YBL007C, YOR244W, YJR017C, YNL298W, YHR129C, YHL027W, YPR042C, YAL005C, YHL034C, YJR060W, YMR095C, YKL005C, YLL010C, YOR276W
ECM14	Process	N/A	GO:0051726	regulation of cell cycle	1	0	0.0283113	7	71	300	7166	0.1131	22.5	YHL027W, YGL215W, YOR198C, YNL298W, YHR129C, YOR244W, YGR229C
ECM14	Process	N/A	GO:0022607	cellular component assembly	1	0	0.028466	15	71	901	7166	0.1143	22.86	YOR276W, YKL005C, YLL006W, YOR270C, YDR424C, YJR065C, YDL077C, YCR009C, YNL066W, YHL027W, YLR262C, YPL240C, YJR017C, YDR080W, YBL007C
ECM14	Process	N/A	GO:0051716	cellular response to stimulus	1	0	0.0286287	18	71	1150	7166	0.1138	22.88	YPL016W, YDL164C, YNL294C, YHL034C, YOR270C, YNL190W, YHL027W, YPL240C, YNL298W, YBR200W, YMR114C, YDR144C, YLL010C, YDL077C, YAL005C, YDR049W, YGL060W, YOR244W
ECM14	Process	N/A	GO:0009651	response to salt stress	1	0	0.0289622	2	71	27	7166	0.1151	23.26	YLL010C, YOR270C
ECM14	Process	N/A	GO:0015918	sterol transport	1	0	0.0289622	2	71	27	7166	0.1146	23.26	YNL298W, YLR242C
ECM14	Process	N/A	GO:0042026	protein refolding	1	0	0.0289622	2	71	27	7166	0.114	23.26	YAL005C, YPL240C
ECM14	Process	N/A	GO:0050896	response to stimulus	1	0	0.0293884	20	71	1324	7166	0.1142	23.42	YPL016W, YDL164C, YNL294C, YHL034C, YOR270C, YNL298W, YPL240C, YHL027W, YNL190W, YCR009C, YBR200W, YLL010C, YDR144C, YMR114C, YDL077C, YAL005C, YDR049W, YGL060W, YJR117W, YOR244W
ECM14	Process	N/A	GO:0006869	lipid transport	1	0	0.0329877	3	71	71	7166	0.1221	25.16	YNL298W, YLL006W, YLR242C
ECM14	Process	N/A	GO:0046467	membrane lipid biosynthetic process	1	0	0.0329877	3	71	71	7166	0.1215	25.16	YLR372W, YLR242C, YBR036C
ECM14	Process	N/A	GO:0006476	protein deacetylation	1	0	0.0330795	2	71	29	7166	0.1243	25.86	YJR017C, YPL116W
ECM14	Process	N/A	GO:0016575	histone deacetylation	1	0	0.0330795	2	71	29	7166	0.1237	25.86	YJR017C, YPL116W
ECM14	Process	N/A	GO:0031329	regulation of cellular catabolic process	1	0	0.03412	4	71	124	7166	0.1247	26.18	YDR081C, YGL215W, YJR017C, YOR244W
ECM14	Process	N/A	GO:0006896	Golgi to vacuole transport	1	0	0.0352192	2	71	30	7166	0.1305	27.54	YOR106W, YDR323C
ECM14	Process	N/A	GO:0035601	protein deacylation	1	0	0.0352192	2	71	30	7166	0.1299	27.54	YJR017C, YPL116W
ECM14	Process	N/A	GO:0070585	protein localization to mitochondrion	1	0	0.0354018	3	71	73	7166	0.1301	27.72	YLL006W, YPL240C, YAL005C
ECM14	Process	N/A	GO:0072655	establishment of protein localization to mitochondrion	1	0	0.0354018	3	71	73	7166	0.1295	27.72	YLL006W, YPL240C, YAL005C
ECM14	Process	N/A	GO:0098732	macromolecule deacylation	1	0	0.0374112	2	71	31	7166	0.1349	29	YJR017C, YPL116W
ECM14	Process	N/A	GO:0000183	chromatin silencing at rDNA	1	0	0.0396545	2	71	32	7166	0.1425	30.78	YJR017C, YOR244W
ECM14	Process	N/A	GO:0032781	positive regulation of ATPase activity	1	0	0.0396545	2	71	32	7166	0.1418	30.78	YDR320C, YDR424C
ECM14	Process	N/A	GO:2000113	negative regulation of cellular macromolecule biosynthetic process	1	0	0.0410415	8	71	396	7166	0.1425	31.06	YOR276W, YKL005C, YHL034C, YJR060W, YHL027W, YNL298W, YOR244W, YJR017C
ECM14	Process	N/A	GO:0031323	regulation of cellular metabolic process	1	0	0.0416976	18	71	1200	7166	0.143	31.32	YGL215W, YMR021C, YHL027W, YNL298W, YPL240C, YHL034C, YJR060W, YPL016W, YGL151W, YKL005C, YDR385W, YLR384C, YOR244W, YJR017C, YPL116W, YOR276W, YDR081C, YLL010C
ECM14	Process	N/A	GO:0010558	negative regulation of macromolecule biosynthetic process	1	0	0.0431407	8	71	400	7166	0.1461	32.14	YNL298W, YHL027W, YOR244W, YJR017C, YKL005C, YOR276W, YJR060W, YHL034C
ECM14	Process	N/A	GO:0010876	lipid localization	1	0	0.0431768	3	71	79	7166	0.1459	32.24	YLR242C, YLL006W, YNL298W
ECM14	Process	N/A	GO:0044249	cellular biosynthetic process	1	0	0.0432876	31	71	2386	7166	0.1458	32.36	YNL280C, YDL191W, YLR242C, YMR021C, YHL027W, YIL145C, YNL298W, YPL240C, YJR060W, YHL034C, YCR046C, YKL005C, YGL151W, YBR036C, YDL164C, YOR198C, YPL016W, YMR095C, YJR017C, YLR384C, YDR385W, YOR244W, YKL144C, YLR372W, YJR073C, YAL005C, YPL116W, YKL212W, YOR276W, YLL010C, YDR081C
ECM14	Process	N/A	GO:0051276	chromosome organization	1	0	0.0435859	11	71	628	7166	0.1457	32.5	YJR060W, YPL116W, YPL016W, YGL151W, YDL164C, YOR244W, YJR017C, YDR071C, YPL240C, YNL298W, YHR129C
ECM14	Process	N/A	GO:0008064	regulation of actin polymerization or depolymerization	1	0	0.0442896	2	71	34	7166	0.1503	33.66	YJR065C, YBL007C
ECM14	Process	N/A	GO:0009247	glycolipid biosynthetic process	1	0	0.0442896	2	71	34	7166	0.1496	33.66	YBR036C, YLR242C
ECM14	Process	N/A	GO:0030041	actin filament polymerization	1	0	0.0442896	2	71	34	7166	0.1489	33.66	YBL007C, YJR065C
ECM14	Process	N/A	GO:0030832	regulation of actin filament length	1	0	0.0442896	2	71	34	7166	0.1483	33.66	YBL007C, YJR065C
ECM14	Process	N/A	GO:0030833	regulation of actin filament polymerization	1	0	0.0442896	2	71	34	7166	0.1476	33.66	YBL007C, YJR065C
ECM14	Process	N/A	GO:0048278	vesicle docking	1	0	0.0442896	2	71	34	7166	0.147	33.66	YDR323C, YOR106W
ECM14	Process	N/A	GO:0051704	multi-organism process	1	0	0.0453092	6	71	263	7166	0.1489	34.24	YJR117W, YBR200W, YNL294C, YCR009C, YMR063W, YHL027W
ECM14	Process	N/A	GO:0010508	positive regulation of autophagy	1	0	0.0466792	2	71	35	7166	0.1534	35.44	YGL215W, YOR244W
ECM14	Process	N/A	GO:0036003	positive regulation of transcription from RNA polymerase II promoter in response to stress	1	0	0.0466792	2	71	35	7166	0.1528	35.44	YLL010C, YPL016W
ECM14	Process	N/A	GO:0046474	glycerophospholipid biosynthetic process	1	0	0.0473597	3	71	82	7166	0.1541	35.9	YLR242C, YJR073C, YKL212W
ECM14	Process	N/A	GO:0072657	protein localization to membrane	1	0	0.0475054	4	71	138	7166	0.154	36.04	YOR198C, YLL006W, YNL294C, YAL005C
ECM14	Process	N/A	GO:0022414	reproductive process	1	0	0.0483306	9	71	484	7166	0.154	36.18	YNL294C, YPL016W, YDR383C, YOR198C, YMR063W, YBR200W, YJR117W, YHL027W, YCR009C
ECM14	Process	N/A	GO:0006352	DNA-templated transcription, initiation	1	0	0.0487971	3	71	83	7166	0.1543	36.42	YKL005C, YKL144C, YJR017C
ECM14	Process	N/A	GO:0008154	actin polymerization or depolymerization	1	0	0.0491153	2	71	36	7166	0.1554	36.84	YJR065C, YBL007C
ECM14	Process	N/A	GO:0043462	regulation of ATPase activity	1	0	0.0491153	2	71	36	7166	0.1548	36.84	YDR320C, YDR424C
ECM14	Process	N/A	GO:0072665	protein localization to vacuole	1	0	0.0496254	4	71	140	7166	0.1551	37.08	YNL297C, YLR262C, YAL002W, YDR080W
ECM14	Process	N/A	GO:1901576	organic substance biosynthetic process	1	0	0.0502978	31	71	2414	7166	0.1553	37.26	YJR017C, YDR385W, YLR384C, YOR244W, YLR372W, YKL144C, YKL212W, YOR276W, YLL010C, YDR081C, YJR073C, YPL116W, YAL005C, YMR021C, YHL027W, YIL145C, YPL240C, YNL298W, YNL280C, YDL191W, YLR242C, YBR036C, YGL151W, YDL164C, YKL005C, YPL016W, YOR198C, YMR095C, YJR060W, YHL034C, YCR046C
ECM14	Process	N/A	GO:0032273	positive regulation of protein polymerization	1	0	0.0515967	2	71	37	7166	0.1578	38.02	YBL007C, YJR065C
ECM14	Process	N/A	GO:0006643	membrane lipid metabolic process	1	0	0.0517358	3	71	85	7166	0.1583	38.32	YBR036C, YLR242C, YLR372W
ECM14	Process	N/A	GO:0007015	actin filament organization	1	0	0.0517358	3	71	85	7166	0.1577	38.32	YJR065C, YBL007C, YCR009C
ECM14	Process	N/A	GO:0072666	establishment of protein localization to vacuole	1	0	0.0517358	3	71	85	7166	0.157	38.32	YNL297C, YDR080W, YAL002W
ECM14	Process	N/A	GO:0010629	negative regulation of gene expression	1	0	0.0521121	9	71	491	7166	0.1577	38.64	YKL005C, YOR276W, YPR042C, YHL034C, YJR060W, YNL298W, YHL027W, YJR017C, YOR244W
ECM14	Process	N/A	GO:0006664	glycolipid metabolic process	1	0	0.0541224	2	71	38	7166	0.1633	40.16	YLR242C, YBR036C
ECM14	Process	N/A	GO:0007029	endoplasmic reticulum organization	1	0	0.0541224	2	71	38	7166	0.1626	40.16	YDR320C, YOR198C
ECM14	Process	N/A	GO:0030162	regulation of proteolysis	1	0	0.0541224	2	71	38	7166	0.1619	40.16	YJR017C, YNL294C
ECM14	Process	N/A	GO:1903509	liposaccharide metabolic process	1	0	0.0541224	2	71	38	7166	0.1613	40.16	YBR036C, YLR242C
ECM14	Process	N/A	GO:0022402	cell cycle process	1	0	0.0541298	11	71	651	7166	0.1608	40.2	YNL298W, YHR129C, YGL060W, YHL027W, YNL066W, YOR198C, YDL164C, YMR063W, YDR424C, YPL116W, YNL294C
ECM14	Process	N/A	GO:0045017	glycerolipid biosynthetic process	1	0	0.0547589	3	71	87	7166	0.1618	40.62	YKL212W, YJR073C, YLR242C
ECM14	Process	N/A	GO:0009272	fungal-type cell wall biogenesis	1	0	0.0563018	3	71	88	7166	0.1634	41.18	YNL294C, YGR229C, YHL027W
ECM14	Process	N/A	GO:2001252	positive regulation of chromosome organization	1	0	0.0566913	2	71	39	7166	0.1664	42.1	YPL240C, YJR017C
ECM14	Process	N/A	GO:0022413	reproductive process in single-celled organism	1	0	0.0574531	4	71	147	7166	0.1667	42.34	YPL016W, YMR063W, YHL027W, YNL294C
ECM14	Process	N/A	GO:1901615	organic hydroxy compound metabolic process	1	0	0.0574531	4	71	147	7166	0.166	42.34	YMR095C, YDR081C, YNL280C, YLR242C
ECM14	Process	N/A	GO:0009058	biosynthetic process	1	0	0.0578544	31	71	2441	7166	0.1655	42.36	YLR242C, YNL280C, YDL191W, YIL145C, YPL240C, YNL298W, YMR021C, YHL027W, YCR046C, YJR060W, YHL034C, YDL164C, YGL151W, YKL005C, YBR036C, YMR095C, YPL016W, YOR198C, YKL144C, YLR372W, YJR017C, YLR384C, YOR244W, YDR385W, YAL005C, YPL116W, YJR073C, YLL010C, YDR081C, YKL212W, YOR276W
ECM14	Process	N/A	GO:0010562	positive regulation of phosphorus metabolic process	1	0	0.0578654	3	71	89	7166	0.1657	42.58	YJR017C, YDR081C, YNL298W
ECM14	Process	N/A	GO:0045937	positive regulation of phosphate metabolic process	1	0	0.0578654	3	71	89	7166	0.165	42.58	YJR017C, YDR081C, YNL298W
ECM14	Process	N/A	GO:0009890	negative regulation of biosynthetic process	1	0	0.0578945	8	71	425	7166	0.1646	42.62	YOR244W, YJR017C, YHL027W, YNL298W, YJR060W, YHL034C, YOR276W, YKL005C
ECM14	Process	N/A	GO:0031327	negative regulation of cellular biosynthetic process	1	0	0.0578945	8	71	425	7166	0.1639	42.62	YHL027W, YNL298W, YJR017C, YOR244W, YOR276W, YKL005C, YJR060W, YHL034C
ECM14	Process	N/A	GO:0007096	regulation of exit from mitosis	1	0	0.0593022	2	71	40	7166	0.1672	43.64	YNL298W, YHR129C
ECM14	Process	N/A	GO:0000003	reproduction	1	0	0.0596477	9	71	504	7166	0.1676	43.9	YPL016W, YOR198C, YDR383C, YMR063W, YNL294C, YHL027W, YCR009C, YBR200W, YJR117W
ECM14	Process	N/A	GO:0045047	protein targeting to ER	1	0	0.0619541	2	71	41	7166	0.1738	45.7	YAL005C, YBR106W
ECM14	Process	N/A	GO:0045185	maintenance of protein location	1	0	0.0619541	2	71	41	7166	0.1731	45.7	YOR069W, YBR200W
ECM14	Process	N/A	GO:0019538	protein metabolic process	1	0	0.0640861	25	71	1896	7166	0.1744	46.22	YGL151W, YOR198C, YCR046C, YNL294C, YHL034C, YBR106W, YNL298W, YPL240C, YGL215W, YMR021C, YDR080W, YLR242C, YDL191W, YLL010C, YNL238W, YDR144C, YMR114C, YOR276W, YPL116W, YAL005C, YDR049W, YJR117W, YJR017C, YDR385W, YOR244W
ECM14	Process	N/A	GO:0007088	regulation of mitotic nuclear division	1	0	0.0643242	3	71	93	7166	0.1753	46.64	YNL298W, YOR198C, YHR129C
ECM14	Process	N/A	GO:1901564	organonitrogen compound metabolic process	1	0	0.0646237	31	71	2463	7166	0.1749	46.7	YNL294C, YHL034C, YCR046C, YMR095C, YOR198C, YGL151W, YBR036C, YDL191W, YLR242C, YDR080W, YMR021C, YGL215W, YIL145C, YPL240C, YNL298W, YBR106W, YJR073C, YPL116W, YAL005C, YDR144C, YMR114C, YOR276W, YDR081C, YNL238W, YLL010C, YDR385W, YOR244W, YJR017C, YLR372W, YJR117W, YDR049W
ECM14	Process	N/A	GO:0006353	DNA-templated transcription, termination	1	0	0.064646	2	71	42	7166	0.1775	47.58	YKL005C, YJR017C
ECM14	Process	N/A	GO:0072599	establishment of protein localization to endoplasmic reticulum	1	0	0.064646	2	71	42	7166	0.1769	47.58	YAL005C, YBR106W
ECM14	Process	N/A	GO:1902410	mitotic cytokinetic process	1	0	0.064646	2	71	42	7166	0.1762	47.58	YHL027W, YNL066W
ECM14	Process	N/A	GO:0045892	negative regulation of transcription, DNA-templated	1	0	0.0675482	6	71	291	7166	0.181	49.06	YJR060W, YOR244W, YJR017C, YHL027W, YNL298W, YKL005C
ECM14	Process	N/A	GO:0016241	regulation of macroautophagy	1	0	0.0701456	2	71	44	7166	0.1859	50.56	YOR244W, YGL215W
ECM14	Process	N/A	GO:0110053	regulation of actin filament organization	1	0	0.0701456	2	71	44	7166	0.1852	50.56	YBL007C, YJR065C
ECM14	Process	N/A	GO:0051246	regulation of protein metabolic process	1	0	0.0703166	8	71	443	7166	0.1846	50.58	YJR017C, YDR385W, YMR021C, YGL215W, YNL298W, YHL034C, YNL294C, YOR276W
ECM14	Process	N/A	GO:0006839	mitochondrial transport	1	0	0.0711028	3	71	97	7166	0.1849	50.84	YLL006W, YPL240C, YAL005C
ECM14	Process	N/A	GO:1902679	negative regulation of RNA biosynthetic process	1	0	0.0711704	6	71	295	7166	0.1846	50.96	YJR060W, YOR244W, YJR017C, YHL027W, YNL298W, YKL005C
ECM14	Process	N/A	GO:1903507	negative regulation of nucleic acid-templated transcription	1	0	0.0711704	6	71	295	7166	0.184	50.96	YKL005C, YNL298W, YHL027W, YJR017C, YJR060W, YOR244W
ECM14	Process	N/A	GO:0044271	cellular nitrogen compound biosynthetic process	1	0	0.0723222	24	71	1826	7166	0.1837	51.08	YKL144C, YOR244W, YLR384C, YDR385W, YJR017C, YDR081C, YLL010C, YOR276W, YPL116W, YAL005C, YNL298W, YPL240C, YIL145C, YMR021C, YHL027W, YDL191W, YMR095C, YPL016W, YKL005C, YGL151W, YDL164C, YCR046C, YHL034C, YJR060W
ECM14	Process	N/A	GO:1902905	positive regulation of supramolecular fiber organization	1	0	0.0729513	2	71	45	7166	0.1887	52.64	YBL007C, YJR065C
ECM14	Process	N/A	GO:0022411	cellular component disassembly	1	0	0.0736492	4	71	160	7166	0.1893	53	YKL005C, YDR320C, YOR106W, YAL005C
ECM14	Process	N/A	GO:0006661	phosphatidylinositol biosynthetic process	1	0	0.075793	2	71	46	7166	0.1933	54.32	YLR242C, YKL212W
ECM14	Process	N/A	GO:0048869	cellular developmental process	1	0	0.0777777	6	71	302	7166	0.1946	54.88	YPL016W, YHL027W, YMR063W, YBR200W, YAL005C, YNL294C
ECM14	Process	N/A	GO:0032506	cytokinetic process	1	0	0.0786697	2	71	47	7166	0.1981	56.06	YHL027W, YNL066W
ECM14	Process	N/A	GO:0051253	negative regulation of RNA metabolic process	1	0	0.0787494	6	71	303	7166	0.1974	56.06	YHL027W, YNL298W, YKL005C, YOR244W, YJR060W, YJR017C
ECM14	Process	N/A	GO:0010458	exit from mitosis	1	0	0.0815804	2	71	48	7166	0.2034	57.98	YNL298W, YHR129C
ECM14	Process	N/A	GO:0031929	TOR signaling	1	0	0.0815804	2	71	48	7166	0.2027	57.98	YLL010C, YDL077C
ECM14	Process	N/A	GO:0032879	regulation of localization	1	0	0.0818345	4	71	166	7166	0.2033	58.34	YDL077C, YDR080W, YNL298W, YHL031C
ECM14	Process	N/A	GO:0034645	cellular macromolecule biosynthetic process	1	0	0.0820189	24	71	1850	7166	0.2032	58.52	YHL034C, YJR060W, YCR046C, YOR198C, YPL016W, YDL164C, YKL005C, YGL151W, YDL191W, YLR242C, YHL027W, YMR021C, YNL298W, YPL240C, YPL116W, YAL005C, YOR276W, YDR081C, YLL010C, YLR384C, YDR385W, YOR244W, YJR017C, YKL144C
ECM14	Process	N/A	GO:0071852	fungal-type cell wall organization or biogenesis	1	0	0.0827569	5	71	235	7166	0.2028	58.6	YGR229C, YNL294C, YNL066W, YDR144C, YHL027W
ECM14	Process	N/A	GO:0051247	positive regulation of protein metabolic process	1	0	0.0832413	4	71	167	7166	0.2026	58.76	YMR021C, YNL298W, YDR385W, YJR017C
ECM14	Process	N/A	GO:0009056	catabolic process	1	0	0.087128	14	71	962	7166	0.209	60.82	YJR017C, YOR106W, YOR244W, YDL192W, YDR080W, YNL066W, YMR021C, YGL215W, YLR262C, YDR049W, YAL005C, YPR042C, YDL077C, YDR081C
ECM14	Process	N/A	GO:0019236	response to pheromone	1	0	0.0874708	3	71	106	7166	0.2088	60.96	YBR200W, YJR117W, YNL298W
ECM14	Process	N/A	GO:0015850	organic hydroxy compound transport	1	0	0.0875003	2	71	50	7166	0.2117	62.04	YNL298W, YLR242C
ECM14	Process	N/A	GO:0032271	regulation of protein polymerization	1	0	0.0875003	2	71	50	7166	0.211	62.04	YJR065C, YBL007C
ECM14	Process	N/A	GO:0051123	RNA polymerase II transcriptional preinitiation complex assembly	1	0	0.0875003	2	71	50	7166	0.2103	62.04	YKL005C, YJR017C
ECM14	Process	N/A	GO:0009059	macromolecule biosynthetic process	1	0	0.0889719	24	71	1866	7166	0.2101	62.2	YKL144C, YDR385W, YLR384C, YOR244W, YJR017C, YPL116W, YAL005C, YDR081C, YLL010C, YOR276W, YLR242C, YDL191W, YNL298W, YPL240C, YMR021C, YHL027W, YCR046C, YJR060W, YHL034C, YOR198C, YPL016W, YDL164C, YKL005C, YGL151W
ECM14	Process	N/A	GO:0010467	gene expression	1	0	0.0890789	27	71	2148	7166	0.2099	62.34	YJR017C, YLR384C, YOR244W, YDR385W, YJR117W, YKL144C, YAL005C, YPL116W, YPR042C, YOR276W, YLL010C, YNL238W, YDR081C, YDL191W, YDR080W, YMR021C, YHL027W, YBR106W, YNL298W, YPL240C, YHL034C, YNL294C, YJR060W, YCR046C, YGL151W, YKL005C, YPL016W
ECM14	Process	N/A	GO:0032502	developmental process	1	0	0.0898955	6	71	314	7166	0.2099	62.56	YNL294C, YBR200W, YAL005C, YHL027W, YMR063W, YPL016W
ECM14	Process	N/A	GO:0090150	establishment of protein localization to membrane	1	0	0.0913086	3	71	108	7166	0.2124	63.52	YLL006W, YOR198C, YAL005C
ECM14	Process	N/A	GO:0000226	microtubule cytoskeleton organization	1	0	0.0932538	3	71	109	7166	0.2134	64.02	YHR129C, YGL060W, YDR424C
ECM14	Process	N/A	GO:0016125	sterol metabolic process	1	0	0.0935454	2	71	52	7166	0.2148	64.66	YNL280C, YLR242C
ECM14	Process	N/A	GO:0032511	late endosome to vacuole transport via multivesicular body sorting pathway	1	0	0.0935454	2	71	52	7166	0.2141	64.66	YAL002W, YLR372W
ECM14	Process	N/A	GO:0044085	cellular component biogenesis	1	0	0.0939874	18	71	1327	7166	0.2139	64.82	YJR017C, YLR262C, YJR065C, YDL077C, YOR276W, YLL006W, YDL191W, YBL007C, YGR229C, YDR080W, YHL027W, YCR009C, YNL066W, YPL240C, YNL294C, YOR270C, YDR424C, YKL005C
ECM14	Process	N/A	GO:0070887	cellular response to chemical stimulus	1	0	0.0958582	7	71	396	7166	0.2151	65.38	YAL005C, YBR200W, YHL027W, YNL190W, YGL060W, YDR049W, YPL016W
ECM14	Process	N/A	GO:0008202	steroid metabolic process	1	0	0.0966126	2	71	53	7166	0.2165	66.04	YLR242C, YNL280C
ECM14	Process	N/A	GO:0044255	cellular lipid metabolic process	1	0	0.0985232	6	71	322	7166	0.2173	66.5	YBR036C, YKL212W, YLR372W, YLR242C, YNL280C, YJR073C
ECM14	Process	N/A	GO:0042546	cell wall biogenesis	1	0	0.0991921	3	71	112	7166	0.2171	66.64	YGR229C, YNL294C, YHL027W
ECM14	Process	N/A	GO:0043624	cellular protein complex disassembly	1	0	0.0997085	2	71	54	7166	0.2199	67.74	YDR320C, YAL005C
ECM14	Process	N/A	GO:0030437	ascospore formation	1	0	0.101205	3	71	113	7166	0.2203	68.06	YNL294C, YHL027W, YMR063W
ECM14	Process	N/A	GO:0048468	cell development	1	0	0.101205	3	71	113	7166	0.2195	68.06	YNL294C, YHL027W, YMR063W
ECM14	Process	N/A	GO:0032258	protein localization by the Cvt pathway	1	0	0.102832	2	71	55	7166	0.2246	69.86	YLR262C, YDR080W
ECM14	Process	N/A	GO:0043618	regulation of transcription from RNA polymerase II promoter in response to stress	1	0	0.102832	2	71	55	7166	0.2239	69.86	YLL010C, YPL016W
ECM14	Process	N/A	GO:0043620	regulation of DNA-templated transcription in response to stress	1	0	0.102832	2	71	55	7166	0.2232	69.86	YLL010C, YPL016W
ECM14	Process	N/A	GO:0008654	phospholipid biosynthetic process	1	0	0.105281	3	71	115	7166	0.2243	70.44	YLR242C, YJR073C, YKL212W
ECM14	Process	N/A	GO:0034605	cellular response to heat	1	0	0.105983	2	71	56	7166	0.2263	71.28	YPL240C, YLL010C
ECM14	Process	N/A	GO:0051235	maintenance of location	1	0	0.10916	2	71	57	7166	0.2313	73.08	YOR069W, YBR200W
ECM14	Process	N/A	GO:0070972	protein localization to endoplasmic reticulum	1	0	0.10916	2	71	57	7166	0.2305	73.08	YBR106W, YAL005C
ECM14	Process	N/A	GO:0097435	supramolecular fiber organization	1	0	0.109421	3	71	117	7166	0.231	73.46	YJR065C, YBL007C, YCR009C
ECM14	Process	N/A	GO:0000747	conjugation with cellular fusion	1	0	0.111515	3	71	118	7166	0.232	74.02	YJR117W, YBR200W, YCR009C
ECM14	Process	N/A	GO:0007017	microtubule-based process	1	0	0.111515	3	71	118	7166	0.2313	74.02	YGL060W, YHR129C, YDR424C
ECM14	Process	N/A	GO:0034293	sexual sporulation	1	0	0.111515	3	71	118	7166	0.2306	74.02	YNL294C, YHL027W, YMR063W
ECM14	Process	N/A	GO:0043935	sexual sporulation resulting in formation of a cellular spore	1	0	0.111515	3	71	118	7166	0.2299	74.02	YMR063W, YHL027W, YNL294C
ECM14	Process	N/A	GO:0032509	endosome transport via multivesicular body sorting pathway	1	0	0.112362	2	71	58	7166	0.2308	74.54	YLR372W, YAL002W
ECM14	Process	N/A	GO:0070897	DNA-templated transcriptional preinitiation complex assembly	1	0	0.112362	2	71	58	7166	0.2301	74.54	YJR017C, YKL005C
ECM14	Process	N/A	GO:0071985	multivesicular body sorting pathway	1	0	0.112362	2	71	58	7166	0.2294	74.54	YAL002W, YLR372W
ECM14	Process	N/A	GO:0008152	metabolic process	1	0	0.112586	48	71	4293	7166	0.2287	74.56	YDR081C, YNL238W, YDR144C, YOR276W, YPL116W, YPR042C, YJR073C, YLR372W, YJR017C, YOR244W, YGL151W, YKL005C, YMR095C, YOR270C, YNL294C, YJR060W, YBR106W, YIL145C, YHL027W, YBR200W, YLR242C, YNL280C, YDL191W, YLL010C, YMR114C, YKL212W, YAL005C, YDL077C, YLR262C, YDR049W, YJR117W, YKL144C, YOR106W, YDR385W, YLR384C, YBR036C, YDL164C, YOR198C, YPL016W, YCR046C, YHL034C, YNL298W, YPL240C, YNL066W, YGL…
ECM14	Process	N/A	GO:0051172	negative regulation of nitrogen compound metabolic process	1	0	0.11294	8	71	493	7166	0.2282	74.62	YHL034C, YJR060W, YOR276W, YKL005C, YOR244W, YJR017C, YHL027W, YNL298W
ECM14	Process	N/A	GO:0000746	conjugation	1	0	0.113624	3	71	119	7166	0.2288	75.06	YJR117W, YBR200W, YCR009C
ECM14	Process	N/A	GO:0045934	negative regulation of nucleobase-containing compound metabolic process	1	0	0.115858	6	71	337	7166	0.2326	76.52	YJR017C, YJR060W, YOR244W, YHL027W, YKL005C, YNL298W
ECM14	Process	N/A	GO:0072330	monocarboxylic acid biosynthetic process	1	0	0.118839	2	71	60	7166	0.2367	78.12	YLR372W, YIL145C
ECM14	Process	N/A	GO:0016573	histone acetylation	1	0	0.122113	2	71	61	7166	0.2408	79.7	YOR244W, YGL151W
ECM14	Process	N/A	GO:0098781	ncRNA transcription	1	0	0.122113	2	71	61	7166	0.2401	79.7	YKL144C, YJR060W
ECM14	Process	N/A	GO:0006650	glycerophospholipid metabolic process	1	0	0.122213	3	71	123	7166	0.2405	80.1	YKL212W, YJR073C, YLR242C
ECM14	Process	N/A	GO:0042221	response to chemical	1	0	0.123162	9	71	586	7166	0.24	80.16	YGL060W, YDR049W, YNL298W, YNL190W, YHL027W, YJR117W, YBR200W, YPL016W, YAL005C
ECM14	Process	N/A	GO:0065008	regulation of biological quality	1	0	0.124108	9	71	587	7166	0.2398	80.34	YMR021C, YPL240C, YBR200W, YBL007C, YLR242C, YBR036C, YOR270C, YOR069W, YJR065C
ECM14	Process	N/A	GO:0006629	lipid metabolic process	1	0	0.124451	6	71	344	7166	0.2407	80.88	YKL212W, YBR036C, YJR073C, YNL280C, YLR372W, YLR242C
ECM14	Process	N/A	GO:0006475	internal protein amino acid acetylation	1	0	0.125409	2	71	62	7166	0.2418	81.48	YGL151W, YOR244W
ECM14	Process	N/A	GO:0018393	internal peptidyl-lysine acetylation	1	0	0.125409	2	71	62	7166	0.2411	81.48	YOR244W, YGL151W
ECM14	Process	N/A	GO:0018394	peptidyl-lysine acetylation	1	0	0.125409	2	71	62	7166	0.2404	81.48	YOR244W, YGL151W
ECM14	Process	N/A	GO:1902903	regulation of supramolecular fiber organization	1	0	0.125409	2	71	62	7166	0.2396	81.48	YBL007C, YJR065C
ECM14	Process	N/A	GO:0010506	regulation of autophagy	1	0	0.128726	2	71	63	7166	0.2442	83.28	YOR244W, YGL215W
ECM14	Process	N/A	GO:0031331	positive regulation of cellular catabolic process	1	0	0.128726	2	71	63	7166	0.2435	83.28	YOR244W, YGL215W
ECM14	Process	N/A	GO:0051495	positive regulation of cytoskeleton organization	1	0	0.128726	2	71	63	7166	0.2428	83.28	YBL007C, YJR065C
ECM14	Process	N/A	GO:0001932	regulation of protein phosphorylation	1	0	0.128808	3	71	126	7166	0.2428	83.54	YJR017C, YGL215W, YNL298W
ECM14	Process	N/A	GO:0010605	negative regulation of macromolecule metabolic process	1	0	0.131817	9	71	595	7166	0.2445	84.34	YPR042C, YJR060W, YHL034C, YKL005C, YOR276W, YOR244W, YJR017C, YNL298W, YHL027W
ECM14	Process	N/A	GO:0045324	late endosome to vacuole transport	1	0	0.132064	2	71	64	7166	0.2455	84.94	YLR372W, YAL002W
ECM14	Process	N/A	GO:0044764	multi-organism cellular process	1	0	0.133275	3	71	128	7166	0.2459	85.34	YBR200W, YJR117W, YCR009C
ECM14	Process	N/A	GO:0030154	cell differentiation	1	0	0.134259	4	71	199	7166	0.2457	85.5	YMR063W, YHL027W, YPL016W, YNL294C
ECM14	Process	N/A	GO:0035967	cellular response to topologically incorrect protein	1	0	0.135422	2	71	65	7166	0.2474	86.36	YDR049W, YAL005C
ECM14	Process	N/A	GO:0051258	protein polymerization	1	0	0.135422	2	71	65	7166	0.2467	86.36	YBL007C, YJR065C
ECM14	Process	N/A	GO:0010033	response to organic substance	1	0	0.135994	5	71	275	7166	0.2474	86.84	YDR049W, YNL298W, YBR200W, YJR117W, YAL005C
ECM14	Process	N/A	GO:0032505	reproduction of a single-celled organism	1	0	0.136027	4	71	200	7166	0.2472	87	YHL027W, YMR063W, YPL016W, YNL294C
ECM14	Process	N/A	GO:0032535	regulation of cellular component size	1	0	0.138799	2	71	66	7166	0.2505	88.42	YBL007C, YJR065C
ECM14	Process	N/A	GO:0032956	regulation of actin cytoskeleton organization	1	0	0.138799	2	71	66	7166	0.2498	88.42	YJR065C, YBL007C
ECM14	Process	N/A	GO:0032970	regulation of actin filament-based process	1	0	0.138799	2	71	66	7166	0.2491	88.42	YBL007C, YJR065C
ECM14	Process	N/A	GO:0090066	regulation of anatomical structure size	1	0	0.138799	2	71	66	7166	0.2484	88.42	YJR065C, YBL007C
ECM14	Process	N/A	GO:0006606	protein import into nucleus	1	0	0.142195	2	71	67	7166	0.2514	89.74	YAL005C, YNL298W
ECM14	Process	N/A	GO:0031324	negative regulation of cellular metabolic process	1	0	0.144144	8	71	523	7166	0.2532	90.64	YNL298W, YHL027W, YOR244W, YJR017C, YKL005C, YOR276W, YHL034C, YJR060W
ECM14	Process	N/A	GO:0006367	transcription initiation from RNA polymerase II promoter	1	0	0.145609	2	71	68	7166	0.2558	91.82	YKL005C, YJR017C
ECM14	Process	N/A	GO:0043085	positive regulation of catalytic activity	1	0	0.146838	4	71	206	7166	0.2567	92.42	YNL298W, YBR200W, YDR424C, YDR320C
ECM14	Process	N/A	GO:0051783	regulation of nuclear division	1	0	0.146996	3	71	134	7166	0.2565	92.6	YNL298W, YOR198C, YHR129C
ECM14	Process	N/A	GO:0044248	cellular catabolic process	1	0	0.147587	12	71	871	7166	0.2559	92.64	YDR081C, YPR042C, YDL077C, YAL005C, YGL215W, YDR049W, YLR262C, YOR244W, YOR106W, YDL192W, YJR017C, YDR080W
ECM14	Process	N/A	GO:0060341	regulation of cellular localization	1	0	0.14904	2	71	69	7166	0.2579	93.6	YNL298W, YHL031C
ECM14	Process	N/A	GO:0006473	protein acetylation	1	0	0.155952	2	71	71	7166	0.2646	96.3	YOR244W, YGL151W
ECM14	Process	N/A	GO:0009408	response to heat	1	0	0.155952	2	71	71	7166	0.2638	96.3	YLL010C, YPL240C
ECM14	Process	N/A	GO:0046486	glycerolipid metabolic process	1	0	0.156393	3	71	138	7166	0.2649	96.96	YKL212W, YLR242C, YJR073C
ECM14	Process	N/A	GO:0009653	anatomical structure morphogenesis	1	0	0.157978	4	71	212	7166	0.2649	97.2	YHL027W, YMR063W, YNL294C, YBR200W
ECM14	Process	N/A	GO:0048856	anatomical structure development	1	0	0.157978	4	71	212	7166	0.2641	97.2	YBR200W, YNL294C, YMR063W, YHL027W
ECM14	Process	N/A	GO:0051170	nuclear import	1	0	0.159431	2	71	72	7166	0.2657	98.06	YAL005C, YNL298W
ECM14	Process	N/A	GO:0018205	peptidyl-lysine modification	1	0	0.161161	3	71	140	7166	0.267	98.78	YGL151W, YJR017C, YOR244W
ECM14	Process	N/A	GO:0042325	regulation of phosphorylation	1	0	0.161161	3	71	140	7166	0.2663	98.78	YJR017C, YGL215W, YNL298W
ECM14	Process	N/A	GO:0035966	response to topologically incorrect protein	1	0	0.162925	2	71	73	7166	0.2687	99.94	YDR049W, YAL005C
ECM14	Process	N/A	GO:0017038	protein import	1	0	0.163562	3	71	141	7166	0.2687	100.24	YAL005C, YNL298W, YLL006W
ECM14	Process	N/A	GO:0019220	regulation of phosphate metabolic process	1	0	0.167499	4	71	217	7166	0.2753	102.96	YDR081C, YNL298W, YGL215W, YJR017C
ECM14	Process	N/A	GO:0051174	regulation of phosphorus metabolic process	1	0	0.167499	4	71	217	7166	0.2746	102.96	YJR017C, YGL215W, YNL298W, YDR081C
ECM14	Process	N/A	GO:0009892	negative regulation of metabolic process	1	0	0.170709	9	71	632	7166	0.2766	104.02	YJR017C, YOR244W, YHL027W, YNL298W, YJR060W, YHL034C, YPR042C, YOR276W, YKL005C
ECM14	Process	N/A	GO:0030003	cellular cation homeostasis	1	0	0.173275	3	71	145	7166	0.2793	105.28	YOR270C, YMR021C, YBR036C
ECM14	Process	N/A	GO:0009266	response to temperature stimulus	1	0	0.173488	2	71	76	7166	0.2804	105.98	YLL010C, YPL240C
ECM14	Process	N/A	GO:0046488	phosphatidylinositol metabolic process	1	0	0.173488	2	71	76	7166	0.2796	105.98	YLR242C, YKL212W
ECM14	Process	N/A	GO:0071554	cell wall organization or biogenesis	1	0	0.173838	5	71	299	7166	0.2791	106.04	YGR229C, YNL294C, YHL027W, YDR144C, YNL066W
ECM14	Process	N/A	GO:0010564	regulation of cell cycle process	1	0	0.175263	4	71	221	7166	0.2795	106.5	YHL027W, YHR129C, YNL298W, YOR198C
ECM14	Process	N/A	GO:0009991	response to extracellular stimulus	1	0	0.175729	3	71	146	7166	0.2802	107.02	YPL016W, YNL190W, YCR009C
ECM14	Process	N/A	GO:0030036	actin cytoskeleton organization	1	0	0.175729	3	71	146	7166	0.2794	107.02	YCR009C, YBL007C, YJR065C
ECM14	Process	N/A	GO:0050790	regulation of catalytic activity	1	0	0.176279	6	71	382	7166	0.2791	107.18	YBR200W, YDR424C, YDR320C, YNL298W, YBR036C, YGL215W
ECM14	Process	N/A	GO:0051301	cell division	1	0	0.177166	5	71	301	7166	0.2789	107.36	YDR137W, YDR383C, YDL164C, YHL027W, YNL066W
ECM14	Process	N/A	GO:0044093	positive regulation of molecular function	1	0	0.177223	4	71	222	7166	0.2791	107.72	YDR320C, YDR424C, YBR200W, YNL298W
ECM14	Process	N/A	GO:0010639	negative regulation of organelle organization	1	0	0.180667	3	71	148	7166	0.2826	109.36	YHR129C, YBL007C, YJR017C
ECM14	Process	N/A	GO:0030029	actin filament-based process	1	0	0.180667	3	71	148	7166	0.2819	109.36	YBL007C, YJR065C, YCR009C
ECM14	Process	N/A	GO:0043543	protein acylation	1	0	0.187742	2	71	80	7166	0.2874	111.78	YOR244W, YGL151W
ECM14	Process	N/A	GO:0098771	inorganic ion homeostasis	1	0	0.188146	3	71	151	7166	0.2876	112.16	YBR036C, YMR021C, YOR270C
ECM14	Process	N/A	GO:0042594	response to starvation	1	0	0.191331	2	71	81	7166	0.2909	113.76	YCR009C, YPL016W
ECM14	Process	N/A	GO:0033044	regulation of chromosome organization	1	0	0.193177	3	71	153	7166	0.2919	114.42	YJR017C, YHR129C, YPL240C
ECM14	Process	N/A	GO:0009605	response to external stimulus	1	0	0.200787	3	71	156	7166	0.299	117.5	YPL016W, YNL190W, YCR009C
ECM14	Process	N/A	GO:0055080	cation homeostasis	1	0	0.20334	3	71	157	7166	0.3012	118.68	YOR270C, YMR021C, YBR036C
ECM14	Process	N/A	GO:0017148	negative regulation of translation	1	0	0.20578	2	71	85	7166	0.3051	120.52	YHL034C, YOR276W
ECM14	Process	N/A	GO:0006873	cellular ion homeostasis	1	0	0.205901	3	71	158	7166	0.3051	120.82	YMR021C, YBR036C, YOR270C
ECM14	Process	N/A	GO:0032269	negative regulation of cellular protein metabolic process	1	0	0.20847	3	71	159	7166	0.3059	121.44	YOR276W, YJR017C, YHL034C
ECM14	Process	N/A	GO:0051248	negative regulation of protein metabolic process	1	0	0.20847	3	71	159	7166	0.3051	121.44	YOR276W, YHL034C, YJR017C
ECM14	Process	N/A	GO:0006644	phospholipid metabolic process	1	0	0.211046	3	71	160	7166	0.3079	122.86	YJR073C, YLR242C, YKL212W
ECM14	Process	N/A	GO:0051129	negative regulation of cellular component organization	1	0	0.211046	3	71	160	7166	0.3071	122.86	YHR129C, YJR017C, YBL007C
ECM14	Process	N/A	GO:0034249	negative regulation of cellular amide metabolic process	1	0	0.213051	2	71	87	7166	0.3096	124.14	YOR276W, YHL034C
ECM14	Process	N/A	GO:1901617	organic hydroxy compound biosynthetic process	1	0	0.213051	2	71	87	7166	0.3088	124.14	YNL280C, YMR095C
ECM14	Process	N/A	GO:2001251	negative regulation of chromosome organization	1	0	0.213051	2	71	87	7166	0.308	124.14	YHR129C, YJR017C
ECM14	Process	N/A	GO:0051321	meiotic cell cycle	1	0	0.215313	5	71	323	7166	0.3082	124.52	YHL027W, YMR063W, YDR383C, YOR198C, YNL294C
ECM14	Process	N/A	GO:0065009	regulation of molecular function	1	0	0.219375	6	71	410	7166	0.3114	126.12	YBR036C, YNL298W, YGL215W, YDR424C, YBR200W, YDR320C
ECM14	Process	N/A	GO:0016052	carbohydrate catabolic process	1	0	0.224005	2	71	90	7166	0.3157	128.16	YDR081C, YNL066W
ECM14	Process	N/A	GO:0032270	positive regulation of cellular protein metabolic process	1	0	0.224033	3	71	165	7166	0.3155	128.42	YDR385W, YJR017C, YNL298W
ECM14	Process	N/A	GO:0030435	sporulation resulting in formation of a cellular spore	1	0	0.22665	3	71	166	7166	0.3175	129.54	YMR063W, YHL027W, YNL294C
ECM14	Process	N/A	GO:0016311	dephosphorylation	1	0	0.229273	3	71	167	7166	0.3194	130.64	YKL212W, YLL010C, YJR017C
ECM14	Process	N/A	GO:0006464	cellular protein modification process	1	0	0.23398	11	71	866	7166	0.3213	131.72	YOR198C, YLL010C, YGL151W, YMR114C, YPL116W, YAL005C, YNL298W, YGL215W, YLR242C, YOR244W, YJR017C
ECM14	Process	N/A	GO:0036211	protein modification process	1	0	0.23398	11	71	866	7166	0.3205	131.72	YNL298W, YGL215W, YLR242C, YJR017C, YOR244W, YGL151W, YLL010C, YOR198C, YMR114C, YPL116W, YAL005C
ECM14	Process	N/A	GO:0000281	mitotic cytokinesis	1	0	0.235003	2	71	93	7166	0.3233	133.2	YNL066W, YHL027W
ECM14	Process	N/A	GO:0034504	protein localization to nucleus	1	0	0.235003	2	71	93	7166	0.3225	133.2	YAL005C, YNL298W
ECM14	Process	N/A	GO:0043934	sporulation	1	0	0.237179	3	71	170	7166	0.3236	133.98	YNL294C, YMR063W, YHL027W
ECM14	Process	N/A	GO:0061640	cytoskeleton-dependent cytokinesis	1	0	0.238677	2	71	94	7166	0.3248	134.78	YHL027W, YNL066W
ECM14	Process	N/A	GO:0044283	small molecule biosynthetic process	1	0	0.239023	5	71	336	7166	0.3241	134.82	YMR095C, YDR081C, YIL145C, YNL280C, YLR372W
ECM14	Process	N/A	GO:0018193	peptidyl-amino acid modification	1	0	0.239187	4	71	252	7166	0.3239	135.08	YOR244W, YJR017C, YNL298W, YGL151W
ECM14	Process	N/A	GO:1902531	regulation of intracellular signal transduction	1	0	0.242355	2	71	95	7166	0.3256	136.12	YDL077C, YLL010C
ECM14	Process	N/A	GO:0140014	mitotic nuclear division	1	0	0.242476	3	71	172	7166	0.3253	136.3	YOR198C, YNL298W, YHR129C
ECM14	Process	N/A	GO:0048646	anatomical structure formation involved in morphogenesis	1	0	0.245133	3	71	173	7166	0.3265	137.12	YNL294C, YMR063W, YHL027W
ECM14	Process	N/A	GO:0072524	pyridine-containing compound metabolic process	1	0	0.246035	2	71	96	7166	0.3268	137.58	YMR095C, YDR081C
ECM14	Process	N/A	GO:0051493	regulation of cytoskeleton organization	1	0	0.249718	2	71	97	7166	0.3289	138.78	YBL007C, YJR065C
ECM14	Process	N/A	GO:0050801	ion homeostasis	1	0	0.250461	3	71	175	7166	0.3292	139.24	YOR270C, YMR021C, YBR036C
ECM14	Process	N/A	GO:0006470	protein dephosphorylation	1	0	0.253403	2	71	98	7166	0.3321	140.82	YJR017C, YLL010C
ECM14	Process	N/A	GO:0090407	organophosphate biosynthetic process	1	0	0.254364	4	71	259	7166	0.332	141.12	YLR242C, YJR073C, YMR095C, YKL212W
ECM14	Process	N/A	GO:0032268	regulation of cellular protein metabolic process	1	0	0.257255	6	71	433	7166	0.3334	142.02	YDR385W, YHL034C, YJR017C, YGL215W, YOR276W, YNL298W
ECM14	Process	N/A	GO:0032787	monocarboxylic acid metabolic process	1	0	0.258487	3	71	178	7166	0.3334	142.36	YLR372W, YIL145C, YDR081C
ECM14	Process	N/A	GO:0031401	positive regulation of protein modification process	1	0	0.260777	2	71	100	7166	0.3359	143.76	YJR017C, YNL298W
ECM14	Process	N/A	GO:0006888	ER to Golgi vesicle-mediated transport	1	0	0.264466	2	71	101	7166	0.3395	145.64	YDL192W, YHL031C
ECM14	Process	N/A	GO:0009108	coenzyme biosynthetic process	1	0	0.271844	2	71	103	7166	0.3428	147.42	YMR095C, YIL145C
ECM14	Process	N/A	GO:0045859	regulation of protein kinase activity	1	0	0.271844	2	71	103	7166	0.342	147.42	YGL215W, YNL298W
ECM14	Process	N/A	GO:0055082	cellular chemical homeostasis	1	0	0.271943	3	71	183	7166	0.3416	147.56	YOR270C, YBR036C, YMR021C
ECM14	Process	N/A	GO:0044772	mitotic cell cycle phase transition	1	0	0.274644	3	71	184	7166	0.3435	148.72	YPL116W, YNL298W, YHR129C
ECM14	Process	N/A	GO:0071824	protein-DNA complex subunit organization	1	0	0.274644	3	71	184	7166	0.3427	148.72	YKL005C, YOR244W, YJR017C
ECM14	Process	N/A	GO:0006338	chromatin remodeling	1	0	0.275533	2	71	104	7166	0.3435	149.44	YPL016W, YJR060W
ECM14	Process	N/A	GO:0044770	cell cycle phase transition	1	0	0.277349	3	71	185	7166	0.3448	150.32	YHR129C, YNL298W, YPL116W
ECM14	Process	N/A	GO:0000910	cytokinesis	1	0	0.279222	2	71	105	7166	0.3456	151.02	YNL066W, YHL027W
ECM14	Process	N/A	GO:0006066	alcohol metabolic process	1	0	0.282909	2	71	106	7166	0.3475	152.2	YDR081C, YNL280C
ECM14	Process	N/A	GO:0043170	macromolecule metabolic process	1	0	0.286882	35	71	3246	7166	0.3482	152.86	YAL005C, YLL010C, YMR114C, YJR117W, YKL144C, YLR384C, YDR385W, YDR049W, YCR046C, YHL034C, YDL164C, YPL016W, YOR198C, YDR080W, YPL240C, YNL298W, YNL066W, YMR021C, YGL215W, YPL116W, YPR042C, YNL238W, YDR081C, YDR144C, YOR276W, YJR017C, YOR244W, YJR060W, YNL294C, YGL151W, YKL005C, YLR242C, YDL191W, YBR106W, YHL027W
ECM14	Process	N/A	GO:0006875	cellular metal ion homeostasis	1	0	0.29028	2	71	108	7166	0.3511	154.5	YBR036C, YMR021C
ECM14	Process	N/A	GO:0071704	organic substance metabolic process	1	0	0.291878	43	71	4058	7166	0.3513	154.94	YLR384C, YDR385W, YKL144C, YJR117W, YDR049W, YAL005C, YKL212W, YMR114C, YLL010C, YDR080W, YGL215W, YMR021C, YNL066W, YPL240C, YNL298W, YHL034C, YCR046C, YOR198C, YPL016W, YDL164C, YBR036C, YOR244W, YJR017C, YLR372W, YJR073C, YPR042C, YPL116W, YOR276W, YDR144C, YDR081C, YNL238W, YDL191W, YNL280C, YLR242C, YHL027W, YIL145C, YBR106W, YJR060W, YNL294C, YOR270C, YMR095C, YGL151W, YKL005C
ECM14	Process	N/A	GO:0043549	regulation of kinase activity	1	0	0.301321	2	71	111	7166	0.3601	159.18	YNL298W, YGL215W
ECM14	Process	N/A	GO:0006732	coenzyme metabolic process	1	0	0.301804	3	71	194	7166	0.3597	159.36	YIL145C, YMR095C, YDR081C
ECM14	Process	N/A	GO:0007154	cell communication	1	0	0.310919	6	71	464	7166	0.3644	161.8	YDL077C, YDR144C, YNL190W, YLL010C, YPL016W, YNL298W
ECM14	Process	N/A	GO:0051345	positive regulation of hydrolase activity	1	0	0.312337	2	71	114	7166	0.3655	162.66	YDR320C, YDR424C
ECM14	Process	N/A	GO:0006417	regulation of translation	1	0	0.312719	3	71	198	7166	0.3656	163.06	YOR276W, YDR385W, YHL034C
ECM14	Process	N/A	GO:0006807	nitrogen compound metabolic process	1	0	0.317104	39	71	3684	7166	0.3679	164.46	YJR017C, YOR244W, YLR372W, YDR144C, YOR276W, YDR081C, YNL238W, YJR073C, YPL116W, YPR042C, YHL027W, YBR106W, YIL145C, YDL191W, YLR242C, YKL005C, YGL151W, YMR095C, YNL294C, YJR060W, YDR049W, YDR385W, YLR384C, YJR117W, YKL144C, YMR114C, YLL010C, YAL005C, YGL215W, YMR021C, YNL298W, YPL240C, YDR080W, YBR036C, YDL164C, YPL016W, YOR198C, YHL034C, YCR046C
ECM14	Process	N/A	GO:0044238	primary metabolic process	1	0	0.318987	41	71	3888	7166	0.3682	164.96	YLL010C, YKL212W, YMR114C, YAL005C, YDR049W, YKL144C, YJR117W, YLR384C, YDR385W, YOR198C, YPL016W, YBR036C, YDL164C, YCR046C, YHL034C, YNL298W, YPL240C, YGL215W, YMR021C, YNL066W, YDR080W, YDR081C, YNL238W, YDR144C, YOR276W, YPR042C, YPL116W, YJR073C, YLR372W, YOR244W, YJR017C, YMR095C, YGL151W, YKL005C, YNL294C, YJR060W, YBR106W, YHL027W, YLR242C, YDL191W, YNL280C
ECM14	Process	N/A	GO:0071897	DNA biosynthetic process	1	0	0.319662	2	71	116	7166	0.3691	165.72	YPL240C, YDL164C
ECM14	Process	N/A	GO:1901990	regulation of mitotic cell cycle phase transition	1	0	0.319662	2	71	116	7166	0.3683	165.72	YHR129C, YNL298W
ECM14	Process	N/A	GO:0016070	RNA metabolic process	1	0	0.320637	17	71	1512	7166	0.3675	165.76	YNL298W, YHL027W, YMR021C, YDL191W, YPL016W, YKL005C, YDL164C, YGL151W, YJR060W, YKL144C, YOR244W, YLR384C, YJR017C, YDR081C, YLL010C, YPR042C, YPL116W
ECM14	Process	N/A	GO:0034248	regulation of cellular amide metabolic process	1	0	0.320916	3	71	201	7166	0.3669	165.82	YHL034C, YDR385W, YOR276W
ECM14	Process	N/A	GO:0007163	establishment or maintenance of cell polarity	1	0	0.323318	2	71	117	7166	0.3682	166.8	YBR200W, YHR129C
ECM14	Process	N/A	GO:0007005	mitochondrion organization	1	0	0.32359	4	71	290	7166	0.368	167.08	YNL066W, YLL006W, YPL240C, YAL005C
ECM14	Process	N/A	GO:0043412	macromolecule modification	1	0	0.3247	12	71	1035	7166	0.3678	167.36	YGL215W, YNL298W, YJR017C, YLR384C, YOR244W, YLR242C, YMR114C, YLL010C, YGL151W, YOR198C, YAL005C, YPL116W
ECM14	Process	N/A	GO:0044260	cellular macromolecule metabolic process	1	0	0.325959	30	71	2794	7166	0.368	167.8	YGL151W, YKL005C, YDL164C, YOR198C, YPL016W, YJR060W, YHL034C, YCR046C, YHL027W, YMR021C, YGL215W, YPL240C, YNL298W, YDL191W, YDR080W, YLR242C, YOR276W, YMR114C, YLL010C, YDR081C, YPL116W, YAL005C, YPR042C, YDR049W, YJR017C, YDR385W, YLR384C, YOR244W, YJR117W, YKL144C
ECM14	Process	N/A	GO:1901987	regulation of cell cycle phase transition	1	0	0.32697	2	71	118	7166	0.3695	168.88	YNL298W, YHR129C
ECM14	Process	N/A	GO:0009057	macromolecule catabolic process	1	0	0.328684	6	71	474	7166	0.37	169.48	YJR017C, YPR042C, YAL005C, YMR021C, YNL066W, YDR049W
ECM14	Process	N/A	GO:0055065	metal ion homeostasis	1	0	0.330617	2	71	119	7166	0.3713	170.44	YBR036C, YMR021C
ECM14	Process	N/A	GO:0006457	protein folding	1	0	0.334259	2	71	120	7166	0.3743	172.18	YPL240C, YAL005C
ECM14	Process	N/A	GO:0030447	filamentous growth	1	0	0.334259	2	71	120	7166	0.3735	172.18	YNL294C, YDR144C
ECM14	Process	N/A	GO:0030163	protein catabolic process	1	0	0.334947	4	71	295	7166	0.3766	174	YMR021C, YDR049W, YJR017C, YAL005C
ECM14	Process	N/A	GO:0044237	cellular metabolic process	1	0	0.336755	43	71	4111	7166	0.3762	174.2	YLR372W, YJR017C, YOR244W, YDR081C, YOR276W, YPL116W, YPR042C, YJR073C, YIL145C, YHL027W, YLR242C, YBR200W, YNL280C, YDL191W, YGL151W, YKL005C, YMR095C, YOR270C, YJR060W, YLR262C, YDR049W, YJR117W, YKL144C, YOR106W, YLR384C, YDR385W, YLL010C, YMR114C, YKL212W, YAL005C, YDL077C, YPL240C, YNL298W, YMR021C, YGL215W, YDR080W, YDL192W, YDL164C, YBR036C, YPL016W, YOR198C, YCR046C, YHL034C
ECM14	Process	N/A	GO:0071310	cellular response to organic substance	1	0	0.33732	3	71	207	7166	0.3756	174.28	YAL005C, YBR200W, YDR049W
ECM14	Process	N/A	GO:0006793	phosphorus metabolic process	1	0	0.340906	10	71	857	7166	0.3776	175.58	YJR073C, YOR270C, YLL010C, YDR081C, YMR095C, YKL212W, YLR242C, YJR017C, YNL298W, YGL215W
ECM14	Process	N/A	GO:0010608	posttranscriptional regulation of gene expression	1	0	0.34552	3	71	210	7166	0.3809	177.5	YDR385W, YHL034C, YOR276W
ECM14	Process	N/A	GO:0065004	protein-DNA complex assembly	1	0	0.366765	2	71	129	7166	0.397	185.4	YJR017C, YKL005C
ECM14	Process	N/A	GO:0031399	regulation of protein modification process	1	0	0.372788	3	71	220	7166	0.4006	187.46	YJR017C, YGL215W, YNL298W
ECM14	Process	N/A	GO:0048878	chemical homeostasis	1	0	0.372788	3	71	220	7166	0.3997	187.46	YOR270C, YMR021C, YBR036C
ECM14	Process	N/A	GO:0031668	cellular response to extracellular stimulus	1	0	0.377475	2	71	132	7166	0.4037	189.72	YPL016W, YNL190W
ECM14	Process	N/A	GO:0051338	regulation of transferase activity	1	0	0.377475	2	71	132	7166	0.4028	189.72	YNL298W, YGL215W
ECM14	Process	N/A	GO:0071496	cellular response to external stimulus	1	0	0.377475	2	71	132	7166	0.4019	189.72	YPL016W, YNL190W
ECM14	Process	N/A	GO:0071826	ribonucleoprotein complex subunit organization	1	0	0.380936	3	71	223	7166	0.4042	191.2	YAL005C, YOR276W, YPL240C
ECM14	Process	N/A	GO:0044267	cellular protein metabolic process	1	0	0.384802	19	71	1768	7166	0.4078	193.3	YGL215W, YNL298W, YDL191W, YLR242C, YDR080W, YOR198C, YGL151W, YHL034C, YCR046C, YDR049W, YOR244W, YDR385W, YJR017C, YJR117W, YOR276W, YMR114C, YLL010C, YAL005C, YPL116W
ECM14	Process	N/A	GO:0019725	cellular homeostasis	1	0	0.386357	3	71	225	7166	0.4071	193.38	YBR036C, YMR021C, YOR270C
ECM14	Process	N/A	GO:0031667	response to nutrient levels	1	0	0.391642	2	71	136	7166	0.408	194.22	YPL016W, YCR009C
ECM14	Process	N/A	GO:0006261	DNA-dependent DNA replication	1	0	0.398673	2	71	138	7166	0.4122	196.64	YDL164C, YPL016W
ECM14	Process	N/A	GO:0006511	ubiquitin-dependent protein catabolic process	1	0	0.405248	3	71	232	7166	0.4141	197.92	YDR049W, YAL005C, YJR017C
ECM14	Process	N/A	GO:1901566	organonitrogen compound biosynthetic process	1	0	0.408235	14	71	1297	7166	0.4162	199.34	YIL145C, YDR385W, YDL191W, YLR372W, YLR242C, YOR276W, YDR081C, YMR095C, YOR198C, YBR036C, YHL034C, YJR073C, YCR046C, YAL005C
ECM14	Process	N/A	GO:1901137	carbohydrate derivative biosynthetic process	1	0	0.410618	3	71	234	7166	0.4184	200.84	YLR242C, YBR036C, YOR198C
ECM14	Process	N/A	GO:0009966	regulation of signal transduction	1	0	0.412626	2	71	142	7166	0.4183	201.18	YLL010C, YDL077C
ECM14	Process	N/A	GO:0051188	cofactor biosynthetic process	1	0	0.419545	2	71	144	7166	0.4225	203.64	YIL145C, YMR095C
ECM14	Process	N/A	GO:0019941	modification-dependent protein catabolic process	1	0	0.421316	3	71	238	7166	0.4222	203.9	YAL005C, YJR017C, YDR049W
ECM14	Process	N/A	GO:0035556	intracellular signal transduction	1	0	0.4293	3	71	241	7166	0.4276	206.96	YDL077C, YNL298W, YLL010C
ECM14	Process	N/A	GO:0006796	phosphate-containing compound metabolic process	1	0	0.433129	9	71	825	7166	0.431	209.02	YJR073C, YLL010C, YDR081C, YMR095C, YKL212W, YLR242C, YJR017C, YNL298W, YGL215W
ECM14	Process	N/A	GO:0010646	regulation of cell communication	1	0	0.433261	2	71	148	7166	0.4321	209.98	YDL077C, YLL010C
ECM14	Process	N/A	GO:0006913	nucleocytoplasmic transport	1	0	0.436663	2	71	149	7166	0.4333	211.02	YAL005C, YNL298W
ECM14	Process	N/A	GO:0016567	protein ubiquitination	1	0	0.436663	2	71	149	7166	0.4324	211.02	YJR017C, YAL005C
ECM14	Process	N/A	GO:0019637	organophosphate metabolic process	1	0	0.437545	5	71	437	7166	0.4319	211.18	YLR242C, YJR073C, YDR081C, YMR095C, YKL212W
ECM14	Process	N/A	GO:0023051	regulation of signaling	1	0	0.440056	2	71	150	7166	0.4337	212.52	YLL010C, YDL077C
ECM14	Process	N/A	GO:0006468	protein phosphorylation	1	0	0.445155	3	71	247	7166	0.436	214.1	YJR017C, YGL215W, YNL298W
ECM14	Process	N/A	GO:0006342	chromatin silencing	1	0	0.446807	2	71	152	7166	0.4376	215.28	YJR017C, YOR244W
ECM14	Process	N/A	GO:0045814	negative regulation of gene expression, epigenetic	1	0	0.446807	2	71	152	7166	0.4367	215.28	YJR017C, YOR244W
ECM14	Process	N/A	GO:0043161	proteasome-mediated ubiquitin-dependent protein catabolic process	1	0	0.450167	2	71	153	7166	0.4383	216.54	YAL005C, YDR049W
ECM14	Process	N/A	GO:0042592	homeostatic process	1	0	0.450501	4	71	346	7166	0.4381	216.88	YMR021C, YPL240C, YBR036C, YOR270C
ECM14	Process	N/A	GO:0043436	oxoacid metabolic process	1	0	0.453376	5	71	445	7166	0.4384	217.46	YMR095C, YDR081C, YIL145C, YLR372W, YOR270C
ECM14	Process	N/A	GO:0006260	DNA replication	1	0	0.456852	2	71	155	7166	0.4406	219	YDL164C, YPL016W
ECM14	Process	N/A	GO:0040029	regulation of gene expression, epigenetic	1	0	0.456852	2	71	155	7166	0.4398	219	YJR017C, YOR244W
ECM14	Process	N/A	GO:0006082	organic acid metabolic process	1	0	0.457318	5	71	447	7166	0.439	219.06	YOR270C, YLR372W, YDR081C, YMR095C, YIL145C
ECM14	Process	N/A	GO:0045229	external encapsulating structure organization	1	0	0.458242	3	71	252	7166	0.4402	220.12	YNL066W, YDR144C, YGR229C
ECM14	Process	N/A	GO:0071555	cell wall organization	1	0	0.458242	3	71	252	7166	0.4394	220.12	YGR229C, YDR144C, YNL066W
ECM14	Process	N/A	GO:0040007	growth	1	0	0.460177	2	71	156	7166	0.4395	220.62	YDR144C, YNL294C
ECM14	Process	N/A	GO:0007165	signal transduction	1	0	0.463814	4	71	352	7166	0.441	221.84	YDR144C, YNL298W, YLL010C, YDL077C
ECM14	Process	N/A	GO:0016458	gene silencing	1	0	0.473363	2	71	160	7166	0.4501	226.84	YOR244W, YJR017C
ECM14	Process	N/A	GO:0043632	modification-dependent macromolecule catabolic process	1	0	0.478919	3	71	260	7166	0.4521	228.32	YDR049W, YJR017C, YAL005C
ECM14	Process	N/A	GO:0023052	signaling	1	0	0.4814	4	71	360	7166	0.4526	229	YDL077C, YDR144C, YLL010C, YNL298W
ECM14	Process	N/A	GO:0032259	methylation	1	0	0.483129	2	71	163	7166	0.4524	229.36	YJR073C, YJR017C
ECM14	Process	N/A	GO:0051186	cofactor metabolic process	1	0	0.484034	3	71	262	7166	0.453	230.14	YMR095C, YDR081C, YIL145C
ECM14	Process	N/A	GO:0051603	proteolysis involved in cellular protein catabolic process	1	0	0.484034	3	71	262	7166	0.4521	230.14	YDR049W, YAL005C, YJR017C
ECM14	Process	N/A	GO:0010498	proteasomal protein catabolic process	1	0	0.489578	2	71	165	7166	0.4547	231.9	YDR049W, YAL005C
ECM14	Process	N/A	GO:0051336	regulation of hydrolase activity	1	0	0.505486	2	71	170	7166	0.4641	237.14	YDR424C, YDR320C
ECM14	Process	N/A	GO:1901135	carbohydrate derivative metabolic process	1	0	0.51378	4	71	375	7166	0.4688	240.04	YBR036C, YDR081C, YOR198C, YLR242C
ECM14	Process	N/A	GO:0090304	nucleic acid metabolic process	1	0	0.514588	18	71	1788	7166	0.4683	240.22	YLL010C, YDR081C, YPL116W, YPR042C, YKL144C, YJR017C, YOR244W, YLR384C, YDL164C, YGL151W, YKL005C, YPL016W, YJR060W, YNL298W, YPL240C, YHL027W, YMR021C, YDL191W
ECM14	Process	N/A	GO:1903046	meiotic cell cycle process	1	0	0.516702	3	71	275	7166	0.4696	241.4	YMR063W, YHL027W, YNL294C
ECM14	Process	N/A	GO:0000280	nuclear division	1	0	0.528982	3	71	280	7166	0.4744	244.3	YHR129C, YOR198C, YNL298W
ECM14	Process	N/A	GO:0044257	cellular protein catabolic process	1	0	0.538685	3	71	284	7166	0.4785	246.9	YAL005C, YJR017C, YDR049W
ECM14	Process	N/A	GO:0032446	protein modification by small protein conjugation	1	0	0.542363	2	71	182	7166	0.4785	247.4	YJR017C, YAL005C
ECM14	Process	N/A	GO:0048285	organelle fission	1	0	0.557758	3	71	292	7166	0.4883	252.92	YNL298W, YOR198C, YHR129C
ECM14	Process	N/A	GO:0006403	RNA localization	1	0	0.565894	2	71	190	7166	0.4923	255.48	YDR424C, YOR198C
ECM14	Process	N/A	GO:1901565	organonitrogen compound catabolic process	1	0	0.583646	4	71	409	7166	0.4996	259.8	YAL005C, YJR017C, YDR049W, YMR021C
ECM14	Process	N/A	GO:0016053	organic acid biosynthetic process	1	0	0.588564	2	71	198	7166	0.5036	262.38	YIL145C, YLR372W
ECM14	Process	N/A	GO:0046394	carboxylic acid biosynthetic process	1	0	0.588564	2	71	198	7166	0.5026	262.38	YLR372W, YIL145C
ECM14	Process	N/A	GO:0070925	organelle assembly	1	0	0.588564	2	71	198	7166	0.5017	262.38	YLR262C, YOR276W
ECM14	Process	N/A	GO:0031505	fungal-type cell wall organization	1	0	0.607688	2	71	205	7166	0.5098	267.14	YDR144C, YNL066W
ECM14	Process	N/A	GO:0048583	regulation of response to stimulus	1	0	0.607688	2	71	205	7166	0.5088	267.14	YLL010C, YDL077C
ECM14	Process	N/A	GO:0002181	cytoplasmic translation	1	0	0.610365	2	71	206	7166	0.5122	269.42	YDL191W, YAL005C
ECM14	Process	N/A	GO:0006399	tRNA metabolic process	1	0	0.610365	2	71	206	7166	0.5112	269.42	YLR384C, YKL144C
ECM14	Process	N/A	GO:1901360	organic cyclic compound metabolic process	1	0	0.612027	21	71	2186	7166	0.5108	269.7	YKL144C, YJR017C, YOR244W, YLR384C, YPL116W, YPR042C, YLL010C, YDR081C, YLR242C, YNL280C, YDL191W, YNL298W, YPL240C, YHL027W, YMR021C, YJR060W, YGL151W, YDL164C, YKL005C, YMR095C, YPL016W
ECM14	Process	N/A	GO:0019752	carboxylic acid metabolic process	1	0	0.618308	4	71	427	7166	0.5139	271.86	YIL145C, YMR095C, YDR081C, YLR372W
ECM14	Process	N/A	GO:0006820	anion transport	1	0	0.618316	2	71	209	7166	0.514	272.44	YBR106W, YLL006W
ECM14	Process	N/A	GO:1901575	organic substance catabolic process	1	0	0.624349	7	71	750	7166	0.5167	274.36	YDR081C, YDR049W, YMR021C, YNL066W, YPR042C, YAL005C, YJR017C
ECM14	Process	N/A	GO:0022618	ribonucleoprotein complex assembly	1	0	0.626144	2	71	212	7166	0.5183	275.74	YPL240C, YOR276W
ECM14	Process	N/A	GO:0044265	cellular macromolecule catabolic process	1	0	0.649407	4	71	444	7166	0.5296	282.28	YDR049W, YAL005C, YPR042C, YJR017C
ECM14	Process	N/A	GO:0070647	protein modification by small protein conjugation or removal	1	0	0.656239	2	71	224	7166	0.5354	285.9	YJR017C, YAL005C
ECM14	Process	N/A	GO:0007059	chromosome segregation	1	0	0.663461	2	71	227	7166	0.5376	287.64	YHR129C, YJR060W
ECM14	Process	N/A	GO:0006974	cellular response to DNA damage stimulus	1	0	0.690781	3	71	355	7166	0.5509	295.26	YOR244W, YDL164C, YMR114C
ECM14	Process	N/A	GO:0043604	amide biosynthetic process	1	0	0.729036	7	71	829	7166	0.5699	306.04	YIL145C, YOR276W, YCR046C, YAL005C, YHL034C, YDL191W, YDR385W
ECM14	Process	N/A	GO:0006725	cellular aromatic compound metabolic process	1	0	0.734341	19	71	2113	7166	0.5706	307	YJR060W, YMR095C, YPL016W, YKL005C, YDL164C, YGL151W, YDL191W, YNL298W, YPL240C, YHL027W, YMR021C, YPR042C, YPL116W, YDR081C, YLL010C, YKL144C, YOR244W, YLR384C, YJR017C
ECM14	Process	N/A	GO:0046483	heterocycle metabolic process	1	0	0.744349	19	71	2125	7166	0.5738	309.26	YKL144C, YLR384C, YOR244W, YJR017C, YDR081C, YLL010C, YPR042C, YPL116W, YPL240C, YNL298W, YMR021C, YHL027W, YDL191W, YMR095C, YPL016W, YKL005C, YDL164C, YGL151W, YJR060W
ECM14	Process	N/A	GO:0006139	nucleobase-containing compound metabolic process	1	0	0.751346	18	71	2029	7166	0.574	309.98	YKL144C, YOR244W, YLR384C, YJR017C, YPR042C, YPL116W, YDR081C, YLL010C, YDL191W, YPL240C, YNL298W, YHL027W, YMR021C, YJR060W, YPL016W, YGL151W, YKL005C, YDL164C
ECM14	Process	N/A	GO:0017144	drug metabolic process	1	0	0.752363	2	71	269	7166	0.5741	310.58	YMR095C, YDR081C
ECM14	Process	N/A	GO:0006811	ion transport	1	0	0.760198	3	71	396	7166	0.5781	313.32	YBR106W, YLL006W, YOR270C
ECM14	Process	N/A	GO:0016310	phosphorylation	1	0	0.769247	3	71	402	7166	0.5823	316.18	YJR017C, YNL298W, YGL215W
ECM14	Process	N/A	GO:0005975	carbohydrate metabolic process	1	0	0.770357	2	71	279	7166	0.582	316.6	YNL066W, YDR081C
ECM14	Process	N/A	GO:0034641	cellular nitrogen compound metabolic process	1	0	0.782086	25	71	2796	7166	0.5863	319.56	YAL005C, YPL116W, YPR042C, YOR276W, YLL010C, YDR081C, YJR017C, YLR384C, YOR244W, YDR385W, YKL144C, YHL034C, YJR060W, YCR046C, YGL151W, YDL164C, YKL005C, YMR095C, YPL016W, YDL191W, YMR021C, YHL027W, YPL240C, YNL298W, YIL145C
ECM14	Process	N/A	GO:0043603	cellular amide metabolic process	1	0	0.791455	7	71	886	7166	0.5897	321.98	YCR046C, YAL005C, YDR385W, YHL034C, YDL191W, YIL145C, YOR276W
ECM14	Process	N/A	GO:0006412	translation	1	0	0.80072	6	71	781	7166	0.5938	324.8	YOR276W, YHL034C, YDR385W, YDL191W, YAL005C, YCR046C
ECM14	Process	N/A	GO:0043043	peptide biosynthetic process	1	0	0.804765	6	71	785	7166	0.5958	326.5	YAL005C, YCR046C, YDL191W, YHL034C, YDR385W, YOR276W
ECM14	Process	N/A	GO:0006259	DNA metabolic process	1	0	0.80744	4	71	552	7166	0.5959	327.14	YPL016W, YPL240C, YDL164C, YOR244W
ECM14	Process	N/A	GO:0006281	DNA repair	1	0	0.810511	2	71	304	7166	0.5972	328.44	YDL164C, YOR244W
ECM14	Process	N/A	GO:0006518	peptide metabolic process	1	0	0.83493	6	71	817	7166	0.6046	333.16	YHL034C, YDL191W, YDR385W, YAL005C, YCR046C, YOR276W
ECM14	Process	N/A	GO:0044281	small molecule metabolic process	1	0	0.84102	6	71	824	7166	0.6072	335.2	YNL280C, YOR270C, YLR372W, YDR081C, YMR095C, YIL145C
ECM14	Process	N/A	GO:0034660	ncRNA metabolic process	1	0	0.85305	4	71	596	7166	0.6122	338.52	YLR384C, YDL191W, YJR060W, YKL144C
ECM14	Process	N/A	GO:0016071	mRNA metabolic process	1	0	0.862018	2	71	344	7166	0.6146	340.5	YKL005C, YPR042C
ECM14	Process	N/A	GO:0022613	ribonucleoprotein complex biogenesis	1	0	0.939979	3	71	591	7166	0.6481	359.72	YDL191W, YPL240C, YOR276W
ECM14	Process	N/A	GO:0055085	transmembrane transport	1	0	0.946121	2	71	456	7166	0.6519	362.44	YAL005C, YOR270C
ECM14	Process	N/A	GO:0055114	oxidation-reduction process	1	0	0.948864	2	71	462	7166	0.6524	363.4	YNL280C, YDR081C
ECM14	Process	N/A	GO:0034470	ncRNA processing	1	0	0.956325	2	71	480	7166	0.6543	365.12	YLR384C, YDL191W
ECM14	Process	N/A	GO:0006396	RNA processing	1	0	0.965491	3	71	661	7166	0.6584	368.04	YKL005C, YLR384C, YDL191W
ECM14	Process	N/A	GO:0008150	biological_process	1	0	1	3	71	1828	7166	0.6729	376.84	YDR385W, YJR117W, YKL144C, YDR049W, YAL005C, YJR065C, YDL077C, YMR114C, YKL212W, YLL010C, YDL192W, YDR080W, YNL190W, YPL240C, YHL034C, YMR204C, YCR046C, YMR063W, YNL297C, YDL164C, YOR198C, YDR383C, YPL016W, YLR372W, YGL060W, YHR129C, YAL002W, YJR073C, YPL116W, YPR042C, YNL238W, YDR320C, YNL280C, YDL191W, YGR229C, YCR009C, YBR106W, YHL031C, YJR060W, YDR425W, YGL151W, YMR095C, YDR137W, YLR384C, YOR…
ADE3	Function	N/A	GO:0008144	drug binding	0.00463614	2.33384	3.59391e-05	18	62	744	7166	0.1	0.1	YDR190C, YHR205W, YLR058C, YER183C, YNL209W, YBR263W, YMR186W, YDL229W, YNL135C, YKL198C, YKL210W, YJR105W, YBR245C, YGR204W, YDL160C, YPL240C, YER036C, YBR084W
ADE3	Function	N/A	GO:1901363	heterocyclic compound binding	0.00466595	2.33106	3.61701e-05	36	62	2353	7166	0.05	0.1	YBR245C, YKL210W, YOR091W, YIL021W, YPR042C, YHL034C, YGL014W, YDL156W, YDR190C, YNL135C, YMR186W, YBR263W, YNL209W, YJR078W, YNR052C, YOR276W, YKR099W, YJR105W, YIL133C, YPL240C, YDL055C, YDL160C, YGL178W, YGR204W, YBR084W, YKL130C, YER036C, YOR001W, YHR205W, YER183C, YLR058C, YDL229W, YFR034C, YFR031C-A, YKL198C, YJL080C
ADE3	Function	N/A	GO:0097159	organic cyclic compound binding	0.00538581	2.26875	4.17505e-05	36	62	2367	7166	0.0333	0.1	YPR042C, YHL034C, YKL210W, YBR245C, YIL021W, YOR091W, YOR276W, YNL209W, YNR052C, YJR078W, YMR186W, YBR263W, YNL135C, YDR190C, YGL014W, YDL156W, YGR204W, YGL178W, YDL160C, YPL240C, YDL055C, YER036C, YKL130C, YBR084W, YIL133C, YJR105W, YKR099W, YFR031C-A, YFR034C, YDL229W, YJL080C, YKL198C, YHR205W, YOR001W, YLR058C, YER183C
ADE3	Function	N/A	GO:0003729	mRNA binding	0.00700683	2.15448	5.43165e-05	9	62	203	7166	0.03	0.12	YOR091W, YGL014W, YIL133C, YKL130C, YHL034C, YJL080C, YPR042C, YDL160C, YGL178W
ADE3	Function	N/A	GO:0004329	formate-tetrahydrofolate ligase activity	0.00950207	2.02218	7.36595e-05	2	62	2	7166	0.032	0.16	YBR084W, YGR204W
ADE3	Function	N/A	GO:0004372	glycine hydroxymethyltransferase activity	0.00950207	2.02218	7.36595e-05	2	62	2	7166	0.0267	0.16	YLR058C, YBR263W
ADE3	Function	N/A	GO:0004477	methenyltetrahydrofolate cyclohydrolase activity	0.00950207	2.02218	7.36595e-05	2	62	2	7166	0.0229	0.16	YGR204W, YBR084W
ADE3	Function	N/A	GO:0004486	methylenetetrahydrofolate dehydrogenase [NAD(P)+] activity	0.00950207	2.02218	7.36595e-05	2	62	2	7166	0.02	0.16	YGR204W, YBR084W
ADE3	Function	N/A	GO:0070905	serine binding	0.00950207	2.02218	7.36595e-05	2	62	2	7166	0.0178	0.16	YLR058C, YBR263W
ADE3	Function	N/A	GO:0005488	binding	0.0170744	1.76766	0.000132359	45	62	3514	7166	0.016	0.16	YGR204W, YGL178W, YDL160C, YDL055C, YPL240C, YER036C, YKL130C, YBR084W, YIL133C, YJR105W, YKR099W, YPR079W, YFR031C-A, YJR074W, YER091C, YIL137C, YFR034C, YDL229W, YHR193C, YJL080C, YKL198C, YHR205W, YOR001W, YLR058C, YER183C, YPR042C, YHL034C, YLR178C, YKL210W, YHR200W, YBR245C, YIL021W, YOR091W, YNR052C, YNL209W, YJR078W, YOR276W, YMR186W, YBR263W, YNL135C, YDR190C, YDL156W, YGL014W, YGR252W, Y…
ADE3	Function	N/A	GO:0043168	anion binding	0.0177999	1.74958	0.000137984	20	62	982	7166	0.0145	0.16	YBR084W, YLR178C, YER036C, YDL160C, YPL240C, YDL055C, YGR204W, YBR245C, YKL210W, YJR105W, YKL198C, YMR186W, YBR263W, YHR193C, YDL229W, YNL209W, YLR058C, YER183C, YDR190C, YHR205W
ADE3	Function	N/A	GO:0043167	ion binding	0.0254593	1.59415	0.000197359	27	62	1624	7166	0.0133	0.16	YIL021W, YOR091W, YBR245C, YKL210W, YJR105W, YLR178C, YBR084W, YER036C, YDL160C, YDL055C, YPL240C, YGR204W, YLR058C, YER183C, YFR004W, YHR205W, YDR190C, YKL198C, YMR186W, YBR263W, YHR193C, YDL229W, YNR052C, YNL209W, YJR078W, YIL137C, YER091C
ADE3	Function	N/A	GO:0004488	methylenetetrahydrofolate dehydrogenase (NADP+) activity	0.028347	1.54749	0.000219745	2	62	3	7166	0.0138	0.18	YGR204W, YBR084W
ADE3	Function	N/A	GO:0050897	cobalt ion binding	0.028347	1.54749	0.000219745	2	62	3	7166	0.0129	0.18	YBR263W, YLR058C
ADE3	Function	N/A	GO:0036094	small molecule binding	0.037984	1.4204	0.00029445	19	62	955	7166	0.0133	0.2	YNL209W, YDL229W, YBR263W, YMR186W, YKL198C, YDR190C, YHR205W, YOR001W, YLR058C, YER183C, YGR204W, YPL240C, YDL055C, YDL160C, YER036C, YBR084W, YJR105W, YKL210W, YBR245C
ADE3	Function	N/A	GO:0005524	ATP binding	0.0548179	1.26108	0.000424945	15	62	667	7166	0.0238	0.38	YNL209W, YGR204W, YDL160C, YMR186W, YDL229W, YPL240C, YKL198C, YER036C, YBR084W, YDR190C, YKL210W, YHR205W, YJR105W, YBR245C, YER183C
ADE3	Function	N/A	GO:0032559	adenyl ribonucleotide binding	0.0593954	1.22625	0.00046043	15	62	672	7166	0.0247	0.42	YER183C, YBR245C, YHR205W, YKL210W, YDR190C, YJR105W, YBR084W, YER036C, YKL198C, YDL160C, YMR186W, YPL240C, YDL229W, YNL209W, YGR204W
ADE3	Function	N/A	GO:0003824	catalytic activity	0.0614669	1.21136	0.000476488	34	62	2415	7166	0.0233	0.42	YBR034C, YDR457W, YBR245C, YKL210W, YIL021W, YNL135C, YMR186W, YBR263W, YJR078W, YNL209W, YNR052C, YKL128C, YDR190C, YFR004W, YGR252W, YDL055C, YPL240C, YDL160C, YGR204W, YBR084W, YER036C, YJR105W, YDL229W, YER091C, YIL137C, YDL236W, YKL198C, YOR001W, YNL186W, YJR019C, YHR205W, YNL032W, YER183C, YLR058C
ADE3	Function	N/A	GO:0030554	adenyl nucleotide binding	0.0632918	1.19865	0.000490634	15	62	676	7166	0.0232	0.44	YBR084W, YKL198C, YER036C, YDL229W, YPL240C, YMR186W, YDL160C, YGR204W, YNL209W, YER183C, YBR245C, YJR105W, YHR205W, YKL210W, YDR190C
ADE3	Function	N/A	GO:0035639	purine ribonucleoside triphosphate binding	0.0773954	1.11128	0.000599965	16	62	766	7166	0.023	0.46	YBR084W, YER036C, YDL160C, YPL240C, YDL055C, YGR204W, YBR245C, YKL210W, YJR105W, YKL198C, YMR186W, YDL229W, YNL209W, YER183C, YDR190C, YHR205W
ADE3	Function	N/A	GO:0032555	purine ribonucleotide binding	0.0831945	1.07991	0.000644919	16	62	771	7166	0.0219	0.46	YER036C, YBR084W, YGR204W, YDL160C, YPL240C, YDL055C, YKL210W, YJR105W, YBR245C, YKL198C, YNL209W, YMR186W, YDL229W, YER183C, YDR190C, YHR205W
ADE3	Function	N/A	GO:0051082	unfolded protein binding	0.0868997	1.06098	0.000673641	5	62	82	7166	0.0209	0.46	YDL229W, YHR193C, YPL240C, YMR186W, YNL209W
ADE3	Function	N/A	GO:0017076	purine nucleotide binding	0.0893653	1.04883	0.000692754	16	62	776	7166	0.02	0.46	YBR084W, YER036C, YDL160C, YDL055C, YPL240C, YGR204W, YBR245C, YKL210W, YJR105W, YKL198C, YMR186W, YDL229W, YNL209W, YER183C, YHR205W, YDR190C
ADE3	Function	N/A	GO:0032553	ribonucleotide binding	0.107291	0.969436	0.000831714	16	62	789	7166	0.0208	0.5	YDL160C, YDL055C, YPL240C, YGR204W, YBR084W, YER036C, YBR245C, YKL210W, YJR105W, YMR186W, YDL229W, YNL209W, YKL198C, YDR190C, YHR205W, YER183C
ADE3	Function	N/A	GO:0097367	carbohydrate derivative binding	0.121443	0.915628	0.000941417	16	62	798	7166	0.02	0.5	YNL209W, YMR186W, YDL229W, YKL198C, YDR190C, YHR205W, YER183C, YGR204W, YDL160C, YDL055C, YPL240C, YER036C, YBR084W, YKL210W, YJR105W, YBR245C
ADE3	Function	N/A	GO:0000166	nucleotide binding	0.129749	0.886896	0.00100581	17	62	884	7166	0.0192	0.5	YBR245C, YKL210W, YJR105W, YDL160C, YDL055C, YPL240C, YGR204W, YBR084W, YER036C, YOR001W, YHR205W, YDR190C, YER183C, YMR186W, YDL229W, YNL209W, YKL198C
ADE3	Function	N/A	GO:1901265	nucleoside phosphate binding	0.129749	0.886896	0.00100581	17	62	884	7166	0.0185	0.5	YNL209W, YMR186W, YDL229W, YKL198C, YHR205W, YDR190C, YOR001W, YER183C, YGR204W, YDL160C, YDL055C, YPL240C, YER036C, YBR084W, YKL210W, YJR105W, YBR245C
ADE3	Function	N/A	GO:0016742	hydroxymethyl-, formyl- and related transferase activity	0.194041	0.712106	0.00150419	2	62	7	7166	0.0293	0.82	YLR058C, YBR263W
ADE3	Function	N/A	GO:0019238	cyclohydrolase activity	0.194041	0.712106	0.00150419	2	62	7	7166	0.0283	0.82	YBR084W, YGR204W
ADE3	Function	N/A	GO:0016597	amino acid binding	0.257281	0.589592	0.00199443	2	62	8	7166	0.0307	0.92	YBR263W, YLR058C
ADE3	Function	N/A	GO:0016787	hydrolase activity	0.389812	0.409145	0.0030218	18	62	1064	7166	0.0361	1.12	YBR245C, YDL160C, YPL240C, YGR204W, YBR084W, YER036C, YOR001W, YNL186W, YDR190C, YJR019C, YFR004W, YNL032W, YMR186W, YDL229W, YNR052C, YNL209W, YIL137C, YDL236W
ADE3	Function	N/A	GO:0016646	oxidoreductase activity, acting on the CH-NH group of donors, NAD or NADP as acceptor	0.593077	0.226889	0.0045975	2	62	12	7166	0.0606	1.94	YGR204W, YBR084W
ADE3	Function	N/A	GO:0031406	carboxylic acid binding	0.69702	0.156755	0.00540325	2	62	13	7166	0.0618	2.04	YLR058C, YBR263W
ADE3	Function	N/A	GO:0043177	organic acid binding	0.69702	0.156755	0.00540325	2	62	13	7166	0.06	2.04	YLR058C, YBR263W
ADE3	Function	N/A	GO:0016879	ligase activity, forming carbon-nitrogen bonds	0.76767	0.114825	0.00595093	3	62	43	7166	0.06	2.1	YGR204W, YER183C, YBR084W
ADE3	Function	N/A	GO:0016645	oxidoreductase activity, acting on the CH-NH group of donors	0.927919	0.0324897	0.00719317	2	62	15	7166	0.0683	2.46	YBR084W, YGR204W
ADE3	Function	N/A	GO:0005515	protein binding	1	0	0.00803609	16	62	984	7166	0.067	2.48	YJL080C, YMR186W, YDL229W, YHR193C, YOR276W, YNL209W, YJR074W, YFR034C, YIL137C, YGR252W, YFR004W, YHL034C, YPL240C, YGL178W, YIL021W, YHR200W
ADE3	Function	N/A	GO:0000175	3'-5'-exoribonuclease activity	1	0	0.00921397	2	62	17	7166	0.08	3.04	YOR001W, YNR052C
ADE3	Function	N/A	GO:0016814	hydrolase activity, acting on carbon-nitrogen (but not peptide) bonds, in cyclic amidines	1	0	0.00921397	2	62	17	7166	0.0779	3.04	YBR084W, YGR204W
ADE3	Function	N/A	GO:0004532	exoribonuclease activity	1	0	0.0126601	2	62	20	7166	0.0955	3.82	YNR052C, YOR001W
ADE3	Function	N/A	GO:0016896	exoribonuclease activity, producing 5'-phosphomonoesters	1	0	0.0126601	2	62	20	7166	0.0932	3.82	YNR052C, YOR001W
ADE3	Function	N/A	GO:0051787	misfolded protein binding	1	0	0.0126601	2	62	20	7166	0.091	3.82	YDL229W, YNL209W
ADE3	Function	N/A	GO:0016874	ligase activity	1	0	0.0126708	4	62	105	7166	0.0912	3.92	YGR204W, YKL210W, YBR084W, YER183C
ADE3	Function	N/A	GO:0016741	transferase activity, transferring one-carbon groups	1	0	0.0135057	4	62	107	7166	0.0918	4.04	YLR058C, YER091C, YBR034C, YBR263W
ADE3	Function	N/A	GO:0016462	pyrophosphatase activity	1	0	0.0137833	9	62	446	7166	0.0924	4.16	YDL160C, YMR186W, YDL229W, YPL240C, YNL209W, YER036C, YBR245C, YDR190C, YNL032W
ADE3	Function	N/A	GO:0016817	hydrolase activity, acting on acid anhydrides	1	0	0.0137833	9	62	446	7166	0.0904	4.16	YNL032W, YDR190C, YBR245C, YER036C, YNL209W, YMR186W, YDL160C, YDL229W, YPL240C
ADE3	Function	N/A	GO:0016818	hydrolase activity, acting on acid anhydrides, in phosphorus-containing anhydrides	1	0	0.0137833	9	62	446	7166	0.0885	4.16	YBR245C, YDR190C, YNL032W, YMR186W, YDL160C, YPL240C, YDL229W, YNL209W, YER036C
ADE3	Function	N/A	GO:0044183	protein binding involved in protein folding	1	0	0.0152225	2	62	22	7166	0.0938	4.5	YDL229W, YNL209W
ADE3	Function	N/A	GO:0004843	thiol-dependent ubiquitin-specific protease activity	1	0	0.0179879	2	62	24	7166	0.1008	4.94	YFR004W, YNL186W
ADE3	Function	N/A	GO:0036459	thiol-dependent ubiquitinyl hydrolase activity	1	0	0.0194444	2	62	25	7166	0.1072	5.36	YNL186W, YFR004W
ADE3	Function	N/A	GO:0101005	ubiquitinyl hydrolase activity	1	0	0.0194444	2	62	25	7166	0.1051	5.36	YNL186W, YFR004W
ADE3	Function	N/A	GO:0140030	modification-dependent protein binding	1	0	0.0194444	2	62	25	7166	0.1031	5.36	YHR200W, YGR252W
ADE3	Function	N/A	GO:0031072	heat shock protein binding	1	0	0.0209488	2	62	26	7166	0.1053	5.58	YDL229W, YNL209W
ADE3	Function	N/A	GO:0031369	translation initiation factor binding	1	0	0.0209488	2	62	26	7166	0.1033	5.58	YOR276W, YHL034C
ADE3	Function	N/A	GO:0016887	ATPase activity	1	0	0.0234346	6	62	258	7166	0.1073	5.9	YNL209W, YBR245C, YMR186W, YPL240C, YDL229W, YER036C
ADE3	Function	N/A	GO:0019783	ubiquitin-like protein-specific protease activity	1	0	0.0257406	2	62	29	7166	0.1161	6.5	YFR004W, YNL186W
ADE3	Function	N/A	GO:0017111	nucleoside-triphosphatase activity	1	0	0.0262973	8	62	417	7166	0.1158	6.6	YNL209W, YPL240C, YDL229W, YDL160C, YMR186W, YER036C, YDR190C, YBR245C
ADE3	Function	N/A	GO:0140096	catalytic activity, acting on a protein	1	0	0.0303248	10	62	595	7166	0.1221	7.08	YNL186W, YHR205W, YFR004W, YNL032W, YNL135C, YBR034C, YIL137C, YDL236W, YKL198C, YDR457W
ADE3	Function	N/A	GO:0008408	3'-5' exonuclease activity	1	0	0.0309318	2	62	32	7166	0.1281	7.56	YOR001W, YNR052C
ADE3	Function	N/A	GO:0008234	cysteine-type peptidase activity	1	0	0.0364993	2	62	35	7166	0.1477	8.86	YNL186W, YFR004W
ADE3	Function	N/A	GO:0016796	exonuclease activity, active with either ribo- or deoxyribonucleic acids and producing 5'-phosphomonoesters	1	0	0.042421	2	62	38	7166	0.1643	10.02	YOR001W, YNR052C
ADE3	Function	N/A	GO:0030170	pyridoxal phosphate binding	1	0	0.0508309	2	62	42	7166	0.1761	10.92	YBR263W, YLR058C
ADE3	Function	N/A	GO:0070279	vitamin B6 binding	1	0	0.0508309	2	62	42	7166	0.1733	10.92	YBR263W, YLR058C
ADE3	Function	N/A	GO:0008237	metallopeptidase activity	1	0	0.0530202	2	62	43	7166	0.1809	11.58	YFR004W, YIL137C
ADE3	Function	N/A	GO:0042277	peptide binding	1	0	0.0597846	2	62	46	7166	0.1966	12.78	YIL137C, YPR079W
ADE3	Function	N/A	GO:0004527	exonuclease activity	1	0	0.064451	2	62	48	7166	0.2085	13.76	YNR052C, YOR001W
ADE3	Function	N/A	GO:0004386	helicase activity	1	0	0.0724314	3	62	112	7166	0.2266	15.18	YDR190C, YBR245C, YDL160C
ADE3	Function	N/A	GO:0008270	zinc ion binding	1	0	0.0755162	4	62	185	7166	0.2276	15.48	YER091C, YIL137C, YBR263W, YLR058C
ADE3	Function	N/A	GO:0004721	phosphoprotein phosphatase activity	1	0	0.076626	2	62	53	7166	0.2293	15.82	YNL032W, YDL236W
ADE3	Function	N/A	GO:0019842	vitamin binding	1	0	0.0816858	2	62	55	7166	0.2317	16.22	YBR263W, YLR058C
ADE3	Function	N/A	GO:0046983	protein dimerization activity	1	0	0.084254	2	62	56	7166	0.231	16.4	YFR034C, YIL021W
ADE3	Function	N/A	GO:0033218	amide binding	1	0	0.0921036	2	62	59	7166	0.2406	17.32	YPR079W, YIL137C
ADE3	Function	N/A	GO:0008289	lipid binding	1	0	0.114861	3	62	137	7166	0.2696	19.68	YLR178C, YKL130C, YHR193C
ADE3	Function	N/A	GO:0003723	RNA binding	1	0	0.133798	13	62	1083	7166	0.2924	21.64	YDL160C, YPR042C, YOR276W, YGL178W, YNR052C, YFR031C-A, YKL130C, YJL080C, YHL034C, YGL014W, YOR001W, YIL133C, YOR091W
ADE3	Function	N/A	GO:0016810	hydrolase activity, acting on carbon-nitrogen (but not peptide) bonds	1	0	0.134139	2	62	74	7166	0.2944	22.08	YBR084W, YGR204W
ADE3	Function	N/A	GO:0046914	transition metal ion binding	1	0	0.149925	4	62	238	7166	0.3042	23.12	YLR058C, YIL137C, YER091C, YBR263W
ADE3	Function	N/A	GO:0000976	transcription regulatory region sequence-specific DNA binding	1	0	0.150028	3	62	155	7166	0.3023	23.28	YKR099W, YBR245C, YFR034C
ADE3	Function	N/A	GO:0044212	transcription regulatory region DNA binding	1	0	0.152077	3	62	156	7166	0.3087	24.08	YKR099W, YBR245C, YFR034C
ADE3	Function	N/A	GO:0016853	isomerase activity	1	0	0.155014	2	62	81	7166	0.3096	24.46	YNL135C, YKL128C
ADE3	Function	N/A	GO:0001067	regulatory region nucleic acid binding	1	0	0.156202	3	62	158	7166	0.309	24.72	YBR245C, YKR099W, YFR034C
ADE3	Function	N/A	GO:0003676	nucleic acid binding	1	0	0.170526	18	62	1660	7166	0.318	25.76	YFR031C-A, YNR052C, YOR276W, YFR034C, YJL080C, YGL014W, YDL156W, YOR001W, YGL178W, YDL160C, YPR042C, YHL034C, YKL130C, YIL133C, YBR245C, YKR099W, YIL021W, YOR091W
ADE3	Function	N/A	GO:0016740	transferase activity	1	0	0.17282	11	62	929	7166	0.3154	25.86	YKL198C, YDR457W, YER091C, YBR034C, YBR263W, YDL055C, YLR058C, YIL021W, YGR252W, YHR205W, YJR105W
ADE3	Function	N/A	GO:0003712	transcription cofactor activity	1	0	0.176471	2	62	88	7166	0.3152	26.16	YKR099W, YGR252W
ADE3	Function	N/A	GO:0070011	peptidase activity, acting on L-amino acid peptides	1	0	0.179497	3	62	169	7166	0.3131	26.3	YNL186W, YIL137C, YFR004W
ADE3	Function	N/A	GO:0000989	transcription factor activity, transcription factor binding	1	0	0.18581	2	62	91	7166	0.3186	27.08	YGR252W, YKR099W
ADE3	Function	N/A	GO:0008233	peptidase activity	1	0	0.1948	3	62	176	7166	0.3263	28.06	YIL137C, YNL186W, YFR004W
ADE3	Function	N/A	GO:0016788	hydrolase activity, acting on ester bonds	1	0	0.204186	5	62	363	7166	0.3313	28.82	YJR019C, YNR052C, YOR001W, YNL032W, YDL236W
ADE3	Function	N/A	GO:0008168	methyltransferase activity	1	0	0.204693	2	62	97	7166	0.3311	29.14	YER091C, YBR034C
ADE3	Function	N/A	GO:0032403	protein complex binding	1	0	0.214217	2	62	100	7166	0.3378	30.06	YFR004W, YIL137C
ADE3	Function	N/A	GO:0016772	transferase activity, transferring phosphorus-containing groups	1	0	0.234152	5	62	382	7166	0.3704	33.34	YDL055C, YJR105W, YHR205W, YIL021W, YKL198C
ADE3	Function	N/A	GO:0004540	ribonuclease activity	1	0	0.236597	2	62	107	7166	0.3741	34.04	YNR052C, YOR001W
ADE3	Function	N/A	GO:0000977	RNA polymerase II regulatory region sequence-specific DNA binding	1	0	0.246235	2	62	110	7166	0.3898	35.86	YKR099W, YFR034C
ADE3	Function	N/A	GO:0000988	transcription factor activity, protein binding	1	0	0.246235	2	62	110	7166	0.3856	35.86	YKR099W, YGR252W
ADE3	Function	N/A	GO:0001012	RNA polymerase II regulatory region DNA binding	1	0	0.246235	2	62	110	7166	0.3815	35.86	YFR034C, YKR099W
ADE3	Function	N/A	GO:0005543	phospholipid binding	1	0	0.246235	2	62	110	7166	0.3775	35.86	YLR178C, YHR193C
ADE3	Function	N/A	GO:0016791	phosphatase activity	1	0	0.249452	2	62	111	7166	0.381	36.58	YDL236W, YNL032W
ADE3	Function	N/A	GO:1990837	sequence-specific double-stranded DNA binding	1	0	0.258782	3	62	204	7166	0.3889	37.72	YBR245C, YKR099W, YFR034C
ADE3	Function	N/A	GO:0016773	phosphotransferase activity, alcohol group as acceptor	1	0	0.263477	3	62	206	7166	0.3888	38.1	YKL198C, YHR205W, YJR105W
ADE3	Function	N/A	GO:0048037	cofactor binding	1	0	0.272901	3	62	210	7166	0.3919	38.8	YBR263W, YJR078W, YLR058C
ADE3	Function	N/A	GO:0140098	catalytic activity, acting on RNA	1	0	0.276121	4	62	308	7166	0.3928	39.28	YOR001W, YDL160C, YNR052C, YIL021W
ADE3	Function	N/A	GO:0046872	metal ion binding	1	0	0.294448	9	62	836	7166	0.3958	39.98	YOR091W, YFR004W, YIL021W, YLR058C, YBR263W, YIL137C, YER091C, YNR052C, YJR078W
ADE3	Function	N/A	GO:0042578	phosphoric ester hydrolase activity	1	0	0.307397	2	62	129	7166	0.3973	40.52	YNL032W, YDL236W
ADE3	Function	N/A	GO:0043169	cation binding	1	0	0.31173	9	62	850	7166	0.3961	40.8	YLR058C, YIL021W, YFR004W, YOR091W, YNR052C, YJR078W, YER091C, YIL137C, YBR263W
ADE3	Function	N/A	GO:0016779	nucleotidyltransferase activity	1	0	0.317009	2	62	132	7166	0.399	41.5	YDL055C, YIL021W
ADE3	Function	N/A	GO:0003682	chromatin binding	1	0	0.326593	2	62	135	7166	0.3989	41.88	YBR245C, YDL160C
ADE3	Function	N/A	GO:0016301	kinase activity	1	0	0.330046	3	62	234	7166	0.3979	42.18	YKL198C, YHR205W, YJR105W
ADE3	Function	N/A	GO:0004674	protein serine/threonine kinase activity	1	0	0.336145	2	62	138	7166	0.4006	42.86	YHR205W, YKL198C
ADE3	Function	N/A	GO:0003735	structural constituent of ribosome	1	0	0.33722	3	62	237	7166	0.3991	43.1	YLR441C, YIL133C, YFR031C-A
ADE3	Function	N/A	GO:0050662	coenzyme binding	1	0	0.339321	2	62	139	7166	0.3989	43.48	YBR263W, YLR058C
ADE3	Function	N/A	GO:0004672	protein kinase activity	1	0	0.35828	2	62	145	7166	0.4213	46.34	YKL198C, YHR205W
ADE3	Function	N/A	GO:0000981	RNA polymerase II transcription factor activity, sequence-specific DNA binding	1	0	0.367692	2	62	148	7166	0.4231	46.96	YKR099W, YFR034C
ADE3	Function	N/A	GO:0003690	double-stranded DNA binding	1	0	0.377772	3	62	254	7166	0.4252	47.62	YFR034C, YKR099W, YBR245C
ADE3	Function	N/A	GO:0019843	rRNA binding	1	0	0.39253	2	62	156	7166	0.4342	49.06	YFR031C-A, YOR001W
ADE3	Function	N/A	GO:0044877	macromolecular complex binding	1	0	0.417871	3	62	271	7166	0.4421	50.4	YBR245C, YIL137C, YFR004W
ADE3	Function	N/A	GO:0140110	transcription regulator activity	1	0	0.417871	3	62	271	7166	0.4383	50.4	YGR252W, YFR034C, YKR099W
ADE3	Function	N/A	GO:0004518	nuclease activity	1	0	0.419961	2	62	165	7166	0.4367	50.66	YOR001W, YNR052C
ADE3	Function	N/A	GO:0003700	DNA binding transcription factor activity	1	0	0.440874	2	62	172	7166	0.4465	52.24	YFR034C, YKR099W
ADE3	Function	N/A	GO:0043565	sequence-specific DNA binding	1	0	0.4708	3	62	294	7166	0.4585	54.1	YFR034C, YKR099W, YBR245C
ADE3	Function	N/A	GO:0008324	cation transmembrane transporter activity	1	0	0.498318	2	62	192	7166	0.4704	55.98	YNL291C, YGR191W
ADE3	Function	N/A	GO:0016491	oxidoreductase activity	1	0	0.583837	3	62	347	7166	0.5085	61.02	YJR078W, YGR204W, YBR084W
ADE3	Function	N/A	GO:0015318	inorganic molecular entity transmembrane transporter activity	1	0	0.617969	2	62	239	7166	0.5274	63.82	YGR191W, YNL291C
ADE3	Function	N/A	GO:0005198	structural molecule activity	1	0	0.626212	3	62	369	7166	0.5259	64.16	YIL133C, YFR031C-A, YLR441C
ADE3	Function	N/A	GO:0003677	DNA binding	1	0	0.628961	5	62	618	7166	0.5242	64.48	YIL021W, YDL156W, YBR245C, YKR099W, YFR034C
ADE3	Function	N/A	GO:0022857	transmembrane transporter activity	1	0	0.656942	3	62	386	7166	0.5334	66.14	YNL026W, YGR191W, YNL291C
ADE3	Function	N/A	GO:0015075	ion transmembrane transporter activity	1	0	0.698116	2	62	277	7166	0.5536	69.2	YNL291C, YGR191W
ADE3	Function	N/A	GO:0005215	transporter activity	1	0	0.708349	3	62	417	7166	0.5575	70.24	YGR191W, YNL291C, YNL026W
ADE3	Function	N/A	GO:0030234	enzyme regulator activity	1	0	0.718619	2	62	288	7166	0.5597	71.08	YCR024C-A, YLR178C
ADE3	Function	N/A	GO:0098772	molecular function regulator	1	0	0.797804	2	62	338	7166	0.5897	75.48	YCR024C-A, YLR178C
ADE3	Function	N/A	GO:0003674	molecular_function	1	0	1	6	62	2586	7166	0.6736	86.9	YBR034C, YPR042C, YDR457W, YHL034C, YGR191W, YLR178C, YKL210W, YLR320W, YHR200W, YBR245C, YIL021W, YOR091W, YLR441C, YNR052C, YNL209W, YJR078W, YOR276W, YNL026W, YBR263W, YMR186W, YNL135C, YNL291C, YDR190C, YKL128C, YGL014W, YDL156W, YGR252W, YFR004W, YGL178W, YGR204W, YDL160C, YPL240C, YDL055C, YER036C, YKL130C, YBR084W, YIL133C, YJR105W, YKR099W, YPR079W, YJR074W, YFR031C-A, YER091C, YIL137C, Y…
ADE3	Process	N/A	GO:0035999	tetrahydrofolate interconversion	4.02491e-07	6.39524	8.52734e-10	5	62	7	7166	0	0	YLR058C, YBR263W, YGR204W, YER183C, YBR084W
ADE3	Process	N/A	GO:0006760	folic acid-containing compound metabolic process	1.77692e-06	5.75033	3.76466e-09	6	62	17	7166	0	0	YBR263W, YLR058C, YBR034C, YBR084W, YER183C, YGR204W
ADE3	Process	N/A	GO:0042558	pteridine-containing compound metabolic process	2.64751e-06	5.57716	5.60914e-09	6	62	18	7166	0	0	YBR084W, YER183C, YGR204W, YLR058C, YBR034C, YBR263W
ADE3	Process	N/A	GO:0046653	tetrahydrofolate metabolic process	1.4683e-05	4.83319	3.1108e-08	5	62	12	7166	0	0	YER183C, YBR084W, YGR204W, YBR263W, YLR058C
ADE3	Process	N/A	GO:0006730	one-carbon metabolic process	0.000152629	3.81636	3.23368e-07	5	62	18	7166	0	0	YBR263W, YLR058C, YBR084W, YER183C, YGR204W
ADE3	Process	N/A	GO:0046655	folic acid metabolic process	0.000163581	3.78627	3.4657e-07	4	62	8	7166	0	0	YBR084W, YLR058C, YBR034C, YBR263W
ADE3	Process	N/A	GO:0006403	RNA localization	0.00207481	2.68302	4.39578e-06	10	62	190	7166	0	0	YJR074W, YER036C, YBR034C, YDR457W, YNL209W, YKL130C, YOR001W, YDL229W, YDL160C, YGL178W
ADE3	Process	N/A	GO:0017148	negative regulation of translation	0.00352582	2.45274	7.46995e-06	7	62	85	7166	0	0	YNR052C, YGL178W, YIL133C, YDL160C, YOR276W, YHL034C, YGL014W
ADE3	Process	N/A	GO:0034249	negative regulation of cellular amide metabolic process	0.0041181	2.3853	8.72479e-06	7	62	87	7166	0	0	YIL133C, YDL160C, YGL178W, YNR052C, YGL014W, YOR276W, YHL034C
ADE3	Process	N/A	GO:0006575	cellular modified amino acid metabolic process	0.00441154	2.35541	9.34648e-06	6	62	58	7166	0	0	YER183C, YBR084W, YGR204W, YBR263W, YLR058C, YBR034C
ADE3	Process	N/A	GO:1901566	organonitrogen compound biosynthetic process	0.0157188	1.80358	3.33025e-05	25	62	1297	7166	0.0018	0.02	YER183C, YHL034C, YBR034C, YOR091W, YOR276W, YGR204W, YGL178W, YFR031C-A, YNL135C, YHR205W, YGL014W, YLR441C, YJR078W, YER091C, YIL133C, YBR084W, YNL209W, YJR105W, YNR052C, YIL137C, YDL055C, YBR263W, YDL229W, YLR058C, YDL160C
ADE3	Process	N/A	GO:1901564	organonitrogen compound metabolic process	0.0178835	1.74755	3.78888e-05	37	62	2463	7166	0.0033	0.04	YPL240C, YJR078W, YER091C, YDR457W, YDL160C, YBR263W, YLR058C, YDL229W, YDL055C, YKL198C, YER183C, YFR004W, YBR034C, YHR200W, YGR204W, YDR190C, YNL135C, YGL178W, YGR252W, YDL236W, YGL014W, YLR441C, YLR178C, YHR205W, YIL133C, YJR105W, YNL209W, YBR084W, YIL137C, YNR052C, YHL034C, YNL186W, YKL210W, YOR091W, YOR276W, YNL032W, YFR031C-A
ADE3	Process	N/A	GO:0000492	box C/D snoRNP assembly	0.0235673	1.62769	4.99308e-05	3	62	9	7166	0.0031	0.04	YDR190C, YMR186W, YPL240C
ADE3	Process	N/A	GO:0006458	'de novo' protein folding	0.0264746	1.57717	5.60903e-05	4	62	25	7166	0.0029	0.04	YDL229W, YNL209W, YPL240C, YMR186W
ADE3	Process	N/A	GO:0032269	negative regulation of cellular protein metabolic process	0.0284153	1.54645	6.02018e-05	8	62	159	7166	0.0027	0.04	YGL178W, YNR052C, YDL160C, YOR276W, YIL133C, YHL034C, YLR178C, YGL014W
ADE3	Process	N/A	GO:0051248	negative regulation of protein metabolic process	0.0284153	1.54645	6.02018e-05	8	62	159	7166	0.0025	0.04	YIL133C, YLR178C, YHL034C, YGL014W, YGL178W, YNR052C, YDL160C, YOR276W
ADE3	Process	N/A	GO:0006807	nitrogen compound metabolic process	0.0315105	1.50155	6.67595e-05	47	62	3684	7166	0.0024	0.04	YDR190C, YHR200W, YMR186W, YGR204W, YGR252W, YGL178W, YNL135C, YER183C, YKL198C, YLR320W, YBR055C, YFR034C, YBR034C, YFR004W, YDR457W, YOR001W, YIL021W, YDL055C, YJL080C, YDL160C, YLR058C, YDL229W, YBR263W, YKR099W, YPL240C, YER091C, YJR078W, YOR276W, YOR091W, YNL032W, YFR031C-A, YHL034C, YNL186W, YKL210W, YJR105W, YNL209W, YBR084W, YIL137C, YNR052C, YHR205W, YLR178C, YDL236W, YGL014W, YLR441C, Y…
ADE3	Process	N/A	GO:0019264	glycine biosynthetic process from serine	0.0347673	1.45883	7.36595e-05	2	62	2	7166	0.0033	0.06	YBR263W, YLR058C
ADE3	Process	N/A	GO:1904481	response to tetrahydrofolate	0.0347673	1.45883	7.36595e-05	2	62	2	7166	0.0032	0.06	YLR058C, YBR263W
ADE3	Process	N/A	GO:1904482	cellular response to tetrahydrofolate	0.0347673	1.45883	7.36595e-05	2	62	2	7166	0.003	0.06	YLR058C, YBR263W
ADE3	Process	N/A	GO:0042026	protein refolding	0.0362569	1.44061	7.68154e-05	4	62	27	7166	0.0029	0.06	YPL240C, YMR186W, YNL209W, YDL229W
ADE3	Process	N/A	GO:0044271	cellular nitrogen compound biosynthetic process	0.0377879	1.42265	8.0059e-05	30	62	1826	7166	0.0036	0.08	YBR245C, YJR078W, YIL133C, YHR205W, YKR099W, YLR441C, YPL240C, YGL014W, YIL137C, YJL080C, YDL055C, YNR052C, YDL160C, YDL229W, YJR105W, YNL209W, YBR084W, YIL021W, YFR034C, YBR034C, YHL034C, YER183C, YNL186W, YFR031C-A, YGL178W, YGR252W, YOR091W, YDR190C, YOR276W, YGR204W
ADE3	Process	N/A	GO:0050658	RNA transport	0.038549	1.41399	8.16717e-05	8	62	166	7166	0.0035	0.08	YNL209W, YDR457W, YKL130C, YDL229W, YDL160C, YJR074W, YER036C, YBR034C
ADE3	Process	N/A	GO:0051236	establishment of RNA localization	0.038549	1.41399	8.16717e-05	8	62	166	7166	0.0033	0.08	YBR034C, YJR074W, YER036C, YDL229W, YDL160C, YKL130C, YNL209W, YDR457W
ADE3	Process	N/A	GO:0050657	nucleic acid transport	0.041942	1.37735	8.88602e-05	8	62	168	7166	0.0032	0.08	YBR034C, YJR074W, YER036C, YDL229W, YDL160C, YKL130C, YNL209W, YDR457W
ADE3	Process	N/A	GO:0000491	small nucleolar ribonucleoprotein complex assembly	0.0457239	1.33986	9.68727e-05	3	62	11	7166	0.0046	0.12	YDR190C, YPL240C, YMR186W
ADE3	Process	N/A	GO:0043603	cellular amide metabolic process	0.0511732	1.29096	0.000108418	19	62	886	7166	0.0044	0.12	YGL014W, YLR441C, YIL133C, YNL209W, YBR084W, YDL160C, YDL229W, YLR058C, YBR263W, YIL137C, YNR052C, YHL034C, YER183C, YBR034C, YGR204W, YOR276W, YOR091W, YGL178W, YFR031C-A
ADE3	Process	N/A	GO:0034641	cellular nitrogen compound metabolic process	0.0538601	1.26873	0.00011411	39	62	2796	7166	0.0043	0.12	YER183C, YLR320W, YBR055C, YFR034C, YBR034C, YDR190C, YMR186W, YGR204W, YGL178W, YGR252W, YNL135C, YKR099W, YPL240C, YJR078W, YOR001W, YDR457W, YIL021W, YDL055C, YJL080C, YDL160C, YLR058C, YDL229W, YBR263W, YHL034C, YNL186W, YOR091W, YOR276W, YFR031C-A, YHR205W, YLR441C, YGL014W, YBR245C, YPR042C, YIL133C, YJR105W, YBR084W, YNL209W, YIL137C, YNR052C
ADE3	Process	N/A	GO:0000288	nuclear-transcribed mRNA catabolic process, deadenylation-dependent decay	0.0575745	1.23977	0.00012198	5	62	57	7166	0.0048	0.14	YGL014W, YDL160C, YPR042C, YGL178W, YNR052C
ADE3	Process	N/A	GO:0009396	folic acid-containing compound biosynthetic process	0.0605895	1.2176	0.000128368	3	62	12	7166	0.0047	0.14	YBR034C, YBR084W, YER183C
ADE3	Process	N/A	GO:0044249	cellular biosynthetic process	0.0666071	1.17648	0.000141117	35	62	2386	7166	0.0052	0.16	YLR320W, YER183C, YBR034C, YFR034C, YGR204W, YDR190C, YNL135C, YGL178W, YGR252W, YPL240C, YKR099W, YJR078W, YER091C, YIL021W, YDL229W, YLR058C, YBR263W, YDL160C, YJL080C, YDL055C, YNL186W, YHL034C, YOR091W, YOR276W, YFR031C-A, YLR441C, YGL014W, YHR205W, YIL133C, YBR245C, YNL209W, YBR084W, YJR105W, YNR052C, YIL137C
ADE3	Process	N/A	GO:1901575	organic substance catabolic process	0.0675584	1.17032	0.000143132	17	62	750	7166	0.005	0.16	YLR058C, YBR263W, YDL160C, YNR052C, YIL137C, YOR001W, YDR457W, YPR042C, YJR078W, YGL014W, YGL178W, YNL032W, YHR200W, YFR004W, YKL210W, YNL186W, YJR019C
ADE3	Process	N/A	GO:0042559	pteridine-containing compound biosynthetic process	0.0782811	1.10634	0.00016585	3	62	13	7166	0.0061	0.2	YER183C, YBR084W, YBR034C
ADE3	Process	N/A	GO:1901605	alpha-amino acid metabolic process	0.0791053	1.10179	0.000167596	8	62	184	7166	0.0059	0.2	YBR084W, YGR204W, YBR263W, YLR058C, YNL135C, YHR205W, YJR078W, YER091C
ADE3	Process	N/A	GO:1901576	organic substance biosynthetic process	0.0865385	1.06279	0.000183344	35	62	2414	7166	0.0057	0.2	YER183C, YLR320W, YFR034C, YBR034C, YDR190C, YGR204W, YGL178W, YGR252W, YNL135C, YKR099W, YPL240C, YER091C, YJR078W, YIL021W, YDL055C, YJL080C, YDL160C, YBR263W, YLR058C, YDL229W, YHL034C, YNL186W, YOR091W, YOR276W, YFR031C-A, YHR205W, YLR441C, YGL014W, YBR245C, YIL133C, YJR105W, YBR084W, YNL209W, YIL137C, YNR052C
ADE3	Process	N/A	GO:0006725	cellular aromatic compound metabolic process	0.0945633	1.02428	0.000200346	32	62	2113	7166	0.0056	0.2	YNL186W, YLR441C, YGL014W, YHR205W, YPR042C, YBR245C, YBR084W, YNL209W, YJR105W, YNR052C, YLR320W, YER183C, YBR034C, YFR034C, YBR055C, YGR204W, YMR186W, YDR190C, YGR252W, YGL178W, YPL240C, YKR099W, YJR078W, YIL021W, YDR457W, YOR001W, YDL229W, YLR058C, YBR263W, YDL160C, YJL080C, YDL055C
ADE3	Process	N/A	GO:0031326	regulation of cellular biosynthetic process	0.096638	1.01485	0.000204741	19	62	929	7166	0.0054	0.2	YJL080C, YIL137C, YNR052C, YDL160C, YHR205W, YKR099W, YPL240C, YGL014W, YBR245C, YIL133C, YOR276W, YDR190C, YGR252W, YGL178W, YNL135C, YHL034C, YNL186W, YFR034C, YBR034C
ADE3	Process	N/A	GO:0009889	regulation of biosynthetic process	0.0994314	1.00248	0.00021066	19	62	931	7166	0.0053	0.2	YOR276W, YDR190C, YGR252W, YGL178W, YNL135C, YHL034C, YNL186W, YFR034C, YBR034C, YIL137C, YJL080C, YNR052C, YDL160C, YHR205W, YKR099W, YGL014W, YPL240C, YBR245C, YIL133C
ADE3	Process	N/A	GO:0043248	proteasome assembly	0.102714	0.988372	0.000217613	4	62	35	7166	0.0051	0.2	YPL240C, YMR186W, YHR200W, YFR004W
ADE3	Process	N/A	GO:0006565	L-serine catabolic process	0.103719	0.98414	0.000219745	2	62	3	7166	0.005	0.2	YBR263W, YLR058C
ADE3	Process	N/A	GO:0046483	heterocycle metabolic process	0.10614	0.974121	0.000224873	32	62	2125	7166	0.0049	0.2	YNL186W, YGL014W, YLR441C, YHR205W, YPR042C, YBR245C, YJR105W, YNL209W, YBR084W, YNR052C, YLR320W, YER183C, YFR034C, YBR055C, YBR034C, YMR186W, YGR204W, YDR190C, YGR252W, YGL178W, YKR099W, YPL240C, YJR078W, YIL021W, YOR001W, YDR457W, YDL160C, YBR263W, YDL229W, YLR058C, YJL080C, YDL055C
ADE3	Process	N/A	GO:0010629	negative regulation of gene expression	0.109539	0.960431	0.000232074	13	62	491	7166	0.0048	0.2	YHL034C, YNL186W, YGL014W, YPR042C, YFR034C, YBR034C, YIL133C, YOR276W, YOR001W, YJL080C, YNR052C, YGL178W, YDL160C
ADE3	Process	N/A	GO:0009058	biosynthetic process	0.110805	0.955439	0.000234757	35	62	2441	7166	0.0051	0.22	YFR034C, YBR034C, YER183C, YLR320W, YGL178W, YGR252W, YNL135C, YDR190C, YGR204W, YJR078W, YER091C, YKR099W, YPL240C, YDL055C, YJL080C, YDL160C, YLR058C, YBR263W, YDL229W, YIL021W, YHL034C, YNL186W, YFR031C-A, YOR276W, YOR091W, YBR245C, YIL133C, YHR205W, YGL014W, YLR441C, YIL137C, YNR052C, YJR105W, YNL209W, YBR084W
ADE3	Process	N/A	GO:0006732	coenzyme metabolic process	0.113815	0.9438	0.000241134	8	62	194	7166	0.005	0.22	YBR034C, YJR078W, YER183C, YJR019C, YBR263W, YLR058C, YGR204W, YBR084W
ADE3	Process	N/A	GO:0010468	regulation of gene expression	0.1145	0.941196	0.000242584	19	62	941	7166	0.0049	0.22	YNL186W, YHL034C, YBR034C, YFR034C, YDR190C, YOR276W, YGL178W, YGR252W, YGL014W, YKR099W, YHR205W, YIL133C, YPR042C, YBR245C, YOR001W, YDL160C, YNR052C, YIL137C, YJL080C
ADE3	Process	N/A	GO:0006417	regulation of translation	0.130814	0.883344	0.000277149	8	62	198	7166	0.0048	0.22	YHL034C, YGL014W, YIL133C, YOR276W, YNR052C, YGL178W, YIL137C, YDL160C
ADE3	Process	N/A	GO:0016053	organic acid biosynthetic process	0.130814	0.883344	0.000277149	8	62	198	7166	0.0047	0.22	YGR204W, YBR084W, YNL135C, YLR058C, YBR263W, YER183C, YBR034C, YER091C
ADE3	Process	N/A	GO:0046394	carboxylic acid biosynthetic process	0.130814	0.883344	0.000277149	8	62	198	7166	0.0046	0.22	YBR034C, YER091C, YER183C, YNL135C, YBR263W, YLR058C, YGR204W, YBR084W
ADE3	Process	N/A	GO:0019222	regulation of metabolic process	0.132232	0.878664	0.000280152	23	62	1291	7166	0.0045	0.22	YDR457W, YOR001W, YNR052C, YIL137C, YJL080C, YDL160C, YLR178C, YHR205W, YPL240C, YGL014W, YKR099W, YBR245C, YIL133C, YPR042C, YDR190C, YOR276W, YGL178W, YGR252W, YNL135C, YNL186W, YHL034C, YBR034C, YFR034C
ADE3	Process	N/A	GO:0044260	cellular macromolecule metabolic process	0.140809	0.851369	0.000298324	38	62	2794	7166	0.0044	0.22	YNL209W, YNR052C, YIL137C, YLR441C, YGL014W, YDL236W, YLR178C, YHR205W, YIL133C, YPR042C, YBR245C, YOR276W, YOR091W, YFR031C-A, YNL032W, YNL186W, YHL034C, YKL210W, YIL021W, YDR457W, YOR001W, YDL229W, YDL160C, YJL080C, YDL055C, YPL240C, YKR099W, YHR200W, YMR186W, YDR190C, YNL135C, YGR252W, YGL178W, YLR320W, YKL198C, YFR004W, YBR034C, YFR034C
ADE3	Process	N/A	GO:0060255	regulation of macromolecule metabolic process	0.144802	0.839227	0.000306783	22	62	1211	7166	0.0043	0.22	YOR276W, YDR190C, YGR252W, YGL178W, YNL186W, YHL034C, YBR034C, YFR034C, YDR457W, YOR001W, YDL160C, YNR052C, YJL080C, YIL137C, YGL014W, YPL240C, YKR099W, YLR178C, YHR205W, YIL133C, YPR042C, YBR245C
ADE3	Process	N/A	GO:0034248	regulation of cellular amide metabolic process	0.144887	0.838971	0.000306963	8	62	201	7166	0.0042	0.22	YIL133C, YGL014W, YHL034C, YDL160C, YIL137C, YGL178W, YNR052C, YOR276W
ADE3	Process	N/A	GO:2000112	regulation of cellular macromolecule biosynthetic process	0.150485	0.822506	0.000318824	18	62	880	7166	0.0049	0.26	YHR205W, YPL240C, YGL014W, YKR099W, YBR245C, YIL133C, YNR052C, YIL137C, YJL080C, YDL160C, YNL186W, YHL034C, YBR034C, YFR034C, YOR276W, YDR190C, YGL178W, YGR252W
ADE3	Process	N/A	GO:0065007	biological regulation	0.151837	0.818621	0.000321689	32	62	2163	7166	0.0048	0.26	YNL186W, YHL034C, YDL156W, YOR276W, YIL133C, YPR042C, YBR245C, YGL014W, YHR205W, YLR178C, YNR052C, YIL137C, YNL209W, YBR034C, YFR034C, YKL198C, YNL135C, YGL178W, YGR252W, YNL291C, YMR186W, YDR190C, YPL240C, YKR099W, YCR024C-A, YBR263W, YLR058C, YDL229W, YDL160C, YJL080C, YDR457W, YOR001W
ADE3	Process	N/A	GO:0044267	cellular protein metabolic process	0.155273	0.808903	0.000328969	28	62	1768	7166	0.0047	0.26	YFR004W, YBR034C, YKL210W, YKL198C, YNL186W, YHL034C, YNL135C, YGR252W, YGL178W, YFR031C-A, YNL032W, YHR200W, YOR091W, YOR276W, YDR190C, YIL133C, YLR441C, YGL014W, YDL236W, YHR205W, YLR178C, YDL229W, YDL160C, YNR052C, YIL137C, YDL055C, YDR457W, YNL209W
ADE3	Process	N/A	GO:0051171	regulation of nitrogen compound metabolic process	0.166189	0.779396	0.000352096	21	62	1136	7166	0.0046	0.26	YNL135C, YGR252W, YGL178W, YOR276W, YDR190C, YFR034C, YBR034C, YHL034C, YNL186W, YDL160C, YJL080C, YIL137C, YNR052C, YDR457W, YIL133C, YBR245C, YKR099W, YPL240C, YGL014W, YLR178C, YHR205W
ADE3	Process	N/A	GO:0044238	primary metabolic process	0.171736	0.765138	0.000363848	47	62	3888	7166	0.0049	0.28	YKR099W, YPL240C, YJR078W, YER091C, YOR001W, YDR457W, YIL021W, YDL055C, YJL080C, YDL160C, YDL229W, YLR058C, YBR263W, YKL198C, YLR320W, YFR034C, YBR055C, YBR034C, YFR004W, YDR190C, YMR186W, YHR200W, YGR204W, YGL178W, YGR252W, YNL135C, YHR205W, YLR178C, YDL236W, YLR441C, YGL014W, YBR245C, YPR042C, YIL133C, YJR105W, YBR084W, YNL209W, YIL137C, YNR052C, YJR019C, YHL034C, YNL186W, YKL210W, YOR276W, YOR…
ADE3	Process	N/A	GO:0010556	regulation of macromolecule biosynthetic process	0.183151	0.737191	0.000388031	18	62	894	7166	0.0055	0.32	YOR276W, YDR190C, YGL178W, YGR252W, YNL186W, YHL034C, YBR034C, YFR034C, YDL160C, YNR052C, YIL137C, YJL080C, YPL240C, YGL014W, YKR099W, YHR205W, YIL133C, YBR245C
ADE3	Process	N/A	GO:1901360	organic cyclic compound metabolic process	0.187537	0.726914	0.000397323	32	62	2186	7166	0.0054	0.32	YNL186W, YNL209W, YBR084W, YJR105W, YNR052C, YGL014W, YLR441C, YHR205W, YPR042C, YBR245C, YGR204W, YMR186W, YDR190C, YGL178W, YGR252W, YLR320W, YER183C, YBR034C, YFR034C, YBR055C, YIL021W, YDR457W, YOR001W, YBR263W, YDL229W, YLR058C, YDL160C, YDL055C, YJL080C, YPL240C, YKR099W, YJR078W
ADE3	Process	N/A	GO:0010608	posttranscriptional regulation of gene expression	0.194728	0.710573	0.000412558	8	62	210	7166	0.0053	0.32	YHL034C, YGL014W, YIL133C, YOR276W, YIL137C, YNR052C, YGL178W, YDL160C
ADE3	Process	N/A	GO:0010605	negative regulation of macromolecule metabolic process	0.205944	0.68625	0.000436323	14	62	595	7166	0.0052	0.32	YPR042C, YFR034C, YIL133C, YBR034C, YGL014W, YLR178C, YHL034C, YNL186W, YDL160C, YJL080C, YGL178W, YNR052C, YOR276W, YOR001W
ADE3	Process	N/A	GO:0071407	cellular response to organic cyclic compound	0.206281	0.68554	0.000437037	2	62	4	7166	0.0058	0.36	YLR058C, YBR263W
ADE3	Process	N/A	GO:0019538	protein metabolic process	0.209347	0.679134	0.000443531	29	62	1896	7166	0.0057	0.36	YKL198C, YNL186W, YHL034C, YFR004W, YBR034C, YKL210W, YHR200W, YOR091W, YDR190C, YOR276W, YNL135C, YGR252W, YFR031C-A, YGL178W, YNL032W, YGL014W, YLR441C, YPL240C, YDL236W, YLR178C, YHR205W, YIL133C, YDR457W, YNL209W, YDL229W, YDL160C, YNR052C, YIL137C, YDL055C
ADE3	Process	N/A	GO:0071704	organic substance metabolic process	0.236801	0.625617	0.000501696	48	62	4058	7166	0.0066	0.42	YFR034C, YBR055C, YFR004W, YBR034C, YER183C, YLR320W, YKL198C, YGR252W, YGL178W, YNL135C, YDR190C, YMR186W, YHR200W, YGR204W, YJR078W, YER091C, YKR099W, YPL240C, YJL080C, YDL055C, YDL160C, YBR263W, YDL229W, YLR058C, YOR001W, YDR457W, YIL021W, YKL210W, YJR019C, YHL034C, YNL186W, YNL032W, YFR031C-A, YOR091W, YOR276W, YBR245C, YPR042C, YIL133C, YLR178C, YHR205W, YDL236W, YLR441C, YGL014W, YIL137C, Y…
ADE3	Process	N/A	GO:2000113	negative regulation of cellular macromolecule biosynthetic process	0.238172	0.623109	0.000504602	11	62	396	7166	0.0065	0.42	YOR276W, YDL160C, YNR052C, YGL178W, YJL080C, YGL014W, YNL186W, YHL034C, YIL133C, YBR034C, YFR034C
ADE3	Process	N/A	GO:0080090	regulation of primary metabolic process	0.250381	0.601398	0.000530469	21	62	1170	7166	0.0064	0.42	YDR457W, YDL160C, YIL137C, YJL080C, YNR052C, YKR099W, YGL014W, YPL240C, YLR178C, YHR205W, YIL133C, YBR245C, YOR276W, YDR190C, YNL135C, YGR252W, YGL178W, YHL034C, YNL186W, YFR034C, YBR034C
ADE3	Process	N/A	GO:0010558	negative regulation of macromolecule biosynthetic process	0.259305	0.58619	0.000549374	11	62	400	7166	0.0066	0.44	YFR034C, YIL133C, YBR034C, YGL014W, YHL034C, YNL186W, YDL160C, YJL080C, YGL178W, YNR052C, YOR276W
ADE3	Process	N/A	GO:0015931	nucleobase-containing compound transport	0.282122	0.549563	0.000597716	8	62	222	7166	0.0068	0.46	YDL160C, YDL229W, YNL209W, YDR457W, YKL130C, YBR034C, YER036C, YJR074W
ADE3	Process	N/A	GO:0000956	nuclear-transcribed mRNA catabolic process	0.299445	0.523683	0.000634417	6	62	123	7166	0.0078	0.54	YDL160C, YPR042C, YNR052C, YGL178W, YGL014W, YOR001W
ADE3	Process	N/A	GO:1901607	alpha-amino acid biosynthetic process	0.31257	0.505053	0.000662224	6	62	124	7166	0.0077	0.54	YNL135C, YBR263W, YLR058C, YER091C, YGR204W, YBR084W
ADE3	Process	N/A	GO:0006545	glycine biosynthetic process	0.341885	0.46612	0.000724332	2	62	5	7166	0.0093	0.66	YBR263W, YLR058C
ADE3	Process	N/A	GO:0051083	'de novo' cotranslational protein folding	0.341885	0.46612	0.000724332	2	62	5	7166	0.0092	0.66	YNL209W, YDL229W
ADE3	Process	N/A	GO:0009069	serine family amino acid metabolic process	0.350958	0.454745	0.000743555	4	62	48	7166	0.009	0.66	YNL135C, YLR058C, YBR263W, YHR205W
ADE3	Process	N/A	GO:0044237	cellular metabolic process	0.353633	0.451447	0.000749223	48	62	4111	7166	0.0089	0.66	YGR252W, YGL178W, YNL135C, YDR190C, YMR186W, YHR200W, YGR204W, YFR034C, YBR055C, YFR004W, YBR034C, YER183C, YKL198C, YLR320W, YJL080C, YDL055C, YDL160C, YDL229W, YBR263W, YLR058C, YDR457W, YOR001W, YIL021W, YJR078W, YER091C, YKR099W, YPL240C, YNL032W, YFR031C-A, YOR091W, YOR276W, YKL210W, YHL034C, YJR019C, YNL186W, YIL137C, YNR052C, YJR105W, YNL209W, YBR084W, YBR245C, YPR042C, YIL133C, YLR178C, Y…
ADE3	Process	N/A	GO:0009892	negative regulation of metabolic process	0.378109	0.422383	0.000801079	14	62	632	7166	0.0088	0.66	YNR052C, YGL178W, YJL080C, YDL160C, YOR276W, YOR001W, YBR034C, YIL133C, YFR034C, YPR042C, YNL186W, YLR178C, YHL034C, YGL014W
ADE3	Process	N/A	GO:0043648	dicarboxylic acid metabolic process	0.41006	0.387153	0.000868771	4	62	50	7166	0.0092	0.7	YBR084W, YLR058C, YBR263W, YBR034C
ADE3	Process	N/A	GO:0051172	negative regulation of nitrogen compound metabolic process	0.421565	0.375135	0.000893147	12	62	493	7166	0.0096	0.74	YJL080C, YGL178W, YNR052C, YDL160C, YOR276W, YFR034C, YIL133C, YBR034C, YHL034C, YLR178C, YNL186W, YGL014W
ADE3	Process	N/A	GO:0019438	aromatic compound biosynthetic process	0.427684	0.368877	0.000906109	19	62	1043	7166	0.0095	0.74	YER183C, YNL186W, YBR034C, YFR034C, YDR190C, YGR204W, YGR252W, YHR205W, YPL240C, YGL014W, YKR099W, YJR078W, YBR245C, YBR084W, YJR105W, YIL021W, YNR052C, YDL055C, YJL080C
ADE3	Process	N/A	GO:0009890	negative regulation of biosynthetic process	0.430302	0.366226	0.000911658	11	62	425	7166	0.0094	0.74	YGL014W, YNL186W, YHL034C, YIL133C, YBR034C, YFR034C, YOR276W, YDL160C, YGL178W, YNR052C, YJL080C
ADE3	Process	N/A	GO:0031327	negative regulation of cellular biosynthetic process	0.430302	0.366226	0.000911658	11	62	425	7166	0.0092	0.74	YOR276W, YJL080C, YNR052C, YGL178W, YDL160C, YHL034C, YNL186W, YGL014W, YFR034C, YBR034C, YIL133C
ADE3	Process	N/A	GO:0008652	cellular amino acid biosynthetic process	0.434375	0.362135	0.000920286	6	62	132	7166	0.0091	0.74	YER091C, YNL135C, YBR263W, YLR058C, YBR084W, YGR204W
ADE3	Process	N/A	GO:0019752	carboxylic acid metabolic process	0.447309	0.349393	0.000947688	11	62	427	7166	0.009	0.74	YLR058C, YBR263W, YNL135C, YBR084W, YGR204W, YJR078W, YER091C, YBR034C, YER183C, YJR019C, YHR205W
ADE3	Process	N/A	GO:0000096	sulfur amino acid metabolic process	0.475861	0.32252	0.00100818	4	62	52	7166	0.0101	0.84	YGR204W, YBR084W, YHR205W, YER091C
ADE3	Process	N/A	GO:0018130	heterocycle biosynthetic process	0.498547	0.302294	0.00105624	19	62	1056	7166	0.01	0.84	YKR099W, YPL240C, YGL014W, YHR205W, YBR245C, YJR078W, YIL021W, YJR105W, YBR084W, YJL080C, YDL055C, YNR052C, YER183C, YNL186W, YFR034C, YBR034C, YGR204W, YDR190C, YGR252W
ADE3	Process	N/A	GO:0046656	folic acid biosynthetic process	0.509969	0.292456	0.00108044	2	62	6	7166	0.0125	1.06	YBR034C, YBR084W
ADE3	Process	N/A	GO:0034654	nucleobase-containing compound biosynthetic process	0.516952	0.28655	0.00109524	18	62	974	7166	0.0123	1.06	YNL186W, YFR034C, YBR034C, YDR190C, YGR204W, YGR252W, YHR205W, YKR099W, YPL240C, YGL014W, YBR245C, YJR078W, YJR105W, YBR084W, YIL021W, YJL080C, YDL055C, YNR052C
ADE3	Process	N/A	GO:0006402	mRNA catabolic process	0.547587	0.261547	0.00116014	6	62	138	7166	0.0126	1.1	YOR001W, YGL014W, YNR052C, YGL178W, YPR042C, YDL160C
ADE3	Process	N/A	GO:0042398	cellular modified amino acid biosynthetic process	0.584628	0.23312	0.00123862	3	62	25	7166	0.013	1.14	YER183C, YBR084W, YBR034C
ADE3	Process	N/A	GO:0048519	negative regulation of biological process	0.58847	0.230276	0.00124676	16	62	819	7166	0.013	1.16	YJL080C, YNR052C, YDL160C, YOR001W, YBR245C, YPR042C, YIL133C, YLR178C, YGL014W, YDL156W, YGL178W, YOR276W, YFR034C, YBR034C, YHL034C, YNL186W
ADE3	Process	N/A	GO:0044265	cellular macromolecule catabolic process	0.615791	0.210567	0.00130464	11	62	444	7166	0.0131	1.18	YKL210W, YPR042C, YFR004W, YNL186W, YGL014W, YNR052C, YGL178W, YDL160C, YDR457W, YOR001W, YHR200W
ADE3	Process	N/A	GO:0043436	oxoacid metabolic process	0.627147	0.202631	0.0013287	11	62	445	7166	0.013	1.18	YNL135C, YBR263W, YLR058C, YBR084W, YGR204W, YER091C, YJR078W, YBR034C, YHR205W, YJR019C, YER183C
ADE3	Process	N/A	GO:0006520	cellular amino acid metabolic process	0.628394	0.201768	0.00133134	8	62	251	7166	0.0128	1.18	YGR204W, YBR084W, YLR058C, YBR263W, YNL135C, YHR205W, YER091C, YJR078W
ADE3	Process	N/A	GO:0022613	ribonucleoprotein complex biogenesis	0.642171	0.192349	0.00136053	13	62	591	7166	0.0127	1.18	YLR441C, YPL240C, YER036C, YBR055C, YDR457W, YDR190C, YNL209W, YOR276W, YOR001W, YMR186W, YIL137C, YDL229W, YDL160C
ADE3	Process	N/A	GO:0006082	organic acid metabolic process	0.65038	0.186833	0.00137792	11	62	447	7166	0.0128	1.2	YLR058C, YBR263W, YNL135C, YBR084W, YGR204W, YJR078W, YER091C, YBR034C, YER183C, YJR019C, YHR205W
ADE3	Process	N/A	GO:0061077	chaperone-mediated protein folding	0.656829	0.182548	0.00139159	3	62	26	7166	0.0126	1.2	YNL135C, YDL229W, YNL209W
ADE3	Process	N/A	GO:0043604	amide biosynthetic process	0.670081	0.173873	0.00141966	16	62	829	7166	0.0127	1.22	YIL133C, YGL014W, YLR441C, YDL160C, YDL229W, YIL137C, YNR052C, YNL209W, YBR084W, YBR034C, YHL034C, YER183C, YFR031C-A, YGL178W, YOR276W, YOR091W
ADE3	Process	N/A	GO:0006139	nucleobase-containing compound metabolic process	0.690028	0.161133	0.00146192	29	62	2029	7166	0.013	1.26	YDL160C, YDL229W, YJL080C, YDL055C, YNR052C, YIL021W, YJR105W, YDR457W, YOR001W, YNL209W, YBR084W, YPR042C, YBR245C, YJR078W, YKR099W, YPL240C, YLR441C, YGL014W, YHR205W, YGR252W, YGL178W, YMR186W, YGR204W, YDR190C, YFR034C, YBR055C, YBR034C, YLR320W, YNL186W
ADE3	Process	N/A	GO:0031324	negative regulation of cellular metabolic process	0.705336	0.151604	0.00149436	12	62	523	7166	0.0133	1.3	YGL014W, YNL186W, YLR178C, YHL034C, YIL133C, YBR034C, YFR034C, YOR276W, YDL160C, YGL178W, YNR052C, YJL080C
ADE3	Process	N/A	GO:0051028	mRNA transport	0.71199	0.147526	0.00150845	5	62	98	7166	0.0156	1.54	YBR034C, YDL160C, YKL130C, YDR457W, YJR074W
ADE3	Process	N/A	GO:0006766	vitamin metabolic process	0.814069	0.0893387	0.00172472	4	62	60	7166	0.017	1.7	YBR084W, YBR034C, YLR058C, YBR263W
ADE3	Process	N/A	GO:0006767	water-soluble vitamin metabolic process	0.814069	0.0893387	0.00172472	4	62	60	7166	0.0168	1.7	YLR058C, YBR034C, YBR263W, YBR084W
ADE3	Process	N/A	GO:0009070	serine family amino acid biosynthetic process	0.817485	0.08752	0.00173196	3	62	28	7166	0.0171	1.74	YNL135C, YBR263W, YLR058C
ADE3	Process	N/A	GO:0051186	cofactor metabolic process	0.826024	0.0830076	0.00175005	8	62	262	7166	0.0169	1.74	YJR078W, YBR034C, YER183C, YJR019C, YLR058C, YBR263W, YBR084W, YGR204W
ADE3	Process	N/A	GO:0009987	cellular process	0.82992	0.080964	0.0017583	55	62	5200	7166	0.0167	1.74	YJR105W, YNL209W, YBR084W, YIL137C, YNR052C, YHR205W, YLR178C, YDL236W, YGL014W, YLR441C, YBR245C, YPR042C, YDR479C, YIL133C, YOR276W, YOR091W, YKL130C, YNL032W, YDL156W, YFR031C-A, YJR019C, YNL026W, YHL034C, YNL186W, YKL210W, YDR457W, YOR001W, YIL021W, YJL080C, YDL055C, YDL160C, YDL229W, YLR058C, YBR263W, YKR099W, YPL240C, YJR078W, YER091C, YDR190C, YHR200W, YMR186W, YNL291C, YGR204W, YGL178W, Y…
ADE3	Process	N/A	GO:1901362	organic cyclic compound biosynthetic process	0.846458	0.0723945	0.00179334	19	62	1103	7166	0.0168	1.76	YDR190C, YGR204W, YGR252W, YER183C, YNL186W, YBR034C, YFR034C, YBR084W, YJR105W, YIL021W, YNR052C, YJL080C, YDL055C, YHR205W, YPL240C, YGL014W, YKR099W, YJR078W, YBR245C
ADE3	Process	N/A	GO:0002181	cytoplasmic translation	0.889585	0.0508127	0.00188471	7	62	206	7166	0.0175	1.86	YDL229W, YIL133C, YIL137C, YFR031C-A, YLR441C, YOR091W, YNL209W
ADE3	Process	N/A	GO:0031323	regulation of cellular metabolic process	0.924232	0.0342189	0.00195812	20	62	1200	7166	0.0189	2.02	YNL186W, YHL034C, YBR034C, YFR034C, YDR190C, YOR276W, YGR252W, YGL178W, YNL135C, YHR205W, YLR178C, YGL014W, YPL240C, YKR099W, YBR245C, YIL133C, YNR052C, YIL137C, YJL080C, YDL160C
ADE3	Process	N/A	GO:0006338	chromatin remodeling	0.926724	0.0330495	0.0019634	5	62	104	7166	0.0189	2.04	YBR245C, YGR252W, YFR034C, YDR190C, YNL186W
ADE3	Process	N/A	GO:0006452	translational frameshifting	0.94137	0.0262395	0.00199443	2	62	8	7166	0.0213	2.32	YNL209W, YDL229W
ADE3	Process	N/A	GO:0019439	aromatic compound catabolic process	0.992662	0.00319873	0.0021031	7	62	210	7166	0.0218	2.4	YOR001W, YGL014W, YGL178W, YNR052C, YJR078W, YPR042C, YDL160C
ADE3	Process	N/A	GO:0048523	negative regulation of cellular process	1	0	0.00218655	14	62	701	7166	0.0216	2.4	YOR276W, YDL156W, YJL080C, YGL178W, YNR052C, YDL160C, YLR178C, YHL034C, YNL186W, YGL014W, YBR245C, YFR034C, YBR034C, YIL133C
ADE3	Process	N/A	GO:0009057	macromolecule catabolic process	1	0	0.00220399	11	62	474	7166	0.0216	2.42	YHR200W, YOR001W, YDR457W, YDL160C, YGL178W, YNR052C, YGL014W, YNL186W, YPR042C, YFR004W, YKL210W
ADE3	Process	N/A	GO:0046700	heterocycle catabolic process	1	0	0.00234066	7	62	214	7166	0.0221	2.5	YPR042C, YDL160C, YJR078W, YNR052C, YGL178W, YGL014W, YOR001W
ADE3	Process	N/A	GO:0051276	chromosome organization	1	0	0.00235508	13	62	628	7166	0.0219	2.5	YFR034C, YBR245C, YIR010W, YLR320W, YGL014W, YPL240C, YNL186W, YNL135C, YJL080C, YGR252W, YMR186W, YDR190C, YOR001W
ADE3	Process	N/A	GO:0044248	cellular catabolic process	1	0	0.00238686	16	62	871	7166	0.0217	2.5	YKL210W, YFR004W, YJR019C, YNL186W, YGL178W, YHR200W, YJR078W, YPR042C, YGL014W, YIL137C, YNR052C, YDL160C, YBR263W, YLR058C, YDR457W, YOR001W
ADE3	Process	N/A	GO:0044270	cellular nitrogen compound catabolic process	1	0	0.00246698	7	62	216	7166	0.0219	2.54	YOR001W, YGL014W, YJR078W, YNR052C, YGL178W, YPR042C, YDL160C
ADE3	Process	N/A	GO:0000105	histidine biosynthetic process	1	0	0.00255	2	62	9	7166	0.0243	2.84	YGR204W, YBR084W
ADE3	Process	N/A	GO:0006544	glycine metabolic process	1	0	0.00255	2	62	9	7166	0.0241	2.84	YBR263W, YLR058C
ADE3	Process	N/A	GO:0006547	histidine metabolic process	1	0	0.00255	2	62	9	7166	0.0239	2.84	YGR204W, YBR084W
ADE3	Process	N/A	GO:0009071	serine family amino acid catabolic process	1	0	0.00255	2	62	9	7166	0.0237	2.84	YBR263W, YLR058C
ADE3	Process	N/A	GO:0042136	neurotransmitter biosynthetic process	1	0	0.00255	2	62	9	7166	0.0235	2.84	YLR058C, YBR263W
ADE3	Process	N/A	GO:0052803	imidazole-containing compound metabolic process	1	0	0.00255	2	62	9	7166	0.0233	2.84	YGR204W, YBR084W
ADE3	Process	N/A	GO:0008298	intracellular mRNA localization	1	0	0.00255859	3	62	32	7166	0.0234	2.88	YOR001W, YKL130C, YGL178W
ADE3	Process	N/A	GO:0009056	catabolic process	1	0	0.00256652	17	62	962	7166	0.0232	2.88	YNR052C, YIL137C, YLR058C, YBR263W, YDL160C, YOR001W, YDR457W, YJR078W, YPR042C, YGL014W, YGL178W, YNL032W, YHR200W, YKL210W, YFR004W, YNL186W, YJR019C
ADE3	Process	N/A	GO:0008152	metabolic process	1	0	0.00272112	48	62	4293	7166	0.0232	2.9	YLR178C, YHR205W, YDL236W, YLR441C, YGL014W, YBR245C, YPR042C, YIL133C, YJR105W, YBR084W, YNL209W, YIL137C, YNR052C, YJR019C, YHL034C, YNL186W, YKL210W, YOR091W, YOR276W, YNL032W, YFR031C-A, YKR099W, YPL240C, YER091C, YJR078W, YOR001W, YDR457W, YIL021W, YDL055C, YJL080C, YDL160C, YDL229W, YBR263W, YLR058C, YER183C, YLR320W, YKL198C, YFR034C, YBR055C, YFR004W, YBR034C, YDR190C, YMR186W, YHR200W, Y…
ADE3	Process	N/A	GO:0006401	RNA catabolic process	1	0	0.0027953	6	62	164	7166	0.0233	2.94	YNR052C, YGL178W, YPR042C, YDL160C, YOR001W, YGL014W
ADE3	Process	N/A	GO:1901361	organic cyclic compound catabolic process	1	0	0.00295112	7	62	223	7166	0.0236	3	YDL160C, YPR042C, YJR078W, YNR052C, YGL178W, YGL014W, YOR001W
ADE3	Process	N/A	GO:0045935	positive regulation of nucleobase-containing compound metabolic process	1	0	0.00311989	10	62	423	7166	0.025	3.2	YGR252W, YNR052C, YGL178W, YBR034C, YFR034C, YBR245C, YGL014W, YPL240C, YKR099W, YHR205W
ADE3	Process	N/A	GO:0006457	protein folding	1	0	0.00366162	5	62	120	7166	0.0319	4.12	YDL229W, YNL135C, YPL240C, YMR186W, YNL209W
ADE3	Process	N/A	GO:0043170	macromolecule metabolic process	1	0	0.00383332	39	62	3246	7166	0.0323	4.2	YBR245C, YPR042C, YIL133C, YHR205W, YLR178C, YDL236W, YLR441C, YGL014W, YIL137C, YNR052C, YNL209W, YKL210W, YHL034C, YNL186W, YNL032W, YFR031C-A, YOR091W, YOR276W, YKR099W, YPL240C, YDL055C, YJL080C, YDL160C, YDL229W, YOR001W, YDR457W, YIL021W, YBR055C, YFR034C, YBR034C, YFR004W, YKL198C, YLR320W, YGL178W, YGR252W, YNL135C, YDR190C, YHR200W, YMR186W
ADE3	Process	N/A	GO:0006563	L-serine metabolic process	1	0	0.00385264	2	62	11	7166	0.0345	4.52	YBR263W, YLR058C
ADE3	Process	N/A	GO:0046838	phosphorylated carbohydrate dephosphorylation	1	0	0.00385264	2	62	11	7166	0.0342	4.52	YDL236W, YNL032W
ADE3	Process	N/A	GO:0034645	cellular macromolecule biosynthetic process	1	0	0.00398737	26	62	1850	7166	0.0352	4.68	YGL178W, YFR031C-A, YGR252W, YOR091W, YOR276W, YDR190C, YBR034C, YFR034C, YNL186W, YHL034C, YLR320W, YNR052C, YJL080C, YIL137C, YDL055C, YDL229W, YDL160C, YNL209W, YIL021W, YBR245C, YIL133C, YHR205W, YLR441C, YGL014W, YPL240C, YKR099W
ADE3	Process	N/A	GO:0009086	methionine biosynthetic process	1	0	0.00419439	3	62	38	7166	0.0364	4.88	YGR204W, YBR084W, YER091C
ADE3	Process	N/A	GO:0051246	regulation of protein metabolic process	1	0	0.00434477	10	62	443	7166	0.0364	4.92	YDL160C, YNR052C, YGL178W, YIL137C, YOR276W, YDR457W, YIL133C, YGL014W, YHL034C, YLR178C
ADE3	Process	N/A	GO:0044106	cellular amine metabolic process	1	0	0.00451616	3	62	39	7166	0.0375	5.1	YJR078W, YNL135C, YHR205W
ADE3	Process	N/A	GO:0009059	macromolecule biosynthetic process	1	0	0.00451938	26	62	1866	7166	0.0374	5.12	YIL133C, YBR245C, YKR099W, YLR441C, YPL240C, YGL014W, YHR205W, YDL160C, YDL229W, YJL080C, YIL137C, YDL055C, YNR052C, YIL021W, YNL209W, YFR034C, YBR034C, YLR320W, YHL034C, YNL186W, YFR031C-A, YGL178W, YGR252W, YOR091W, YOR276W, YDR190C
ADE3	Process	N/A	GO:0014070	response to organic cyclic compound	1	0	0.0045975	2	62	12	7166	0.0401	5.54	YLR058C, YBR263W
ADE3	Process	N/A	GO:0009308	amine metabolic process	1	0	0.00485252	3	62	40	7166	0.04	5.56	YHR205W, YNL135C, YJR078W
ADE3	Process	N/A	GO:0044272	sulfur compound biosynthetic process	1	0	0.00491927	4	62	80	7166	0.04	5.6	YER091C, YGR204W, YBR084W, YHR205W
ADE3	Process	N/A	GO:0000097	sulfur amino acid biosynthetic process	1	0	0.00520365	3	62	41	7166	0.0428	6.04	YER091C, YBR084W, YGR204W
ADE3	Process	N/A	GO:0050789	regulation of biological process	1	0	0.00524008	25	62	1785	7166	0.0425	6.04	YHL034C, YNL186W, YKL198C, YFR034C, YBR034C, YDR190C, YOR276W, YDL156W, YGL178W, YGR252W, YNL135C, YLR178C, YHR205W, YKR099W, YGL014W, YPL240C, YBR245C, YPR042C, YIL133C, YOR001W, YDR457W, YJL080C, YIL137C, YNR052C, YDL160C
ADE3	Process	N/A	GO:0034655	nucleobase-containing compound catabolic process	1	0	0.00532944	6	62	187	7166	0.0425	6.08	YOR001W, YGL014W, YNR052C, YGL178W, YDL160C, YPR042C
ADE3	Process	N/A	GO:0010603	regulation of cytoplasmic mRNA processing body assembly	1	0	0.00540325	2	62	13	7166	0.0464	6.68	YOR276W, YDL160C
ADE3	Process	N/A	GO:0006353	DNA-templated transcription, termination	1	0	0.00556973	3	62	42	7166	0.0469	6.8	YIL021W, YBR034C, YBR245C
ADE3	Process	N/A	GO:0006555	methionine metabolic process	1	0	0.00556973	3	62	42	7166	0.0466	6.8	YER091C, YBR084W, YGR204W
ADE3	Process	N/A	GO:0006521	regulation of cellular amino acid metabolic process	1	0	0.00626883	2	62	14	7166	0.0509	7.48	YHR205W, YNL135C
ADE3	Process	N/A	GO:0033238	regulation of cellular amine metabolic process	1	0	0.00626883	2	62	14	7166	0.0505	7.48	YNL135C, YHR205W
ADE3	Process	N/A	GO:0051254	positive regulation of RNA metabolic process	1	0	0.00635873	9	62	394	7166	0.0503	7.5	YKR099W, YGL014W, YHR205W, YFR034C, YBR034C, YBR245C, YGL178W, YGR252W, YNR052C
ADE3	Process	N/A	GO:0044085	cellular component biogenesis	1	0	0.00650108	20	62	1327	7166	0.0501	7.52	YHR200W, YMR186W, YDR190C, YOR276W, YER036C, YNL186W, YNL026W, YFR004W, YBR055C, YDR457W, YOR001W, YNL209W, YDL229W, YDL160C, YDL055C, YIL137C, YPL240C, YLR441C, YHR205W, YBR245C
ADE3	Process	N/A	GO:1901606	alpha-amino acid catabolic process	1	0	0.00718685	3	62	46	7166	0.0525	7.92	YJR078W, YBR263W, YLR058C
ADE3	Process	N/A	GO:0032968	positive regulation of transcription elongation from RNA polymerase II promoter	1	0	0.00763009	3	62	47	7166	0.0555	8.44	YBR034C, YNR052C, YGR252W
ADE3	Process	N/A	GO:0006790	sulfur compound metabolic process	1	0	0.00766871	5	62	143	7166	0.0552	8.44	YHR205W, YJR019C, YBR084W, YGR204W, YER091C
ADE3	Process	N/A	GO:0010467	gene expression	1	0	0.00794126	28	62	2148	7166	0.0552	8.5	YOR091W, YDR190C, YOR276W, YGR252W, YFR031C-A, YGL178W, YHL034C, YNL186W, YBR055C, YFR034C, YBR034C, YIL021W, YNL209W, YDR457W, YOR001W, YDL160C, YDL229W, YJL080C, YIL137C, YNR052C, YKR099W, YLR441C, YGL014W, YPL240C, YHR205W, YPR042C, YIL133C, YBR245C
ADE3	Process	N/A	GO:0044283	small molecule biosynthetic process	1	0	0.00794773	8	62	336	7166	0.0548	8.5	YER183C, YER091C, YBR034C, YBR084W, YGR204W, YLR058C, YBR263W, YNL135C
ADE3	Process	N/A	GO:1901565	organonitrogen compound catabolic process	1	0	0.00806652	9	62	409	7166	0.0546	8.52	YDR457W, YHR200W, YIL137C, YLR058C, YBR263W, YNL186W, YJR078W, YKL210W, YFR004W
ADE3	Process	N/A	GO:0050821	protein stabilization	1	0	0.00817523	2	62	16	7166	0.0586	9.2	YMR186W, YPL240C
ADE3	Process	N/A	GO:0010604	positive regulation of macromolecule metabolic process	1	0	0.0086923	11	62	568	7166	0.0608	9.6	YGR252W, YNR052C, YGL178W, YDR457W, YBR245C, YFR034C, YBR034C, YHR205W, YKR099W, YPL240C, YGL014W
ADE3	Process	N/A	GO:0051173	positive regulation of nitrogen compound metabolic process	1	0	0.0086923	11	62	568	7166	0.0604	9.6	YDR457W, YGL178W, YNR052C, YGR252W, YHR205W, YKR099W, YPL240C, YGL014W, YBR245C, YFR034C, YBR034C
ADE3	Process	N/A	GO:0034243	regulation of transcription elongation from RNA polymerase II promoter	1	0	0.00905549	3	62	50	7166	0.0619	9.9	YBR034C, YGR252W, YNR052C
ADE3	Process	N/A	GO:0042149	cellular response to glucose starvation	1	0	0.00921397	2	62	17	7166	0.0645	10.38	YDL229W, YNL209W
ADE3	Process	N/A	GO:0044282	small molecule catabolic process	1	0	0.00933237	5	62	150	7166	0.0642	10.4	YJR019C, YBR263W, YLR058C, YJR078W, YNL032W
ADE3	Process	N/A	GO:0044281	small molecule metabolic process	1	0	0.00937137	14	62	824	7166	0.0638	10.4	YER091C, YJR078W, YBR034C, YER183C, YJR019C, YHR205W, YNL032W, YDL055C, YBR263W, YLR058C, YNL135C, YBR084W, YJR105W, YGR204W
ADE3	Process	N/A	GO:0022618	ribonucleoprotein complex assembly	1	0	0.00967004	6	62	212	7166	0.0643	10.54	YBR055C, YDL160C, YDR190C, YOR276W, YMR186W, YPL240C
ADE3	Process	N/A	GO:0043933	macromolecular complex subunit organization	1	0	0.00983085	13	62	743	7166	0.064	10.56	YNL026W, YPL240C, YBR245C, YBR055C, YFR004W, YBR034C, YDR190C, YNL209W, YOR276W, YHR200W, YMR186W, YDL160C, YDL229W
ADE3	Process	N/A	GO:0033036	macromolecule localization	1	0	0.00999544	16	62	1007	7166	0.0639	10.6	YHR205W, YGL014W, YPL240C, YDR457W, YNL209W, YOR001W, YDL160C, YHR193C, YDL229W, YNL026W, YPR079W, YER036C, YJR074W, YBR034C, YKL130C, YGL178W
ADE3	Process	N/A	GO:0046395	carboxylic acid catabolic process	1	0	0.0100126	4	62	98	7166	0.0637	10.64	YJR019C, YLR058C, YBR263W, YJR078W
ADE3	Process	N/A	GO:0033962	cytoplasmic mRNA processing body assembly	1	0	0.0103084	2	62	18	7166	0.0656	11.02	YDL160C, YOR276W
ADE3	Process	N/A	GO:0051084	'de novo' posttranslational protein folding	1	0	0.0103084	2	62	18	7166	0.0652	11.02	YDL229W, YNL209W
ADE3	Process	N/A	GO:0051085	chaperone cofactor-dependent protein refolding	1	0	0.0103084	2	62	18	7166	0.0648	11.02	YDL229W, YNL209W
ADE3	Process	N/A	GO:0016054	organic acid catabolic process	1	0	0.0103677	4	62	99	7166	0.0644	11.02	YJR019C, YJR078W, YLR058C, YBR263W
ADE3	Process	N/A	GO:0006325	chromatin organization	1	0	0.0105572	8	62	353	7166	0.0642	11.04	YGL014W, YNL186W, YFR034C, YBR245C, YDR190C, YNL135C, YJL080C, YGR252W
ADE3	Process	N/A	GO:0000054	ribosomal subunit export from nucleus	1	0	0.0106269	3	62	53	7166	0.0645	11.16	YER036C, YNL209W, YDL229W
ADE3	Process	N/A	GO:0001302	replicative cell aging	1	0	0.0106269	3	62	53	7166	0.0641	11.16	YGR252W, YHR205W, YGL014W
ADE3	Process	N/A	GO:0071822	protein complex subunit organization	1	0	0.0109018	8	62	355	7166	0.0643	11.26	YDL229W, YMR186W, YHR200W, YNL209W, YFR004W, YBR034C, YBR245C, YPL240C
ADE3	Process	N/A	GO:0032786	positive regulation of DNA-templated transcription, elongation	1	0	0.0111836	3	62	54	7166	0.0651	11.46	YNR052C, YGR252W, YBR034C
ADE3	Process	N/A	GO:0033750	ribosome localization	1	0	0.0111836	3	62	54	7166	0.0647	11.46	YNL209W, YER036C, YDL229W
ADE3	Process	N/A	GO:0042180	cellular ketone metabolic process	1	0	0.0111836	3	62	54	7166	0.0644	11.46	YHR205W, YJR078W, YNL135C
ADE3	Process	N/A	GO:0090304	nucleic acid metabolic process	1	0	0.0112602	24	62	1788	7166	0.0641	11.48	YNR052C, YJL080C, YDL229W, YDL160C, YDR457W, YNL209W, YOR001W, YIL021W, YBR245C, YPR042C, YHR205W, YGL014W, YLR441C, YPL240C, YKR099W, YGR252W, YGL178W, YDR190C, YMR186W, YBR034C, YBR055C, YFR034C, YNL186W, YLR320W
ADE3	Process	N/A	GO:0032268	regulation of cellular protein metabolic process	1	0	0.0115075	9	62	433	7166	0.0676	12.16	YOR276W, YDL160C, YIL137C, YNR052C, YGL178W, YGL014W, YLR178C, YHL034C, YIL133C
ADE3	Process	N/A	GO:0009067	aspartate family amino acid biosynthetic process	1	0	0.0117569	3	62	55	7166	0.0699	12.66	YER091C, YBR084W, YGR204W
ADE3	Process	N/A	GO:0009108	coenzyme biosynthetic process	1	0	0.0118699	4	62	103	7166	0.07	12.74	YBR034C, YJR078W, YER183C, YBR084W
ADE3	Process	N/A	GO:0071826	ribonucleoprotein complex subunit organization	1	0	0.0122172	6	62	223	7166	0.0702	12.84	YOR276W, YDR190C, YMR186W, YPL240C, YDL160C, YBR055C
ADE3	Process	N/A	GO:0010557	positive regulation of macromolecule biosynthetic process	1	0	0.0123463	9	62	438	7166	0.0705	12.98	YKR099W, YGL014W, YPL240C, YHR205W, YFR034C, YBR034C, YBR245C, YGR252W, YNR052C
ADE3	Process	N/A	GO:0071705	nitrogen compound transport	1	0	0.0124259	14	62	852	7166	0.0709	13.12	YHR193C, YDL229W, YDL160C, YDR457W, YKL130C, YNL209W, YBR034C, YPR079W, YNL026W, YPL240C, YJR074W, YER036C, YKL198C, YGR191W
ADE3	Process	N/A	GO:0001505	regulation of neurotransmitter levels	1	0	0.0126601	2	62	20	7166	0.0742	13.8	YLR058C, YBR263W
ADE3	Process	N/A	GO:0010565	regulation of cellular ketone metabolic process	1	0	0.0126601	2	62	20	7166	0.0738	13.8	YHR205W, YNL135C
ADE3	Process	N/A	GO:0042133	neurotransmitter metabolic process	1	0	0.0126601	2	62	20	7166	0.0734	13.8	YBR263W, YLR058C
ADE3	Process	N/A	GO:0043486	histone exchange	1	0	0.0126601	2	62	20	7166	0.073	13.8	YDR190C, YBR245C
ADE3	Process	N/A	GO:0071417	cellular response to organonitrogen compound	1	0	0.0126601	2	62	20	7166	0.0726	13.8	YLR058C, YBR263W
ADE3	Process	N/A	GO:0032784	regulation of DNA-templated transcription, elongation	1	0	0.0129538	3	62	57	7166	0.0735	14.04	YBR034C, YGR252W, YNR052C
ADE3	Process	N/A	GO:0045893	positive regulation of transcription, DNA-templated	1	0	0.0131488	8	62	367	7166	0.0733	14.08	YBR245C, YFR034C, YBR034C, YHR205W, YKR099W, YGL014W, YNR052C, YGR252W
ADE3	Process	N/A	GO:0016070	RNA metabolic process	1	0	0.0132265	21	62	1512	7166	0.0734	14.16	YBR245C, YPR042C, YHR205W, YKR099W, YLR441C, YGL014W, YJL080C, YNR052C, YDL160C, YDL229W, YOR001W, YDR457W, YNL209W, YIL021W, YFR034C, YBR055C, YBR034C, YNL186W, YGL178W, YGR252W, YDR190C
ADE3	Process	N/A	GO:0006144	purine nucleobase metabolic process	1	0	0.0139155	2	62	21	7166	0.0763	14.8	YGR204W, YJR105W
ADE3	Process	N/A	GO:0006354	DNA-templated transcription, elongation	1	0	0.013936	4	62	108	7166	0.0761	14.84	YBR034C, YGR252W, YNR052C, YBR245C
ADE3	Process	N/A	GO:0019219	regulation of nucleobase-containing compound metabolic process	1	0	0.0144596	13	62	780	7166	0.0776	15.2	YBR034C, YFR034C, YBR245C, YGL014W, YPL240C, YKR099W, YNL186W, YHR205W, YNR052C, YGR252W, YGL178W, YJL080C, YDR190C
ADE3	Process	N/A	GO:0051252	regulation of RNA metabolic process	1	0	0.0145956	12	62	695	7166	0.0773	15.22	YNL186W, YHR205W, YGL014W, YKR099W, YBR245C, YBR034C, YFR034C, YDR190C, YGR252W, YNR052C, YGL178W, YJL080C
ADE3	Process	N/A	GO:0006412	translation	1	0	0.0146048	13	62	781	7166	0.077	15.24	YIL137C, YFR031C-A, YNR052C, YGL178W, YDL160C, YDL229W, YOR091W, YOR276W, YNL209W, YIL133C, YHL034C, YLR441C, YGL014W
ADE3	Process	N/A	GO:1902680	positive regulation of RNA biosynthetic process	1	0	0.0146084	8	62	374	7166	0.0768	15.28	YGR252W, YNR052C, YBR245C, YFR034C, YBR034C, YHR205W, YKR099W, YGL014W
ADE3	Process	N/A	GO:1903508	positive regulation of nucleic acid-templated transcription	1	0	0.0146084	8	62	374	7166	0.0764	15.28	YBR245C, YBR034C, YFR034C, YHR205W, YGL014W, YKR099W, YNR052C, YGR252W
ADE3	Process	N/A	GO:0009063	cellular amino acid catabolic process	1	0	0.0148755	3	62	60	7166	0.0767	15.42	YLR058C, YBR263W, YJR078W
ADE3	Process	N/A	GO:0043043	peptide biosynthetic process	1	0	0.0151972	13	62	785	7166	0.0766	15.48	YGL014W, YLR441C, YHL034C, YIL133C, YOR276W, YOR091W, YNL209W, YDL160C, YDL229W, YIL137C, YNR052C, YGL178W, YFR031C-A
ADE3	Process	N/A	GO:0031647	regulation of protein stability	1	0	0.0152225	2	62	22	7166	0.0784	15.92	YPL240C, YMR186W
ADE3	Process	N/A	GO:0071229	cellular response to acid chemical	1	0	0.0152225	2	62	22	7166	0.078	15.92	YLR058C, YBR263W
ADE3	Process	N/A	GO:0009893	positive regulation of metabolic process	1	0	0.0152547	11	62	615	7166	0.0777	15.92	YGL178W, YNR052C, YGR252W, YDR457W, YFR034C, YBR034C, YBR245C, YKR099W, YGL014W, YPL240C, YHR205W
ADE3	Process	N/A	GO:0031328	positive regulation of cellular biosynthetic process	1	0	0.0155459	9	62	455	7166	0.0777	16	YKR099W, YGL014W, YPL240C, YHR205W, YFR034C, YBR034C, YBR245C, YGR252W, YNR052C
ADE3	Process	N/A	GO:0043241	protein complex disassembly	1	0	0.0155501	3	62	61	7166	0.0785	16.24	YNL209W, YDL229W, YBR034C
ADE3	Process	N/A	GO:0051716	cellular response to stimulus	1	0	0.015607	17	62	1150	7166	0.0781	16.24	YNL209W, YBR263W, YDL229W, YLR058C, YJL080C, YPL240C, YHR205W, YLR178C, YMR186W, YDR190C, YDL156W, YKL198C, YLR320W, YNL186W, YHL034C, YFR034C, YKL210W
ADE3	Process	N/A	GO:0009891	positive regulation of biosynthetic process	1	0	0.0157516	9	62	456	7166	0.0779	16.28	YBR245C, YFR034C, YBR034C, YHR205W, YKR099W, YGL014W, YPL240C, YNR052C, YGR252W
ADE3	Process	N/A	GO:1901699	cellular response to nitrogen compound	1	0	0.0165803	2	62	23	7166	0.0804	16.88	YLR058C, YBR263W
ADE3	Process	N/A	GO:0071840	cellular component organization or biogenesis	1	0	0.0177235	30	62	2487	7166	0.0829	17.5	YDL229W, YDL160C, YIL137C, YJL080C, YDL055C, YOR001W, YDR457W, YNL209W, YDR479C, YBR245C, YPL240C, YLR441C, YGL014W, YHR205W, YNL135C, YGR252W, YNL032W, YHR200W, YMR186W, YOR276W, YDR190C, YFR004W, YBR034C, YFR034C, YBR055C, YIR010W, YLR320W, YER036C, YNL186W, YNL026W
ADE3	Process	N/A	GO:0009165	nucleotide biosynthetic process	1	0	0.0182047	4	62	117	7166	0.0848	17.98	YGR204W, YBR084W, YJR105W, YJR078W
ADE3	Process	N/A	GO:0050794	regulation of cellular process	1	0	0.0184153	22	62	1658	7166	0.0846	18.02	YBR034C, YFR034C, YNL186W, YHL034C, YKL198C, YGR252W, YGL178W, YDL156W, YNL135C, YOR276W, YDR190C, YBR245C, YIL133C, YLR178C, YHR205W, YGL014W, YPL240C, YKR099W, YNR052C, YJL080C, YIL137C, YDL160C
ADE3	Process	N/A	GO:0007569	cell aging	1	0	0.0191799	3	62	66	7166	0.0855	18.3	YHR205W, YGL014W, YGR252W
ADE3	Process	N/A	GO:0045132	meiotic chromosome segregation	1	0	0.0191799	3	62	66	7166	0.0851	18.3	YLR320W, YJL080C, YIR010W
ADE3	Process	N/A	GO:1901293	nucleoside phosphate biosynthetic process	1	0	0.0192523	4	62	119	7166	0.0849	18.34	YJR078W, YGR204W, YBR084W, YJR105W
ADE3	Process	N/A	GO:0001101	response to acid chemical	1	0	0.0194444	2	62	25	7166	0.087	18.88	YLR058C, YBR263W
ADE3	Process	N/A	GO:0006369	termination of RNA polymerase II transcription	1	0	0.0194444	2	62	25	7166	0.0866	18.88	YIL021W, YBR245C
ADE3	Process	N/A	GO:0043650	dicarboxylic acid biosynthetic process	1	0	0.0194444	2	62	25	7166	0.0862	18.88	YBR084W, YBR034C
ADE3	Process	N/A	GO:0045944	positive regulation of transcription by RNA polymerase II	1	0	0.0195172	7	62	319	7166	0.086	18.92	YHR205W, YKR099W, YGR252W, YNR052C, YBR245C, YBR034C, YFR034C
ADE3	Process	N/A	GO:0006164	purine nucleotide biosynthetic process	1	0	0.0199574	3	62	67	7166	0.0867	19.16	YBR084W, YJR105W, YGR204W
ADE3	Process	N/A	GO:0006518	peptide metabolic process	1	0	0.0206343	13	62	817	7166	0.0869	19.3	YIL137C, YGL178W, YFR031C-A, YNR052C, YDL160C, YDL229W, YOR091W, YNL209W, YOR276W, YIL133C, YHL034C, YLR441C, YGL014W
ADE3	Process	N/A	GO:0007568	aging	1	0	0.0207523	3	62	68	7166	0.0873	19.46	YGL014W, YHR205W, YGR252W
ADE3	Process	N/A	GO:0071428	rRNA-containing ribonucleoprotein complex export from nucleus	1	0	0.0207523	3	62	68	7166	0.0869	19.46	YDL229W, YER036C, YNL209W
ADE3	Process	N/A	GO:0006415	translational termination	1	0	0.0209488	2	62	26	7166	0.0879	19.78	YNL209W, YDL229W
ADE3	Process	N/A	GO:0006355	regulation of transcription, DNA-templated	1	0	0.0213097	11	62	646	7166	0.0881	19.92	YBR245C, YBR034C, YFR034C, YNL186W, YHR205W, YGL014W, YKR099W, YNR052C, YGR252W, YJL080C, YDR190C
ADE3	Process	N/A	GO:1903506	regulation of nucleic acid-templated transcription	1	0	0.0224341	11	62	651	7166	0.0898	20.38	YNR052C, YGR252W, YJL080C, YDR190C, YBR245C, YBR034C, YFR034C, YNL186W, YHR205W, YGL014W, YKR099W
ADE3	Process	N/A	GO:2001141	regulation of RNA biosynthetic process	1	0	0.0224341	11	62	651	7166	0.0894	20.38	YJL080C, YGR252W, YNR052C, YDR190C, YFR034C, YBR034C, YBR245C, YKR099W, YGL014W, YHR205W, YNL186W
ADE3	Process	N/A	GO:0070828	heterochromatin organization	1	0	0.0225002	2	62	27	7166	0.0918	21.02	YNL186W, YBR245C
ADE3	Process	N/A	GO:0071426	ribonucleoprotein complex export from nucleus	1	0	0.0226175	4	62	125	7166	0.0915	21.04	YNL209W, YER036C, YBR034C, YDL229W
ADE3	Process	N/A	GO:0006351	transcription, DNA-templated	1	0	0.0229463	12	62	740	7166	0.0913	21.1	YIL021W, YDR190C, YJL080C, YGR252W, YNR052C, YKR099W, YGL014W, YHR205W, YNL186W, YFR034C, YBR034C, YBR245C
ADE3	Process	N/A	GO:0051169	nuclear transport	1	0	0.0232112	4	62	126	7166	0.0911	21.14	YNL209W, YER036C, YDL229W, YBR034C
ADE3	Process	N/A	GO:0009066	aspartate family amino acid metabolic process	1	0	0.0232405	3	62	71	7166	0.0915	21.32	YGR204W, YBR084W, YER091C
ADE3	Process	N/A	GO:0097659	nucleic acid-templated transcription	1	0	0.0236092	12	62	743	7166	0.0913	21.36	YBR245C, YBR034C, YFR034C, YNL186W, YHR205W, YGL014W, YKR099W, YNR052C, YGR252W, YJL080C, YDR190C, YIL021W
ADE3	Process	N/A	GO:0071166	ribonucleoprotein complex localization	1	0	0.0238143	4	62	127	7166	0.0911	21.42	YER036C, YNL209W, YDL229W, YBR034C
ADE3	Process	N/A	GO:0009719	response to endogenous stimulus	1	0	0.0240978	2	62	28	7166	0.0929	21.92	YBR263W, YLR058C
ADE3	Process	N/A	GO:0071495	cellular response to endogenous stimulus	1	0	0.0240978	2	62	28	7166	0.0925	21.92	YBR263W, YLR058C
ADE3	Process	N/A	GO:0043632	modification-dependent macromolecule catabolic process	1	0	0.0242333	6	62	260	7166	0.0928	22.08	YOR001W, YNL186W, YDR457W, YHR200W, YKL210W, YFR004W
ADE3	Process	N/A	GO:0051656	establishment of organelle localization	1	0	0.0244269	4	62	128	7166	0.0926	22.14	YJL080C, YDL229W, YNL209W, YER036C
ADE3	Process	N/A	GO:0032774	RNA biosynthetic process	1	0	0.0245152	12	62	747	7166	0.0924	22.18	YFR034C, YBR034C, YBR245C, YKR099W, YGL014W, YHR205W, YNL186W, YJL080C, YGR252W, YNR052C, YIL021W, YDR190C
ADE3	Process	N/A	GO:0009267	cellular response to starvation	1	0	0.0249858	3	62	73	7166	0.0933	22.48	YNL209W, YFR034C, YDL229W
ADE3	Process	N/A	GO:0072522	purine-containing compound biosynthetic process	1	0	0.0249858	3	62	73	7166	0.0929	22.48	YJR105W, YBR084W, YGR204W
ADE3	Process	N/A	GO:0051179	localization	1	0	0.0255625	21	62	1607	7166	0.093	22.6	YOR001W, YDR457W, YNL209W, YDL160C, YDL229W, YHR193C, YJL080C, YPL240C, YGL014W, YHR205W, YNL291C, YKL130C, YKR092C, YGL178W, YER036C, YGR191W, YKL198C, YJR074W, YNL026W, YPR079W, YBR034C
ADE3	Process	N/A	GO:0008361	regulation of cell size	1	0	0.0257406	2	62	29	7166	0.0947	23.1	YDR457W, YHR205W
ADE3	Process	N/A	GO:0080134	regulation of response to stress	1	0	0.0258844	3	62	74	7166	0.0946	23.18	YDL156W, YNL186W, YHR205W
ADE3	Process	N/A	GO:0016043	cellular component organization	1	0	0.0265726	26	62	2129	7166	0.0945	23.24	YLR320W, YNL026W, YNL186W, YBR055C, YFR034C, YBR034C, YFR004W, YIR010W, YMR186W, YHR200W, YDR190C, YOR276W, YNL135C, YNL032W, YGR252W, YPL240C, YGL014W, YHR205W, YDR479C, YBR245C, YNL209W, YDR457W, YOR001W, YDL160C, YDL229W, YJL080C
ADE3	Process	N/A	GO:0065008	regulation of biological quality	1	0	0.0279382	10	62	587	7166	0.0989	24.42	YLR058C, YBR263W, YDL229W, YNL209W, YDR457W, YMR186W, YNL291C, YBR245C, YHR205W, YPL240C
ADE3	Process	N/A	GO:0017144	drug metabolic process	1	0	0.0280554	6	62	269	7166	0.0986	24.46	YJR105W, YHR205W, YBR084W, YLR058C, YBR263W, YBR034C
ADE3	Process	N/A	GO:0016071	mRNA metabolic process	1	0	0.0281232	7	62	344	7166	0.0984	24.5	YGL178W, YNR052C, YPR042C, YDL160C, YBR055C, YOR001W, YGL014W
ADE3	Process	N/A	GO:0050896	response to stimulus	1	0	0.0281516	18	62	1324	7166	0.0982	24.56	YDR190C, YMR186W, YDL156W, YHL034C, YNL186W, YKL198C, YGR191W, YLR320W, YKL210W, YFR034C, YNL209W, YJL080C, YDL229W, YBR263W, YLR058C, YHR205W, YLR178C, YPL240C
ADE3	Process	N/A	GO:0006996	organelle organization	1	0	0.0282286	20	62	1522	7166	0.098	24.6	YOR001W, YDR457W, YDL160C, YJL080C, YGL014W, YPL240C, YDR479C, YBR245C, YMR186W, YOR276W, YDR190C, YNL135C, YGR252W, YNL032W, YLR320W, YNL186W, YNL026W, YFR004W, YFR034C, YIR010W
ADE3	Process	N/A	GO:2001020	regulation of response to DNA damage stimulus	1	0	0.0291585	2	62	31	7166	0.1021	25.72	YNL186W, YDL156W
ADE3	Process	N/A	GO:0071702	organic substance transport	1	0	0.0298993	14	62	951	7166	0.1028	26	YBR034C, YPR079W, YNL026W, YPL240C, YJR074W, YKL198C, YGR191W, YER036C, YHR193C, YDL229W, YDL160C, YNL209W, YDR457W, YKL130C
ADE3	Process	N/A	GO:0016579	protein deubiquitination	1	0	0.0309318	2	62	32	7166	0.1052	26.72	YNL186W, YFR004W
ADE3	Process	N/A	GO:0006464	cellular protein modification process	1	0	0.0316864	13	62	866	7166	0.1065	27.16	YDR457W, YDR190C, YNL135C, YDL055C, YNL032W, YGR252W, YKL198C, YDL236W, YHR205W, YNL186W, YFR004W, YBR034C, YKL210W
ADE3	Process	N/A	GO:0036211	protein modification process	1	0	0.0316864	13	62	866	7166	0.1061	27.16	YKL210W, YFR004W, YBR034C, YHR205W, YNL186W, YDL236W, YKL198C, YDL055C, YNL032W, YGR252W, YNL135C, YDR190C, YDR457W
ADE3	Process	N/A	GO:0010628	positive regulation of gene expression	1	0	0.0323628	8	62	434	7166	0.1068	27.46	YHR205W, YGL014W, YKR099W, YBR245C, YBR034C, YFR034C, YNR052C, YGR252W
ADE3	Process	N/A	GO:0042594	response to starvation	1	0	0.0326571	3	62	81	7166	0.1083	27.94	YNL209W, YDL229W, YFR034C
ADE3	Process	N/A	GO:0006450	regulation of translational fidelity	1	0	0.0327469	2	62	33	7166	0.1093	28.3	YNL209W, YDL229W
ADE3	Process	N/A	GO:0071310	cellular response to organic substance	1	0	0.0327898	5	62	207	7166	0.1089	28.32	YLR058C, YDL229W, YBR263W, YJL080C, YNL209W
ADE3	Process	N/A	GO:0031325	positive regulation of cellular metabolic process	1	0	0.0335104	10	62	605	7166	0.1093	28.54	YPL240C, YGL014W, YKR099W, YHR205W, YBR034C, YFR034C, YBR245C, YGL178W, YGR252W, YNR052C
ADE3	Process	N/A	GO:0033554	cellular response to stress	1	0	0.0344656	12	62	785	7166	0.1108	29.04	YDL156W, YDL229W, YDR190C, YNL209W, YMR186W, YKL210W, YFR034C, YNL186W, YHR205W, YHL034C, YPL240C, YLR320W
ADE3	Process	N/A	GO:1902115	regulation of organelle assembly	1	0	0.034603	2	62	34	7166	0.1129	29.68	YOR276W, YDL160C
ADE3	Process	N/A	GO:0048518	positive regulation of biological process	1	0	0.0353603	12	62	788	7166	0.1143	30.18	YBR034C, YFR034C, YBR245C, YGL014W, YPL240C, YKR099W, YHR205W, YGR252W, YNR052C, YGL178W, YOR276W, YDR457W
ADE3	Process	N/A	GO:0051188	cofactor biosynthetic process	1	0	0.0355431	4	62	144	7166	0.1143	30.3	YER183C, YBR084W, YBR034C, YJR078W
ADE3	Process	N/A	GO:1905268	negative regulation of chromatin organization	1	0	0.0364993	2	62	35	7166	0.1186	31.54	YGL014W, YBR245C
ADE3	Process	N/A	GO:0009112	nucleobase metabolic process	1	0	0.0384349	2	62	36	7166	0.1225	32.72	YGR204W, YJR105W
ADE3	Process	N/A	GO:0045143	homologous chromosome segregation	1	0	0.0384349	2	62	36	7166	0.1221	32.72	YJL080C, YIR010W
ADE3	Process	N/A	GO:0090503	RNA phosphodiester bond hydrolysis, exonucleolytic	1	0	0.0384349	2	62	36	7166	0.1216	32.72	YOR001W, YNR052C
ADE3	Process	N/A	GO:0006913	nucleocytoplasmic transport	1	0	0.0395316	4	62	149	7166	0.1233	33.3	YBR034C, YKR092C, YJR074W, YDR457W
ADE3	Process	N/A	GO:0065003	macromolecular complex assembly	1	0	0.0405849	10	62	625	7166	0.1257	34.06	YMR186W, YHR200W, YOR276W, YDR190C, YDL160C, YPL240C, YNL026W, YFR004W, YBR055C, YBR245C
ADE3	Process	N/A	GO:0006366	transcription by RNA polymerase II	1	0	0.0447117	9	62	548	7166	0.1371	37.3	YGR252W, YNR052C, YIL021W, YDR190C, YFR034C, YBR034C, YBR245C, YKR099W, YHR205W
ADE3	Process	N/A	GO:0009605	response to external stimulus	1	0	0.0455314	4	62	156	7166	0.1379	37.66	YNL209W, YJL080C, YFR034C, YDL229W
ADE3	Process	N/A	GO:0032984	macromolecular complex disassembly	1	0	0.0462064	3	62	93	7166	0.1396	38.24	YBR034C, YDL229W, YNL209W
ADE3	Process	N/A	GO:0043044	ATP-dependent chromatin remodeling	1	0	0.0486756	2	62	41	7166	0.1469	40.4	YBR245C, YDR190C
ADE3	Process	N/A	GO:0032200	telomere organization	1	0	0.0486975	3	62	95	7166	0.147	40.58	YNL186W, YPL240C, YMR186W
ADE3	Process	N/A	GO:0006511	ubiquitin-dependent protein catabolic process	1	0	0.0495579	5	62	232	7166	0.1483	41.08	YKL210W, YFR004W, YNL186W, YDR457W, YHR200W
ADE3	Process	N/A	GO:0070192	chromosome organization involved in meiotic cell cycle	1	0	0.0508309	2	62	42	7166	0.1519	42.22	YJL080C, YLR320W
ADE3	Process	N/A	GO:0006368	transcription elongation from RNA polymerase II promoter	1	0	0.0525562	3	62	98	7166	0.1546	43.14	YBR034C, YGR252W, YNR052C
ADE3	Process	N/A	GO:0006950	response to stress	1	0	0.0532552	12	62	839	7166	0.1565	43.82	YLR320W, YPL240C, YHL034C, YHR205W, YNL186W, YFR034C, YKL210W, YMR186W, YDR190C, YNL209W, YDL229W, YDL156W
ADE3	Process	N/A	GO:0019941	modification-dependent protein catabolic process	1	0	0.0542198	5	62	238	7166	0.1573	44.2	YHR200W, YNL186W, YDR457W, YFR004W, YKL210W
ADE3	Process	N/A	GO:0034620	cellular response to unfolded protein	1	0	0.0552427	2	62	44	7166	0.1603	45.2	YNL209W, YDL229W
ADE3	Process	N/A	GO:0070646	protein modification by small protein removal	1	0	0.0552427	2	62	44	7166	0.1597	45.2	YFR004W, YNL186W
ADE3	Process	N/A	GO:0006357	regulation of transcription by RNA polymerase II	1	0	0.0573126	8	62	487	7166	0.1608	45.66	YBR245C, YBR034C, YFR034C, YHR205W, YKR099W, YGR252W, YNR052C, YDR190C
ADE3	Process	N/A	GO:0048522	positive regulation of cellular process	1	0	0.0602236	11	62	762	7166	0.1686	48.04	YHR205W, YPL240C, YGL014W, YKR099W, YBR245C, YBR034C, YFR034C, YOR276W, YNR052C, YGR252W, YGL178W
ADE3	Process	N/A	GO:0070727	cellular macromolecule localization	1	0	0.0659703	11	62	774	7166	0.1773	50.7	YER036C, YPL240C, YJR074W, YNL026W, YBR034C, YNL209W, YOR001W, YKL130C, YDL229W, YHR193C, YGL178W
ADE3	Process	N/A	GO:0018193	peptidyl-amino acid modification	1	0	0.0660679	5	62	252	7166	0.177	50.8	YGR252W, YBR034C, YNL135C, YDR190C, YHR205W
ADE3	Process	N/A	GO:0034622	cellular macromolecular complex assembly	1	0	0.0673993	9	62	593	7166	0.1798	51.78	YBR055C, YFR004W, YNL026W, YPL240C, YDL160C, YDR190C, YOR276W, YMR186W, YHR200W
ADE3	Process	N/A	GO:0007031	peroxisome organization	1	0	0.0692364	2	62	50	7166	0.1841	53.2	YFR004W, YDR479C
ADE3	Process	N/A	GO:0006986	response to unfolded protein	1	0	0.0741354	2	62	52	7166	0.1911	55.42	YDL229W, YNL209W
ADE3	Process	N/A	GO:0009110	vitamin biosynthetic process	1	0	0.0741354	2	62	52	7166	0.1904	55.42	YBR034C, YBR084W
ADE3	Process	N/A	GO:0042364	water-soluble vitamin biosynthetic process	1	0	0.0741354	2	62	52	7166	0.1898	55.42	YBR034C, YBR084W
ADE3	Process	N/A	GO:0051603	proteolysis involved in cellular protein catabolic process	1	0	0.0753599	5	62	262	7166	0.1906	55.86	YNL186W, YDR457W, YHR200W, YKL210W, YFR004W
ADE3	Process	N/A	GO:0051641	cellular localization	1	0	0.0782244	13	62	990	7166	0.1936	56.92	YGL178W, YJL080C, YHR193C, YDL229W, YOR001W, YNL209W, YKL130C, YNL291C, YBR034C, YNL026W, YJR074W, YPL240C, YER036C
ADE3	Process	N/A	GO:0031497	chromatin assembly	1	0	0.079143	2	62	54	7166	0.1979	58.38	YNL186W, YBR245C
ADE3	Process	N/A	GO:0043624	cellular protein complex disassembly	1	0	0.079143	2	62	54	7166	0.1972	58.38	YNL209W, YDL229W
ADE3	Process	N/A	GO:0006508	proteolysis	1	0	0.0794314	7	62	434	7166	0.1967	58.42	YHR200W, YLR178C, YNL186W, YDR457W, YFR004W, YKL210W, YIL137C
ADE3	Process	N/A	GO:0098813	nuclear chromosome segregation	1	0	0.08396	4	62	192	7166	0.2055	61.24	YLR320W, YJL080C, YBR245C, YIR010W
ADE3	Process	N/A	GO:0051234	establishment of localization	1	0	0.0842007	17	62	1403	7166	0.2049	61.28	YNL026W, YPR079W, YGR191W, YKL198C, YER036C, YJR074W, YBR034C, YKL130C, YNL291C, YKR092C, YPL240C, YNL209W, YDR457W, YJL080C, YDL160C, YDL229W, YHR193C
ADE3	Process	N/A	GO:0034605	cellular response to heat	1	0	0.084254	2	62	56	7166	0.2058	61.74	YPL240C, YMR186W
ADE3	Process	N/A	GO:0010033	response to organic substance	1	0	0.0884593	5	62	275	7166	0.2102	63.28	YJL080C, YDL229W, YBR263W, YLR058C, YNL209W
ADE3	Process	N/A	GO:0031669	cellular response to nutrient levels	1	0	0.0900779	3	62	123	7166	0.2144	64.74	YNL209W, YDL229W, YFR034C
ADE3	Process	N/A	GO:0055086	nucleobase-containing small molecule metabolic process	1	0	0.0937994	5	62	280	7166	0.2198	66.6	YJR078W, YDL055C, YBR084W, YJR105W, YGR204W
ADE3	Process	N/A	GO:0044087	regulation of cellular component biogenesis	1	0	0.0967979	4	62	202	7166	0.2222	67.56	YDL160C, YBR245C, YHR205W, YOR276W
ADE3	Process	N/A	GO:0006886	intracellular protein transport	1	0	0.0972316	7	62	456	7166	0.2231	68.06	YNL209W, YNL026W, YPL240C, YER036C, YDL229W, YBR034C, YHR193C
ADE3	Process	N/A	GO:0016573	histone acetylation	1	0	0.097452	2	62	61	7166	0.2252	68.92	YDR190C, YGR252W
ADE3	Process	N/A	GO:1901701	cellular response to oxygen-containing compound	1	0	0.097452	2	62	61	7166	0.2245	68.92	YLR058C, YBR263W
ADE3	Process	N/A	GO:0044257	cellular protein catabolic process	1	0	0.0981902	5	62	284	7166	0.2244	69.1	YNL186W, YDR457W, YHR200W, YKL210W, YFR004W
ADE3	Process	N/A	GO:0006475	internal protein amino acid acetylation	1	0	0.100159	2	62	62	7166	0.2261	69.88	YDR190C, YGR252W
ADE3	Process	N/A	GO:0018393	internal peptidyl-lysine acetylation	1	0	0.100159	2	62	62	7166	0.2254	69.88	YDR190C, YGR252W
ADE3	Process	N/A	GO:0018394	peptidyl-lysine acetylation	1	0	0.100159	2	62	62	7166	0.2247	69.88	YGR252W, YDR190C
ADE3	Process	N/A	GO:0048583	regulation of response to stimulus	1	0	0.100822	4	62	205	7166	0.2251	70.22	YDL156W, YNL186W, YLR178C, YHR205W
ADE3	Process	N/A	GO:0051640	organelle localization	1	0	0.102181	4	62	206	7166	0.2261	70.76	YDL229W, YJL080C, YER036C, YNL209W
ADE3	Process	N/A	GO:0043412	macromolecule modification	1	0	0.102788	13	62	1035	7166	0.2257	70.86	YHR205W, YNL186W, YDL236W, YKL198C, YKL210W, YFR004W, YBR034C, YDR190C, YDR457W, YDL055C, YNL032W, YGR252W, YNL135C
ADE3	Process	N/A	GO:0007154	cell communication	1	0	0.104222	7	62	464	7166	0.2298	72.4	YLR178C, YHR205W, YNL209W, YKL198C, YJL080C, YFR034C, YDL229W
ADE3	Process	N/A	GO:0031668	cellular response to extracellular stimulus	1	0	0.10573	3	62	132	7166	0.2337	73.86	YFR034C, YDL229W, YNL209W
ADE3	Process	N/A	GO:0071496	cellular response to external stimulus	1	0	0.10573	3	62	132	7166	0.233	73.86	YDL229W, YFR034C, YNL209W
ADE3	Process	N/A	GO:0045892	negative regulation of transcription, DNA-templated	1	0	0.106124	5	62	291	7166	0.2335	74.24	YJL080C, YFR034C, YBR034C, YNL186W, YGL014W
ADE3	Process	N/A	GO:0006626	protein targeting to mitochondrion	1	0	0.108405	2	62	65	7166	0.2373	75.7	YNL026W, YPL240C
ADE3	Process	N/A	GO:0009896	positive regulation of catabolic process	1	0	0.108405	2	62	65	7166	0.2366	75.7	YGL178W, YDR457W
ADE3	Process	N/A	GO:0035967	cellular response to topologically incorrect protein	1	0	0.108405	2	62	65	7166	0.2358	75.7	YDL229W, YNL209W
ADE3	Process	N/A	GO:0006461	protein complex assembly	1	0	0.110799	5	62	295	7166	0.2375	76.48	YBR245C, YFR004W, YHR200W, YMR186W, YPL240C
ADE3	Process	N/A	GO:0030163	protein catabolic process	1	0	0.110799	5	62	295	7166	0.2368	76.48	YFR004W, YKL210W, YHR200W, YDR457W, YNL186W
ADE3	Process	N/A	GO:0070271	protein complex biogenesis	1	0	0.110799	5	62	295	7166	0.236	76.48	YFR004W, YBR245C, YPL240C, YMR186W, YHR200W
ADE3	Process	N/A	GO:1902679	negative regulation of RNA biosynthetic process	1	0	0.110799	5	62	295	7166	0.2353	76.48	YNL186W, YGL014W, YJL080C, YBR034C, YFR034C
ADE3	Process	N/A	GO:1903507	negative regulation of nucleic acid-templated transcription	1	0	0.110799	5	62	295	7166	0.2346	76.48	YNL186W, YGL014W, YJL080C, YBR034C, YFR034C
ADE3	Process	N/A	GO:0032535	regulation of cellular component size	1	0	0.111193	2	62	66	7166	0.2361	77.22	YDR457W, YHR205W
ADE3	Process	N/A	GO:0090066	regulation of anatomical structure size	1	0	0.111193	2	62	66	7166	0.2354	77.22	YHR205W, YDR457W
ADE3	Process	N/A	GO:0006810	transport	1	0	0.111199	16	62	1354	7166	0.235	77.3	YNL209W, YDR457W, YDL229W, YHR193C, YDL160C, YPL240C, YKL130C, YNL291C, YKR092C, YPR079W, YNL026W, YJR074W, YGR191W, YER036C, YKL198C, YBR034C
ADE3	Process	N/A	GO:0031667	response to nutrient levels	1	0	0.113011	3	62	136	7166	0.2355	77.72	YNL209W, YFR034C, YDL229W
ADE3	Process	N/A	GO:0080135	regulation of cellular response to stress	1	0	0.114	2	62	67	7166	0.2368	78.38	YDL156W, YNL186W
ADE3	Process	N/A	GO:0042254	ribosome biogenesis	1	0	0.114277	7	62	475	7166	0.2363	78.44	YLR441C, YER036C, YNL209W, YDR457W, YOR001W, YDL229W, YIL137C
ADE3	Process	N/A	GO:0006360	transcription by RNA polymerase I	1	0	0.119669	2	62	69	7166	0.2432	80.98	YBR245C, YHR205W
ADE3	Process	N/A	GO:1902275	regulation of chromatin organization	1	0	0.119669	2	62	69	7166	0.2425	80.98	YBR245C, YGL014W
ADE3	Process	N/A	GO:0051253	negative regulation of RNA metabolic process	1	0	0.120448	5	62	303	7166	0.2424	81.22	YGL014W, YNL186W, YFR034C, YBR034C, YJL080C
ADE3	Process	N/A	GO:0006473	protein acetylation	1	0	0.125409	2	62	71	7166	0.2466	82.86	YDR190C, YGR252W
ADE3	Process	N/A	GO:0009408	response to heat	1	0	0.125409	2	62	71	7166	0.2459	82.86	YMR186W, YPL240C
ADE3	Process	N/A	GO:0070887	cellular response to chemical stimulus	1	0	0.126079	6	62	396	7166	0.2464	83.3	YDL229W, YBR263W, YLR058C, YJL080C, YHR205W, YNL209W
ADE3	Process	N/A	GO:0070647	protein modification by small protein conjugation or removal	1	0	0.12806	4	62	224	7166	0.2475	83.9	YDR457W, YNL186W, YKL210W, YFR004W
ADE3	Process	N/A	GO:0051649	establishment of localization in cell	1	0	0.128499	9	62	679	7166	0.2489	84.62	YNL291C, YNL209W, YDL229W, YHR193C, YJL080C, YER036C, YPL240C, YNL026W, YBR034C
ADE3	Process	N/A	GO:0016569	covalent chromatin modification	1	0	0.13007	3	62	145	7166	0.2497	85.16	YGR252W, YNL186W, YDR190C
ADE3	Process	N/A	GO:0016570	histone modification	1	0	0.13007	3	62	145	7166	0.249	85.16	YGR252W, YDR190C, YNL186W
ADE3	Process	N/A	GO:0042221	response to chemical	1	0	0.130862	8	62	586	7166	0.249	85.42	YBR263W, YLR058C, YDL229W, YJL080C, YNL209W, YGR191W, YKL198C, YHR205W
ADE3	Process	N/A	GO:0035966	response to topologically incorrect protein	1	0	0.131213	2	62	73	7166	0.2502	86.06	YNL209W, YDL229W
ADE3	Process	N/A	GO:0070585	protein localization to mitochondrion	1	0	0.131213	2	62	73	7166	0.2494	86.06	YNL026W, YPL240C
ADE3	Process	N/A	GO:0072655	establishment of protein localization to mitochondrion	1	0	0.131213	2	62	73	7166	0.2487	86.06	YPL240C, YNL026W
ADE3	Process	N/A	GO:0009991	response to extracellular stimulus	1	0	0.13202	3	62	146	7166	0.2497	86.66	YNL209W, YFR034C, YDL229W
ADE3	Process	N/A	GO:0071103	DNA conformation change	1	0	0.13202	3	62	146	7166	0.249	86.66	YBR245C, YNL186W, YDR190C
ADE3	Process	N/A	GO:0007059	chromosome segregation	1	0	0.132624	4	62	227	7166	0.2488	86.84	YLR320W, YBR245C, YJL080C, YIR010W
ADE3	Process	N/A	GO:0006413	translational initiation	1	0	0.134139	2	62	74	7166	0.2522	88.28	YGL178W, YOR276W
ADE3	Process	N/A	GO:0015031	protein transport	1	0	0.139764	9	62	692	7166	0.2573	90.3	YDL229W, YHR193C, YNL209W, YBR034C, YER036C, YJR074W, YPL240C, YNL026W, YPR079W
ADE3	Process	N/A	GO:0006163	purine nucleotide metabolic process	1	0	0.139925	3	62	150	7166	0.2579	90.78	YGR204W, YBR084W, YJR105W
ADE3	Process	N/A	GO:0006323	DNA packaging	1	0	0.140035	2	62	76	7166	0.258	91.08	YNL186W, YBR245C
ADE3	Process	N/A	GO:0009266	response to temperature stimulus	1	0	0.140035	2	62	76	7166	0.2573	91.08	YPL240C, YMR186W
ADE3	Process	N/A	GO:0140013	meiotic nuclear division	1	0	0.141926	3	62	151	7166	0.2586	91.8	YJL080C, YIR010W, YLR320W
ADE3	Process	N/A	GO:0006342	chromatin silencing	1	0	0.143937	3	62	152	7166	0.2598	92.5	YNL186W, YGL014W, YJL080C
ADE3	Process	N/A	GO:0045814	negative regulation of gene expression, epigenetic	1	0	0.143937	3	62	152	7166	0.2591	92.5	YJL080C, YGL014W, YNL186W
ADE3	Process	N/A	GO:0033044	regulation of chromosome organization	1	0	0.145958	3	62	153	7166	0.2598	93	YPL240C, YGL014W, YBR245C
ADE3	Process	N/A	GO:0043161	proteasome-mediated ubiquitin-dependent protein catabolic process	1	0	0.145958	3	62	153	7166	0.2591	93	YHR200W, YDR457W, YFR004W
ADE3	Process	N/A	GO:0034728	nucleosome organization	1	0	0.145987	2	62	78	7166	0.2589	93.2	YBR245C, YDR190C
ADE3	Process	N/A	GO:0015833	peptide transport	1	0	0.148777	9	62	702	7166	0.2589	93.48	YPR079W, YNL026W, YPL240C, YJR074W, YER036C, YBR034C, YNL209W, YHR193C, YDL229W
ADE3	Process	N/A	GO:0022607	cellular component assembly	1	0	0.149076	11	62	901	7166	0.2594	93.9	YBR055C, YFR004W, YBR245C, YPL240C, YNL026W, YNL186W, YDL160C, YMR186W, YHR200W, YOR276W, YDR190C
ADE3	Process	N/A	GO:0000819	sister chromatid segregation	1	0	0.150028	3	62	155	7166	0.2604	94.52	YLR320W, YBR245C, YIR010W
ADE3	Process	N/A	GO:0040029	regulation of gene expression, epigenetic	1	0	0.150028	3	62	155	7166	0.2597	94.52	YJL080C, YNL186W, YGL014W
ADE3	Process	N/A	GO:0009117	nucleotide metabolic process	1	0	0.151541	4	62	239	7166	0.2593	94.64	YJR078W, YGR204W, YJR105W, YBR084W
ADE3	Process	N/A	GO:0043543	protein acylation	1	0	0.151992	2	62	80	7166	0.2607	95.42	YGR252W, YDR190C
ADE3	Process	N/A	GO:0008104	protein localization	1	0	0.156504	11	62	910	7166	0.2644	97.04	YBR034C, YHR205W, YNL026W, YPR079W, YER036C, YPL240C, YGL014W, YJR074W, YDL229W, YHR193C, YNL209W
ADE3	Process	N/A	GO:0006333	chromatin assembly or disassembly	1	0	0.158047	2	62	82	7166	0.2661	97.92	YNL186W, YBR245C
ADE3	Process	N/A	GO:0010243	response to organonitrogen compound	1	0	0.158047	2	62	82	7166	0.2654	97.92	YLR058C, YBR263W
ADE3	Process	N/A	GO:0016458	gene silencing	1	0	0.160363	3	62	160	7166	0.2675	98.96	YNL186W, YGL014W, YJL080C
ADE3	Process	N/A	GO:0022411	cellular component disassembly	1	0	0.160363	3	62	160	7166	0.2667	98.96	YBR034C, YDL229W, YNL209W
ADE3	Process	N/A	GO:0051129	negative regulation of cellular component organization	1	0	0.160363	3	62	160	7166	0.266	98.96	YGL014W, YBR034C, YBR245C
ADE3	Process	N/A	GO:0042886	amide transport	1	0	0.160936	9	62	715	7166	0.2655	99.02	YBR034C, YPR079W, YNL026W, YJR074W, YPL240C, YER036C, YHR193C, YDL229W, YNL209W
ADE3	Process	N/A	GO:0030001	metal ion transport	1	0	0.161091	2	62	83	7166	0.2657	99.38	YGR191W, YNL291C
ADE3	Process	N/A	GO:0006753	nucleoside phosphate metabolic process	1	0	0.163037	4	62	246	7166	0.2658	99.68	YJR078W, YJR105W, YBR084W, YGR204W
ADE3	Process	N/A	GO:0006348	chromatin silencing at telomere	1	0	0.164147	2	62	84	7166	0.2664	100.16	YNL186W, YJL080C
ADE3	Process	N/A	GO:0045934	negative regulation of nucleobase-containing compound metabolic process	1	0	0.165631	5	62	337	7166	0.2671	100.68	YNL186W, YGL014W, YJL080C, YBR034C, YFR034C
ADE3	Process	N/A	GO:0045184	establishment of protein localization	1	0	0.165742	9	62	720	7166	0.2665	100.74	YNL209W, YHR193C, YDL229W, YER036C, YJR074W, YPL240C, YNL026W, YPR079W, YBR034C
ADE3	Process	N/A	GO:0000469	cleavage involved in rRNA processing	1	0	0.167213	2	62	85	7166	0.268	101.58	YOR001W, YDR457W
ADE3	Process	N/A	GO:0043623	cellular protein complex assembly	1	0	0.168061	4	62	249	7166	0.2677	101.72	YMR186W, YHR200W, YPL240C, YFR004W
ADE3	Process	N/A	GO:0000723	telomere maintenance	1	0	0.170289	2	62	86	7166	0.2704	103.02	YPL240C, YMR186W
ADE3	Process	N/A	GO:0060249	anatomical structure homeostasis	1	0	0.170289	2	62	86	7166	0.2697	103.02	YMR186W, YPL240C
ADE3	Process	N/A	GO:0010498	proteasomal protein catabolic process	1	0	0.170913	3	62	165	7166	0.2696	103.24	YHR200W, YDR457W, YFR004W
ADE3	Process	N/A	GO:0015893	drug transport	1	0	0.173375	2	62	87	7166	0.2752	105.68	YKL198C, YGR191W
ADE3	Process	N/A	GO:1901698	response to nitrogen compound	1	0	0.173375	2	62	87	7166	0.2745	105.68	YBR263W, YLR058C
ADE3	Process	N/A	GO:2001251	negative regulation of chromosome organization	1	0	0.173375	2	62	87	7166	0.2738	105.68	YBR245C, YGL014W
ADE3	Process	N/A	GO:0072521	purine-containing compound metabolic process	1	0	0.181661	3	62	170	7166	0.2816	108.96	YJR105W, YBR084W, YGR204W
ADE3	Process	N/A	GO:0006970	response to osmotic stress	1	0	0.182688	2	62	90	7166	0.2823	109.54	YHR205W, YPL240C
ADE3	Process	N/A	GO:1901700	response to oxygen-containing compound	1	0	0.182688	2	62	90	7166	0.2816	109.54	YLR058C, YBR263W
ADE3	Process	N/A	GO:0090407	organophosphate biosynthetic process	1	0	0.185204	4	62	259	7166	0.2826	110.22	YJR105W, YBR084W, YGR204W, YJR078W
ADE3	Process	N/A	GO:0006974	cellular response to DNA damage stimulus	1	0	0.191996	5	62	355	7166	0.2883	112.74	YDL156W, YKL210W, YNL186W, YDR190C, YLR320W
ADE3	Process	N/A	GO:0000460	maturation of 5.8S rRNA	1	0	0.195221	2	62	94	7166	0.2944	115.42	YDR457W, YOR001W
ADE3	Process	N/A	GO:0000466	maturation of 5.8S rRNA from tricistronic rRNA transcript (SSU-rRNA, 5.8S rRNA, LSU-rRNA)	1	0	0.195221	2	62	94	7166	0.2937	115.42	YDR457W, YOR001W
ADE3	Process	N/A	GO:0006364	rRNA processing	1	0	0.196535	5	62	358	7166	0.2938	115.76	YLR441C, YNL209W, YDR457W, YOR001W, YDL229W
ADE3	Process	N/A	GO:0033043	regulation of organelle organization	1	0	0.201113	5	62	361	7166	0.2969	117.28	YBR245C, YDL160C, YOR276W, YPL240C, YGL014W
ADE3	Process	N/A	GO:0006793	phosphorus metabolic process	1	0	0.201263	10	62	857	7166	0.2964	117.36	YJR105W, YBR084W, YGR204W, YNL032W, YHR205W, YJR019C, YKL198C, YDL236W, YJR078W, YFR034C
ADE3	Process	N/A	GO:0006839	mitochondrial transport	1	0	0.204693	2	62	97	7166	0.2989	118.68	YNL026W, YPL240C
ADE3	Process	N/A	GO:0006470	protein dephosphorylation	1	0	0.207862	2	62	98	7166	0.3015	120	YNL032W, YDL236W
ADE3	Process	N/A	GO:0090150	establishment of protein localization to membrane	1	0	0.239807	2	62	108	7166	0.3306	131.92	YNL026W, YHR193C
ADE3	Process	N/A	GO:0009628	response to abiotic stimulus	1	0	0.240138	3	62	196	7166	0.3303	132.12	YHR205W, YMR186W, YPL240C
ADE3	Process	N/A	GO:0000462	maturation of SSU-rRNA from tricistronic rRNA transcript (SSU-rRNA, 5.8S rRNA, LSU-rRNA)	1	0	0.24302	2	62	109	7166	0.3329	133.5	YDR457W, YLR441C
ADE3	Process	N/A	GO:0048285	organelle fission	1	0	0.245411	4	62	292	7166	0.3354	134.84	YLR320W, YFR004W, YIR010W, YJL080C
ADE3	Process	N/A	GO:0007127	meiosis I	1	0	0.252671	2	62	112	7166	0.3438	138.56	YJL080C, YIR010W
ADE3	Process	N/A	GO:0051128	regulation of cellular component organization	1	0	0.255477	6	62	495	7166	0.3447	139.24	YGL014W, YPL240C, YOR276W, YDL160C, YBR034C, YBR245C
ADE3	Process	N/A	GO:0090501	RNA phosphodiester bond hydrolysis	1	0	0.25644	3	62	203	7166	0.345	139.72	YDR457W, YOR001W, YNR052C
ADE3	Process	N/A	GO:0048869	cellular developmental process	1	0	0.264516	4	62	302	7166	0.3525	143.1	YGR252W, YGL014W, YKL130C, YHR205W
ADE3	Process	N/A	GO:0016072	rRNA metabolic process	1	0	0.267004	5	62	402	7166	0.354	144.08	YLR441C, YDR457W, YNL209W, YOR001W, YDL229W
ADE3	Process	N/A	GO:0006605	protein targeting	1	0	0.268184	3	62	208	7166	0.354	144.44	YPL240C, YNL026W, YHR193C
ADE3	Process	N/A	GO:0072594	establishment of protein localization to organelle	1	0	0.278064	4	62	309	7166	0.3645	149.1	YHR193C, YPL240C, YJR074W, YNL026W
ADE3	Process	N/A	GO:0006796	phosphate-containing compound metabolic process	1	0	0.281071	9	62	825	7166	0.367	150.48	YKL198C, YDL236W, YHR205W, YFR034C, YJR078W, YGR204W, YJR105W, YBR084W, YNL032W
ADE3	Process	N/A	GO:0030490	maturation of SSU-rRNA	1	0	0.281669	2	62	121	7166	0.3673	150.98	YDR457W, YLR441C
ADE3	Process	N/A	GO:0032502	developmental process	1	0	0.287816	4	62	314	7166	0.3684	151.78	YGR252W, YGL014W, YKL130C, YHR205W
ADE3	Process	N/A	GO:0046907	intracellular transport	1	0	0.31439	7	62	639	7166	0.3892	160.76	YER036C, YPL240C, YNL026W, YNL209W, YDL229W, YHR193C, YBR034C
ADE3	Process	N/A	GO:0034613	cellular protein localization	1	0	0.319485	8	62	749	7166	0.3922	162.38	YDL229W, YHR193C, YNL209W, YBR034C, YNL026W, YPL240C, YJR074W, YER036C
ADE3	Process	N/A	GO:0009894	regulation of catabolic process	1	0	0.320207	2	62	133	7166	0.3927	162.98	YDR457W, YGL178W
ADE3	Process	N/A	GO:0006812	cation transport	1	0	0.325264	3	62	232	7166	0.3965	164.94	YGR191W, YKL198C, YNL291C
ADE3	Process	N/A	GO:0019637	organophosphate metabolic process	1	0	0.326776	5	62	437	7166	0.3962	165.2	YJR078W, YNL032W, YBR084W, YJR105W, YGR204W
ADE3	Process	N/A	GO:0010638	positive regulation of organelle organization	1	0	0.329781	2	62	136	7166	0.3965	165.72	YPL240C, YOR276W
ADE3	Process	N/A	GO:0072657	protein localization to membrane	1	0	0.336145	2	62	138	7166	0.4031	168.88	YNL026W, YHR193C
ADE3	Process	N/A	GO:0018205	peptidyl-lysine modification	1	0	0.342492	2	62	140	7166	0.4108	172.52	YDR190C, YGR252W
ADE3	Process	N/A	GO:0017038	protein import	1	0	0.34566	2	62	141	7166	0.4118	173.36	YJR074W, YNL026W
ADE3	Process	N/A	GO:0006396	RNA processing	1	0	0.346029	7	62	661	7166	0.4111	173.5	YDL229W, YBR055C, YDL160C, YLR441C, YOR001W, YDR457W, YNL209W
ADE3	Process	N/A	GO:0035556	intracellular signal transduction	1	0	0.346782	3	62	241	7166	0.4106	173.7	YKL198C, YHR205W, YLR178C
ADE3	Process	N/A	GO:0042493	response to drug	1	0	0.355133	2	62	144	7166	0.4161	176.42	YGR191W, YKL198C
ADE3	Process	N/A	GO:0007165	signal transduction	1	0	0.363167	4	62	352	7166	0.4251	180.66	YKL198C, YLR178C, YHR205W, YJL080C
ADE3	Process	N/A	GO:0010639	negative regulation of organelle organization	1	0	0.367692	2	62	148	7166	0.4294	182.94	YGL014W, YBR245C
ADE3	Process	N/A	GO:0042274	ribosomal small subunit biogenesis	1	0	0.367692	2	62	148	7166	0.4284	182.94	YLR441C, YDR457W
ADE3	Process	N/A	GO:0016567	protein ubiquitination	1	0	0.370818	2	62	149	7166	0.434	185.74	YKL210W, YDR457W
ADE3	Process	N/A	GO:0023052	signaling	1	0	0.379134	4	62	360	7166	0.4416	189.46	YJL080C, YKL198C, YLR178C, YHR205W
ADE3	Process	N/A	GO:0007049	cell cycle	1	0	0.381729	8	62	795	7166	0.4419	190	YLR320W, YBR245C, YIR010W, YDR457W, YJL080C, YDL156W, YDL055C, YGL178W
ADE3	Process	N/A	GO:0034470	ncRNA processing	1	0	0.402065	5	62	480	7166	0.4558	196.44	YLR441C, YNL209W, YDR457W, YOR001W, YDL229W
ADE3	Process	N/A	GO:0032259	methylation	1	0	0.413916	2	62	163	7166	0.4661	201.34	YBR034C, YER091C
ADE3	Process	N/A	GO:0016311	dephosphorylation	1	0	0.425976	2	62	167	7166	0.4751	205.72	YNL032W, YDL236W
ADE3	Process	N/A	GO:1903046	meiotic cell cycle process	1	0	0.427202	3	62	275	7166	0.4752	206.22	YLR320W, YJL080C, YIR010W
ADE3	Process	N/A	GO:0051336	regulation of hydrolase activity	1	0	0.434939	2	62	170	7166	0.4798	208.7	YLR178C, YCR024C-A
ADE3	Process	N/A	GO:0000280	nuclear division	1	0	0.438797	3	62	280	7166	0.4813	209.86	YLR320W, YIR010W, YJL080C
ADE3	Process	N/A	GO:0007005	mitochondrion organization	1	0	0.461731	3	62	290	7166	0.4928	215.36	YPL240C, YNL026W, YFR004W
ADE3	Process	N/A	GO:0090305	nucleic acid phosphodiester bond hydrolysis	1	0	0.464004	3	62	291	7166	0.4937	216.22	YDR457W, YOR001W, YNR052C
ADE3	Process	N/A	GO:0044262	cellular carbohydrate metabolic process	1	0	0.464279	2	62	180	7166	0.4931	216.48	YNL032W, YDL236W
ADE3	Process	N/A	GO:0032446	protein modification by small protein conjugation	1	0	0.470043	2	62	182	7166	0.4958	218.14	YKL210W, YDR457W
ADE3	Process	N/A	GO:0071824	protein-DNA complex subunit organization	1	0	0.475772	2	62	184	7166	0.5012	221.02	YBR245C, YDR190C
ADE3	Process	N/A	GO:0051130	positive regulation of cellular component organization	1	0	0.492737	2	62	190	7166	0.5109	225.8	YPL240C, YOR276W
ADE3	Process	N/A	GO:0098655	cation transmembrane transport	1	0	0.495532	2	62	191	7166	0.5113	226.5	YNL291C, YGR191W
ADE3	Process	N/A	GO:0070925	organelle assembly	1	0	0.514829	2	62	198	7166	0.5206	231.14	YDL160C, YOR276W
ADE3	Process	N/A	GO:0051321	meiotic cell cycle	1	0	0.53443	3	62	323	7166	0.5318	236.64	YLR320W, YJL080C, YIR010W
ADE3	Process	N/A	GO:0006414	translational elongation	1	0	0.567724	3	62	339	7166	0.5537	246.94	YDL229W, YDL160C, YNL209W
ADE3	Process	N/A	GO:0033365	protein localization to organelle	1	0	0.573319	4	62	462	7166	0.5555	248.32	YNL026W, YPL240C, YJR074W, YHR193C
ADE3	Process	N/A	GO:0055114	oxidation-reduction process	1	0	0.573319	4	62	462	7166	0.5543	248.32	YGR204W, YBR084W, YJR019C, YJR078W
ADE3	Process	N/A	GO:0006397	mRNA processing	1	0	0.574812	2	62	221	7166	0.5558	249.56	YBR055C, YDL160C
ADE3	Process	N/A	GO:0044093	positive regulation of molecular function	1	0	0.577298	2	62	222	7166	0.5569	250.62	YCR024C-A, YGL178W
ADE3	Process	N/A	GO:0042592	homeostatic process	1	0	0.581843	3	62	346	7166	0.5602	252.66	YMR186W, YPL240C, YNL291C
ADE3	Process	N/A	GO:0034660	ncRNA metabolic process	1	0	0.595927	5	62	596	7166	0.5665	256.04	YDL229W, YDR457W, YNL209W, YOR001W, YLR441C
ADE3	Process	N/A	GO:1901137	carbohydrate derivative biosynthetic process	1	0	0.606319	2	62	234	7166	0.5732	259.66	YDL055C, YJR105W
ADE3	Process	N/A	GO:0022414	reproductive process	1	0	0.610961	4	62	484	7166	0.5745	260.82	YKL130C, YLR320W, YIR010W, YJL080C
ADE3	Process	N/A	GO:0006468	protein phosphorylation	1	0	0.636071	2	62	247	7166	0.5855	266.4	YKL198C, YHR205W
ADE3	Process	N/A	GO:0000003	reproduction	1	0	0.643439	4	62	504	7166	0.5878	268.04	YLR320W, YKL130C, YJL080C, YIR010W
ADE3	Process	N/A	GO:0034220	ion transmembrane transport	1	0	0.655645	2	62	256	7166	0.5916	270.34	YNL291C, YGR191W
ADE3	Process	N/A	GO:0006811	ion transport	1	0	0.67418	3	62	396	7166	0.6007	275.1	YGR191W, YKL198C, YNL291C
ADE3	Process	N/A	GO:0022402	cell cycle process	1	0	0.675494	5	62	651	7166	0.6006	275.66	YJL080C, YBR245C, YIR010W, YGL178W, YLR320W
ADE3	Process	N/A	GO:0016310	phosphorylation	1	0	0.684224	3	62	402	7166	0.6041	277.9	YHR205W, YJR105W, YKL198C
ADE3	Process	N/A	GO:0065009	regulation of molecular function	1	0	0.697265	3	62	410	7166	0.61	281.22	YGL178W, YCR024C-A, YLR178C
ADE3	Process	N/A	GO:0005975	carbohydrate metabolic process	1	0	0.701931	2	62	279	7166	0.6104	282	YNL032W, YDL236W
ADE3	Process	N/A	GO:0006259	DNA metabolic process	1	0	0.714146	4	62	552	7166	0.6149	284.68	YMR186W, YLR320W, YPL240C, YDR190C
ADE3	Process	N/A	GO:0051726	regulation of cell cycle	1	0	0.739668	2	62	300	7166	0.6285	291.64	YDL156W, YGL178W
ADE3	Process	N/A	GO:0051301	cell division	1	0	0.741361	2	62	301	7166	0.6285	292.24	YLR320W, YIR010W
ADE3	Process	N/A	GO:0006281	DNA repair	1	0	0.746386	2	62	304	7166	0.6301	293.64	YLR320W, YDR190C
ADE3	Process	N/A	GO:0055085	transmembrane transport	1	0	0.764602	3	62	456	7166	0.6376	297.78	YGR191W, YNL291C, YNL026W
ADE3	Process	N/A	GO:0044255	cellular lipid metabolic process	1	0	0.774842	2	62	322	7166	0.6413	300.12	YHR205W, YJR019C
ADE3	Process	N/A	GO:0006629	lipid metabolic process	1	0	0.805877	2	62	344	7166	0.6555	307.44	YJR019C, YHR205W
ADE3	Process	N/A	GO:1901135	carbohydrate derivative metabolic process	1	0	0.84326	2	62	375	7166	0.6728	316.2	YJR105W, YDL055C
ADE3	Process	N/A	GO:0050790	regulation of catalytic activity	1	0	0.850762	2	62	382	7166	0.6727	316.84	YCR024C-A, YLR178C
ADE3	Process	N/A	GO:0000278	mitotic cell cycle	1	0	0.859936	2	62	391	7166	0.6743	318.26	YIR010W, YDR457W
URA3	Function	N/A	GO:0003729	mRNA binding	0.00253279	2.5964	0.000110121	5	18	203	7166	0.08	0.08	YGL178W, YGR162W, YGL014W, YGL122C, YPR042C
URA3	Function	N/A	GO:0015238	drug transmembrane transporter activity	0.291104	0.535951	0.0126567	2	18	69	7166	0.83	1.66	YBR021W, YKR039W
URA3	Function	N/A	GO:0003676	nucleic acid binding	0.863258	0.0638594	0.037533	8	18	1660	7166	1	3	YOR254C, YGL122C, YMR074C, YGL014W, YDR421W, YPR042C, YGR162W, YGL178W
URA3	Function	N/A	GO:1901363	heterocyclic compound binding	0.896949	0.047232	0.0389978	10	18	2353	7166	1	4	YGR162W, YGL178W, YHR137W, YHR128W, YPR042C, YMR074C, YGL014W, YDR421W, YOR254C, YGL122C
URA3	Function	N/A	GO:0097159	organic cyclic compound binding	0.933538	0.0298681	0.0405886	10	18	2367	7166	0.924	4.62	YHR137W, YPR042C, YHR128W, YGR162W, YGL178W, YOR254C, YGL122C, YMR074C, YGL014W, YDR421W
URA3	Function	N/A	GO:0003723	RNA binding	0.990437	0.00417335	0.0430625	6	18	1083	7166	0.8	4.8	YGL014W, YGR162W, YGL178W, YPR042C, YOR254C, YGL122C
URA3	Function	N/A	GO:0022857	transmembrane transporter activity	1	0	0.0693605	3	18	386	7166	0.9371	6.56	YKR039W, YBR021W, YOR254C
URA3	Function	N/A	GO:0008324	cation transmembrane transporter activity	1	0	0.0825325	2	18	192	7166	0.89	7.12	YBR021W, YKR039W
URA3	Function	N/A	GO:0005215	transporter activity	1	0	0.0833529	3	18	417	7166	0.8044	7.24	YKR039W, YBR021W, YOR254C
URA3	Function	N/A	GO:0015075	ion transmembrane transporter activity	1	0	0.152024	2	18	277	7166	1	10	YKR039W, YBR021W
URA3	Function	N/A	GO:0030234	enzyme regulator activity	1	0	0.161762	2	18	288	7166	0.9618	10.58	YGR162W, YCR024C-A
URA3	Function	N/A	GO:0098772	molecular function regulator	1	0	0.207405	2	18	338	7166	1	12	YCR024C-A, YGR162W
URA3	Function	N/A	GO:0005488	binding	1	0	0.375309	10	18	3514	7166	1	13	YMR074C, YGL014W, YDR421W, YOR254C, YGL122C, YGR162W, YGL178W, YHR137W, YHR128W, YPR042C
URA3	Function	N/A	GO:0003677	DNA binding	1	0	0.46791	2	18	618	7166	1	14	YMR074C, YDR421W
URA3	Function	N/A	GO:0043167	ion binding	1	0	0.608957	4	18	1624	7166	1	15	YHR128W, YHR137W, YGL122C, YDR421W
URA3	Function	N/A	GO:0046872	metal ion binding	1	0	0.638221	2	18	836	7166	1	16	YGL122C, YDR421W
URA3	Function	N/A	GO:0043169	cation binding	1	0	0.64772	2	18	850	7166	1	17	YGL122C, YDR421W
URA3	Function	N/A	GO:0016740	transferase activity	1	0	0.697978	2	18	929	7166	1	18	YHR137W, YHR128W
URA3	Function	N/A	GO:0036094	small molecule binding	1	0	0.713289	2	18	955	7166	1	19	YHR137W, YHR128W
URA3	Function	N/A	GO:0043168	anion binding	1	0	0.728556	2	18	982	7166	1	20	YHR137W, YHR128W
URA3	Function	N/A	GO:0005515	protein binding	1	0	0.729662	2	18	984	7166	1	21	YGL178W, YGR162W
URA3	Function	N/A	GO:0003824	catalytic activity	1	0	0.9042	4	18	2415	7166	1	22	YJL055W, YHR128W, YHR137W, YEL021W
URA3	Function	N/A	GO:0003674	molecular_function	1	0	0.934745	4	18	2586	7166	1	23	YPR042C, YBR021W, YGRCTY1-2, YJL055W, YMR074C, YCR024C-A, YHR137W, YCL028W, YHR128W, YGL178W, YGR162W, YGL122C, YOR254C, YEL021W, YDR421W, YKR039W, YGL014W, YLR320W
URA3	Process	N/A	GO:0019439	aromatic compound catabolic process	0.00176946	2.75216	8.15419e-06	6	18	210	7166	0	0	YPR042C, YGL014W, YGL178W, YDR421W, YHR137W, YGL122C
URA3	Process	N/A	GO:0000288	nuclear-transcribed mRNA catabolic process, deadenylation-dependent decay	0.0021988	2.65781	1.01327e-05	4	18	57	7166	0	0	YGL122C, YGL014W, YGL178W, YPR042C
URA3	Process	N/A	GO:1901361	organic cyclic compound catabolic process	0.00249988	2.60208	1.15202e-05	6	18	223	7166	0	0	YGL122C, YHR137W, YDR421W, YPR042C, YGL014W, YGL178W
URA3	Process	N/A	GO:0046700	heterocycle catabolic process	0.0306685	1.51331	0.00014133	5	18	214	7166	0.03	0.12	YGL014W, YGL178W, YPR042C, YDR421W, YGL122C
URA3	Process	N/A	GO:0044270	cellular nitrogen compound catabolic process	0.0320441	1.49425	0.000147668	5	18	216	7166	0.024	0.12	YGL122C, YDR421W, YGL178W, YGL014W, YPR042C
URA3	Process	N/A	GO:0006570	tyrosine metabolic process	0.0358892	1.44504	0.000165388	2	18	8	7166	0.0267	0.16	YHR137W, YDR421W
URA3	Process	N/A	GO:0000956	nuclear-transcribed mRNA catabolic process	0.0455564	1.34145	0.000209937	4	18	123	7166	0.0286	0.2	YGL014W, YPR042C, YGL178W, YGL122C
URA3	Process	N/A	GO:0006558	L-phenylalanine metabolic process	0.0460746	1.33654	0.000212326	2	18	9	7166	0.03	0.24	YDR421W, YHR137W
URA3	Process	N/A	GO:1902221	erythrose 4-phosphate/phosphoenolpyruvate family amino acid metabolic process	0.0460746	1.33654	0.000212326	2	18	9	7166	0.0267	0.24	YDR421W, YHR137W
URA3	Process	N/A	GO:0006222	UMP biosynthetic process	0.0575076	1.24027	0.000265012	2	18	10	7166	0.028	0.28	YHR128W, YEL021W
URA3	Process	N/A	GO:0009173	pyrimidine ribonucleoside monophosphate metabolic process	0.0575076	1.24027	0.000265012	2	18	10	7166	0.0255	0.28	YEL021W, YHR128W
URA3	Process	N/A	GO:0009174	pyrimidine ribonucleoside monophosphate biosynthetic process	0.0575076	1.24027	0.000265012	2	18	10	7166	0.0233	0.28	YEL021W, YHR128W
URA3	Process	N/A	GO:0046049	UMP metabolic process	0.0575076	1.24027	0.000265012	2	18	10	7166	0.0215	0.28	YEL021W, YHR128W
URA3	Process	N/A	GO:0006402	mRNA catabolic process	0.0708813	1.14947	0.000326642	4	18	138	7166	0.0214	0.3	YGL014W, YPR042C, YGL178W, YGL122C
URA3	Process	N/A	GO:1900151	regulation of nuclear-transcribed mRNA catabolic process, deadenylation-dependent decay	0.0840937	1.07524	0.000387528	2	18	12	7166	0.0213	0.32	YGL122C, YGL178W
URA3	Process	N/A	GO:0009074	aromatic amino acid family catabolic process	0.0992356	1.00333	0.000457307	2	18	13	7166	0.025	0.4	YDR421W, YHR137W
URA3	Process	N/A	GO:0009129	pyrimidine nucleoside monophosphate metabolic process	0.0992356	1.00333	0.000457307	2	18	13	7166	0.0235	0.4	YHR128W, YEL021W
URA3	Process	N/A	GO:0009130	pyrimidine nucleoside monophosphate biosynthetic process	0.0992356	1.00333	0.000457307	2	18	13	7166	0.0222	0.4	YHR128W, YEL021W
URA3	Process	N/A	GO:0009218	pyrimidine ribonucleotide metabolic process	0.133189	0.875531	0.000613775	2	18	15	7166	0.0316	0.6	YEL021W, YHR128W
URA3	Process	N/A	GO:0009220	pyrimidine ribonucleotide biosynthetic process	0.133189	0.875531	0.000613775	2	18	15	7166	0.03	0.6	YEL021W, YHR128W
URA3	Process	N/A	GO:0046132	pyrimidine ribonucleoside biosynthetic process	0.133189	0.875531	0.000613775	2	18	15	7166	0.0286	0.6	YHR128W, YEL021W
URA3	Process	N/A	GO:0046134	pyrimidine nucleoside biosynthetic process	0.133189	0.875531	0.000613775	2	18	15	7166	0.0273	0.6	YHR128W, YEL021W
URA3	Process	N/A	GO:0006401	RNA catabolic process	0.136658	0.864366	0.000629759	4	18	164	7166	0.027	0.62	YGL122C, YGL014W, YGL178W, YPR042C
URA3	Process	N/A	GO:0006213	pyrimidine nucleoside metabolic process	0.171999	0.764474	0.000792622	2	18	17	7166	0.0342	0.82	YHR128W, YEL021W
URA3	Process	N/A	GO:0046131	pyrimidine ribonucleoside metabolic process	0.171999	0.764474	0.000792622	2	18	17	7166	0.0328	0.82	YHR128W, YEL021W
URA3	Process	N/A	GO:0034655	nucleobase-containing compound catabolic process	0.223792	0.650155	0.0010313	4	18	187	7166	0.0377	0.98	YPR042C, YGL014W, YGL178W, YGL122C
URA3	Process	N/A	GO:0006220	pyrimidine nucleotide metabolic process	0.239222	0.621198	0.00110241	2	18	20	7166	0.0407	1.1	YHR128W, YEL021W
URA3	Process	N/A	GO:0006221	pyrimidine nucleotide biosynthetic process	0.239222	0.621198	0.00110241	2	18	20	7166	0.0393	1.1	YEL021W, YHR128W
URA3	Process	N/A	GO:0010608	posttranscriptional regulation of gene expression	0.344447	0.462877	0.00158731	4	18	210	7166	0.0476	1.38	YGR162W, YGL178W, YGL014W, YGL122C
URA3	Process	N/A	GO:0009072	aromatic amino acid family metabolic process	0.504384	0.297239	0.00232435	2	18	29	7166	0.062	1.86	YHR137W, YDR421W
URA3	Process	N/A	GO:0006446	regulation of translational initiation	0.539608	0.267921	0.00248667	2	18	30	7166	0.0619	1.92	YGR162W, YGL178W
URA3	Process	N/A	GO:0042455	ribonucleoside biosynthetic process	0.539608	0.267921	0.00248667	2	18	30	7166	0.06	1.92	YEL021W, YHR128W
URA3	Process	N/A	GO:0009163	nucleoside biosynthetic process	0.575966	0.239603	0.00265422	2	18	31	7166	0.0588	1.94	YEL021W, YHR128W
URA3	Process	N/A	GO:0043094	cellular metabolic compound salvage	0.575966	0.239603	0.00265422	2	18	31	7166	0.0571	1.94	YHR137W, YHR128W
URA3	Process	N/A	GO:0032781	positive regulation of ATPase activity	0.613451	0.21222	0.00282696	2	18	32	7166	0.0571	2	YCR024C-A, YGR162W
URA3	Process	N/A	GO:0061013	regulation of mRNA catabolic process	0.613451	0.21222	0.00282696	2	18	32	7166	0.0556	2	YGL122C, YGL178W
URA3	Process	N/A	GO:1901659	glycosyl compound biosynthetic process	0.73262	0.135121	0.00337613	2	18	35	7166	0.0649	2.4	YHR128W, YEL021W
URA3	Process	N/A	GO:0043462	regulation of ATPase activity	0.774563	0.110943	0.00356942	2	18	36	7166	0.0658	2.5	YGR162W, YCR024C-A
URA3	Process	N/A	GO:0072528	pyrimidine-containing compound biosynthetic process	0.86175	0.0646187	0.0039712	2	18	38	7166	0.0713	2.78	YEL021W, YHR128W
URA3	Process	N/A	GO:0009119	ribonucleoside metabolic process	0.906983	0.042401	0.00417964	2	18	39	7166	0.0765	3.06	YEL021W, YHR128W
URA3	Process	N/A	GO:0009308	amine metabolic process	0.953302	0.0207697	0.0043931	2	18	40	7166	0.0766	3.14	YJL055W, YDR421W
URA3	Process	N/A	GO:0072527	pyrimidine-containing compound metabolic process	1	0	0.00506324	2	18	43	7166	0.0829	3.48	YHR128W, YEL021W
URA3	Process	N/A	GO:1903311	regulation of mRNA metabolic process	1	0	0.00529648	2	18	44	7166	0.0837	3.6	YGL178W, YGL122C
URA3	Process	N/A	GO:1901606	alpha-amino acid catabolic process	1	0	0.00577759	2	18	46	7166	0.0891	3.92	YHR137W, YDR421W
URA3	Process	N/A	GO:0009116	nucleoside metabolic process	1	0	0.00679773	2	18	50	7166	0.0938	4.22	YEL021W, YHR128W
URA3	Process	N/A	GO:1901575	organic substance catabolic process	1	0	0.00792779	6	18	750	7166	0.0978	4.5	YGL014W, YPR042C, YGL178W, YGL122C, YHR137W, YDR421W
URA3	Process	N/A	GO:1901657	glycosyl compound metabolic process	1	0	0.00817961	2	18	55	7166	0.0996	4.68	YEL021W, YHR128W
URA3	Process	N/A	GO:0016071	mRNA metabolic process	1	0	0.00934713	4	18	344	7166	0.1038	4.98	YGL122C, YGL014W, YPR042C, YGL178W
URA3	Process	N/A	GO:0009063	cellular amino acid catabolic process	1	0	0.00967741	2	18	60	7166	0.1073	5.26	YDR421W, YHR137W
URA3	Process	N/A	GO:0009156	ribonucleoside monophosphate biosynthetic process	1	0	0.00999063	2	18	61	7166	0.1072	5.36	YHR128W, YEL021W
URA3	Process	N/A	GO:0009124	nucleoside monophosphate biosynthetic process	1	0	0.0109572	2	18	64	7166	0.1118	5.7	YHR128W, YEL021W
URA3	Process	N/A	GO:0010604	positive regulation of macromolecule metabolic process	1	0	0.0110494	5	18	568	7166	0.1104	5.74	YGL122C, YDR421W, YGR162W, YGL014W, YGL178W
URA3	Process	N/A	GO:0051173	positive regulation of nitrogen compound metabolic process	1	0	0.0110494	5	18	568	7166	0.1083	5.74	YGL122C, YDR421W, YGR162W, YGL014W, YGL178W
URA3	Process	N/A	GO:0006417	regulation of translation	1	0	0.0124821	3	18	198	7166	0.1163	6.28	YGR162W, YGL014W, YGL178W
URA3	Process	N/A	GO:0034248	regulation of cellular amide metabolic process	1	0	0.0129997	3	18	201	7166	0.1182	6.5	YGR162W, YGL014W, YGL178W
URA3	Process	N/A	GO:0031325	positive regulation of cellular metabolic process	1	0	0.0143055	5	18	605	7166	0.1257	7.04	YGR162W, YGL014W, YGL178W, YGL122C, YDR421W
URA3	Process	N/A	GO:0006413	translational initiation	1	0	0.0144644	2	18	74	7166	0.126	7.18	YGL178W, YGR162W
URA3	Process	N/A	GO:0009260	ribonucleotide biosynthetic process	1	0	0.0144644	2	18	74	7166	0.1238	7.18	YHR128W, YEL021W
URA3	Process	N/A	GO:0051254	positive regulation of RNA metabolic process	1	0	0.014889	4	18	394	7166	0.1241	7.32	YGL014W, YGL178W, YDR421W, YGL122C
URA3	Process	N/A	GO:0009893	positive regulation of metabolic process	1	0	0.0152883	5	18	615	7166	0.1237	7.42	YGL178W, YGL014W, YGR162W, YDR421W, YGL122C
URA3	Process	N/A	GO:0044248	cellular catabolic process	1	0	0.0161807	6	18	871	7166	0.1259	7.68	YGL014W, YGL178W, YPR042C, YGL122C, YDR421W, YHR137W
URA3	Process	N/A	GO:0046390	ribose phosphate biosynthetic process	1	0	0.0167728	2	18	80	7166	0.1284	7.96	YHR128W, YEL021W
URA3	Process	N/A	GO:0044093	positive regulation of molecular function	1	0	0.0169703	3	18	222	7166	0.1286	8.1	YGR162W, YGL178W, YCR024C-A
URA3	Process	N/A	GO:0006725	cellular aromatic compound metabolic process	1	0	0.0184119	10	18	2113	7166	0.1344	8.6	YHR137W, YDR421W, YLR320W, YGL014W, YGL178W, YPR042C, YHR128W, YGL122C, YJL055W, YEL021W
URA3	Process	N/A	GO:0017148	negative regulation of translation	1	0	0.0188094	2	18	85	7166	0.1345	8.74	YGL014W, YGL178W
URA3	Process	N/A	GO:0045935	positive regulation of nucleobase-containing compound metabolic process	1	0	0.0189079	4	18	423	7166	0.1324	8.74	YGL014W, YGL178W, YGL122C, YDR421W
URA3	Process	N/A	GO:0034249	negative regulation of cellular amide metabolic process	1	0	0.0196521	2	18	87	7166	0.1385	9.28	YGL014W, YGL178W
URA3	Process	N/A	GO:0010628	positive regulation of gene expression	1	0	0.0205961	4	18	434	7166	0.1444	9.82	YGL122C, YDR421W, YGR162W, YGL014W
URA3	Process	N/A	GO:0010557	positive regulation of macromolecule biosynthetic process	1	0	0.0212329	4	18	438	7166	0.1446	9.98	YDR421W, YGL122C, YGL014W, YGR162W
URA3	Process	N/A	GO:0044265	cellular macromolecule catabolic process	1	0	0.0222112	4	18	444	7166	0.1449	10.14	YGL122C, YPR042C, YGL014W, YGL178W
URA3	Process	N/A	GO:0010468	regulation of gene expression	1	0	0.0231044	6	18	941	7166	0.1487	10.56	YDR421W, YGL122C, YGL014W, YPR042C, YGL178W, YGR162W
URA3	Process	N/A	GO:0031328	positive regulation of cellular biosynthetic process	1	0	0.0240775	4	18	455	7166	0.1483	10.68	YGL014W, YGR162W, YGL122C, YDR421W
URA3	Process	N/A	GO:0009891	positive regulation of biosynthetic process	1	0	0.0242519	4	18	456	7166	0.1493	10.9	YGL122C, YDR421W, YGR162W, YGL014W
URA3	Process	N/A	GO:0046395	carboxylic acid catabolic process	1	0	0.0245655	2	18	98	7166	0.1492	11.04	YHR137W, YDR421W
URA3	Process	N/A	GO:0016054	organic acid catabolic process	1	0	0.025035	2	18	99	7166	0.1475	11.06	YHR137W, YDR421W
URA3	Process	N/A	GO:0009056	catabolic process	1	0	0.0255341	6	18	962	7166	0.1471	11.18	YDR421W, YHR137W, YGL122C, YGL014W, YGL178W, YPR042C
URA3	Process	N/A	GO:0009057	macromolecule catabolic process	1	0	0.0275262	4	18	474	7166	0.153	11.78	YGL122C, YGL014W, YPR042C, YGL178W
URA3	Process	N/A	GO:0010629	negative regulation of gene expression	1	0	0.0308579	4	18	491	7166	0.1626	12.68	YGL122C, YPR042C, YGL014W, YGL178W
URA3	Process	N/A	GO:0051345	positive regulation of hydrolase activity	1	0	0.0325127	2	18	114	7166	0.1696	13.4	YGR162W, YCR024C-A
URA3	Process	N/A	GO:0009165	nucleotide biosynthetic process	1	0	0.0341029	2	18	117	7166	0.1745	13.96	YEL021W, YHR128W
URA3	Process	N/A	GO:1901293	nucleoside phosphate biosynthetic process	1	0	0.03518	2	18	119	7166	0.1783	14.44	YEL021W, YHR128W
URA3	Process	N/A	GO:0048522	positive regulation of cellular process	1	0	0.0354673	5	18	762	7166	0.1773	14.54	YGL122C, YDR421W, YGR162W, YGL014W, YGL178W
URA3	Process	N/A	GO:0019438	aromatic compound biosynthetic process	1	0	0.036573	6	18	1043	7166	0.1793	14.88	YGL122C, YHR128W, YDR421W, YHR137W, YEL021W, YGL014W
URA3	Process	N/A	GO:0031329	regulation of cellular catabolic process	1	0	0.0379308	2	18	124	7166	0.1826	15.34	YGL122C, YGL178W
URA3	Process	N/A	GO:0048518	positive regulation of biological process	1	0	0.0402593	5	18	788	7166	0.1878	15.96	YGR162W, YGL014W, YGL178W, YGL122C, YDR421W
URA3	Process	N/A	GO:0044249	cellular biosynthetic process	1	0	0.0428251	10	18	2386	7166	0.1905	16.38	YGL122C, YHR128W, YEL021W, YJL055W, YGR162W, YDR421W, YHR137W, YGL178W, YGL014W, YLR320W
URA3	Process	N/A	GO:0009894	regulation of catabolic process	1	0	0.0430857	2	18	133	7166	0.1892	16.46	YGL178W, YGL122C
URA3	Process	N/A	GO:1901362	organic cyclic compound biosynthetic process	1	0	0.0465779	6	18	1103	7166	0.1943	17.1	YDR421W, YHR137W, YGL122C, YHR128W, YGL014W, YEL021W
URA3	Process	N/A	GO:0009161	ribonucleoside monophosphate metabolic process	1	0	0.0466622	2	18	139	7166	0.1928	17.16	YEL021W, YHR128W
URA3	Process	N/A	GO:0042493	response to drug	1	0	0.0497251	2	18	144	7166	0.2016	18.14	YMR074C, YBR021W
URA3	Process	N/A	GO:0009058	biosynthetic process	1	0	0.0498207	10	18	2441	7166	0.2002	18.22	YEL021W, YJL055W, YGR162W, YGL122C, YHR128W, YGL178W, YGL014W, YLR320W, YDR421W, YHR137W
URA3	Process	N/A	GO:0009123	nucleoside monophosphate metabolic process	1	0	0.0528605	2	18	149	7166	0.2109	19.4	YEL021W, YHR128W
URA3	Process	N/A	GO:0044282	small molecule catabolic process	1	0	0.0534962	2	18	150	7166	0.2112	19.64	YHR137W, YDR421W
URA3	Process	N/A	GO:0046483	heterocycle metabolic process	1	0	0.0554436	9	18	2125	7166	0.217	20.4	YDR421W, YLR320W, YPR042C, YGL178W, YGL014W, YHR128W, YGL122C, YEL021W, YJL055W
URA3	Process	N/A	GO:0010605	negative regulation of macromolecule metabolic process	1	0	0.0564716	4	18	595	7166	0.2189	20.8	YGL122C, YGL178W, YGL014W, YPR042C
URA3	Process	N/A	GO:0009259	ribonucleotide metabolic process	1	0	0.0567161	2	18	155	7166	0.2198	21.1	YEL021W, YHR128W
URA3	Process	N/A	GO:0032269	negative regulation of cellular protein metabolic process	1	0	0.0593412	2	18	159	7166	0.2268	22	YGL014W, YGL178W
URA3	Process	N/A	GO:0051248	negative regulation of protein metabolic process	1	0	0.0593412	2	18	159	7166	0.2245	22	YGL178W, YGL014W
URA3	Process	N/A	GO:2000112	regulation of cellular macromolecule biosynthetic process	1	0	0.0604376	5	18	880	7166	0.2271	22.48	YGL122C, YDR421W, YGL178W, YGL014W, YGR162W
URA3	Process	N/A	GO:0045893	positive regulation of transcription, DNA-templated	1	0	0.0613912	3	18	367	7166	0.2262	22.62	YDR421W, YGL122C, YGL014W
URA3	Process	N/A	GO:0010556	regulation of macromolecule biosynthetic process	1	0	0.0639595	5	18	894	7166	0.2303	23.26	YGR162W, YGL014W, YGL178W, YDR421W, YGL122C
URA3	Process	N/A	GO:1902680	positive regulation of RNA biosynthetic process	1	0	0.0642723	3	18	374	7166	0.2308	23.54	YDR421W, YGL122C, YGL014W
URA3	Process	N/A	GO:1903508	positive regulation of nucleic acid-templated transcription	1	0	0.0642723	3	18	374	7166	0.2285	23.54	YDR421W, YGL122C, YGL014W
URA3	Process	N/A	GO:1901360	organic cyclic compound metabolic process	1	0	0.0654008	9	18	2186	7166	0.2281	23.72	YHR128W, YGL122C, YEL021W, YHR137W, YDR421W, YLR320W, YPR042C, YGL014W, YGL178W
URA3	Process	N/A	GO:0051336	regulation of hydrolase activity	1	0	0.0667768	2	18	170	7166	0.2312	24.28	YGR162W, YCR024C-A
URA3	Process	N/A	GO:0009892	negative regulation of metabolic process	1	0	0.0677882	4	18	632	7166	0.2313	24.52	YGL178W, YGL014W, YPR042C, YGL122C
URA3	Process	N/A	GO:0060255	regulation of macromolecule metabolic process	1	0	0.0688221	6	18	1211	7166	0.2316	24.78	YGL014W, YPR042C, YGL178W, YGR162W, YDR421W, YGL122C
URA3	Process	N/A	GO:0019693	ribose phosphate metabolic process	1	0	0.0702575	2	18	175	7166	0.2326	25.12	YHR128W, YEL021W
URA3	Process	N/A	GO:0031326	regulation of cellular biosynthetic process	1	0	0.0732934	5	18	929	7166	0.2332	25.42	YDR421W, YGL122C, YGR162W, YGL014W, YGL178W
URA3	Process	N/A	GO:0009889	regulation of biosynthetic process	1	0	0.0738496	5	18	931	7166	0.2349	25.84	YGL122C, YDR421W, YGR162W, YGL178W, YGL014W
URA3	Process	N/A	GO:1901605	alpha-amino acid metabolic process	1	0	0.0766737	2	18	184	7166	0.2389	26.52	YDR421W, YHR137W
URA3	Process	N/A	GO:0065009	regulation of molecular function	1	0	0.0800887	3	18	410	7166	0.2393	26.8	YGL178W, YGR162W, YCR024C-A
URA3	Process	N/A	GO:0006403	RNA localization	1	0	0.0810545	2	18	190	7166	0.2389	27	YGL178W, YGL122C
URA3	Process	N/A	GO:0034654	nucleobase-containing compound biosynthetic process	1	0	0.0864063	5	18	974	7166	0.24	27.36	YGL014W, YEL021W, YDR421W, YGL122C, YHR128W
URA3	Process	N/A	GO:0019222	regulation of metabolic process	1	0	0.088976	6	18	1291	7166	0.2468	28.38	YGL014W, YPR042C, YGL178W, YGR162W, YDR421W, YGL122C
URA3	Process	N/A	GO:0051252	regulation of RNA metabolic process	1	0	0.0896889	4	18	695	7166	0.2464	28.58	YDR421W, YGL122C, YGL014W, YGL178W
URA3	Process	N/A	GO:1901566	organonitrogen compound biosynthetic process	1	0	0.090616	6	18	1297	7166	0.2456	28.74	YHR137W, YHR128W, YGR162W, YGL014W, YGL178W, YEL021W
URA3	Process	N/A	GO:0032268	regulation of cellular protein metabolic process	1	0	0.0910362	3	18	433	7166	0.2451	28.92	YGR162W, YGL014W, YGL178W
URA3	Process	N/A	GO:0043085	positive regulation of catalytic activity	1	0	0.0931151	2	18	206	7166	0.2536	30.18	YGR162W, YCR024C-A
URA3	Process	N/A	GO:0051246	regulation of protein metabolic process	1	0	0.0959917	3	18	443	7166	0.2555	30.66	YGL178W, YGL014W, YGR162W
URA3	Process	N/A	GO:0055085	transmembrane transport	1	0	0.102605	3	18	456	7166	0.2711	32.8	YOR254C, YBR021W, YKR039W
URA3	Process	N/A	GO:0006139	nucleobase-containing compound metabolic process	1	0	0.106746	8	18	2029	7166	0.2782	33.94	YDR421W, YGL178W, YPR042C, YGL014W, YLR320W, YGL122C, YHR128W, YEL021W
URA3	Process	N/A	GO:0018130	heterocycle biosynthetic process	1	0	0.113484	5	18	1056	7166	0.2842	34.96	YGL122C, YHR128W, YDR421W, YEL021W, YGL014W
URA3	Process	N/A	GO:1901576	organic substance biosynthetic process	1	0	0.113564	9	18	2414	7166	0.2832	35.12	YDR421W, YHR137W, YGL178W, YGL014W, YLR320W, YGL122C, YHR128W, YEL021W, YGR162W
URA3	Process	N/A	GO:1901137	carbohydrate derivative biosynthetic process	1	0	0.115406	2	18	234	7166	0.285	35.62	YEL021W, YHR128W
URA3	Process	N/A	GO:0009117	nucleotide metabolic process	1	0	0.119528	2	18	239	7166	0.2871	36.18	YHR128W, YEL021W
URA3	Process	N/A	GO:0051172	negative regulation of nitrogen compound metabolic process	1	0	0.122437	3	18	493	7166	0.2887	36.66	YGL178W, YGL014W, YGL122C
URA3	Process	N/A	GO:0019219	regulation of nucleobase-containing compound metabolic process	1	0	0.124262	4	18	780	7166	0.2881	36.88	YGL122C, YDR421W, YGL014W, YGL178W
URA3	Process	N/A	GO:0006753	nucleoside phosphate metabolic process	1	0	0.125364	2	18	246	7166	0.2876	37.1	YEL021W, YHR128W
URA3	Process	N/A	GO:0006520	cellular amino acid metabolic process	1	0	0.129577	2	18	251	7166	0.2912	37.86	YDR421W, YHR137W
URA3	Process	N/A	GO:0090407	organophosphate biosynthetic process	1	0	0.13639	2	18	259	7166	0.2986	39.12	YEL021W, YHR128W
URA3	Process	N/A	GO:0031324	negative regulation of cellular metabolic process	1	0	0.139536	3	18	523	7166	0.3009	39.72	YGL014W, YGL178W, YGL122C
URA3	Process	N/A	GO:0048519	negative regulation of biological process	1	0	0.141923	4	18	819	7166	0.302	40.16	YGL122C, YGL014W, YPR042C, YGL178W
URA3	Process	N/A	GO:0051171	regulation of nitrogen compound metabolic process	1	0	0.143722	5	18	1136	7166	0.3003	40.24	YGL014W, YGL178W, YGR162W, YGL122C, YDR421W
URA3	Process	N/A	GO:0044281	small molecule metabolic process	1	0	0.144263	4	18	824	7166	0.2984	40.28	YHR137W, YDR421W, YHR128W, YEL021W
URA3	Process	N/A	GO:0065007	biological regulation	1	0	0.144413	8	18	2163	7166	0.2969	40.38	YGL014W, YGL178W, YPR042C, YDR421W, YJL055W, YGR162W, YGL122C, YCR024C-A
URA3	Process	N/A	GO:0017144	drug metabolic process	1	0	0.145027	2	18	269	7166	0.2968	40.66	YDR421W, YHR137W
URA3	Process	N/A	GO:0044271	cellular nitrogen compound biosynthetic process	1	0	0.150011	7	18	1826	7166	0.2987	41.22	YDR421W, YGL122C, YHR128W, YGL178W, YGL014W, YGR162W, YEL021W
URA3	Process	N/A	GO:0055086	nucleobase-containing small molecule metabolic process	1	0	0.154667	2	18	280	7166	0.3022	42	YEL021W, YHR128W
URA3	Process	N/A	GO:0080090	regulation of primary metabolic process	1	0	0.157652	5	18	1170	7166	0.3009	42.12	YGL122C, YDR421W, YGL178W, YGL014W, YGR162W
URA3	Process	N/A	GO:0071705	nitrogen compound transport	1	0	0.157678	4	18	852	7166	0.2991	42.18	YKR039W, YOR254C, YGL122C, YBR021W
URA3	Process	N/A	GO:0031323	regulation of cellular metabolic process	1	0	0.170449	5	18	1200	7166	0.3114	44.22	YGL122C, YDR421W, YGR162W, YGL014W, YGL178W
URA3	Process	N/A	GO:0051253	negative regulation of RNA metabolic process	1	0	0.17524	2	18	303	7166	0.3173	45.38	YGL014W, YGL122C
URA3	Process	N/A	GO:0042221	response to chemical	1	0	0.178033	3	18	586	7166	0.3172	45.68	YJL055W, YMR074C, YBR021W
URA3	Process	N/A	GO:0051179	localization	1	0	0.19895	6	18	1607	7166	0.331	48	YOR254C, YGL122C, YBR021W, YKR039W, YGL014W, YGL178W
URA3	Process	N/A	GO:0045934	negative regulation of nucleobase-containing compound metabolic process	1	0	0.206474	2	18	337	7166	0.3347	48.86	YGL122C, YGL014W
URA3	Process	N/A	GO:0071702	organic substance transport	1	0	0.208911	4	18	951	7166	0.3366	49.48	YBR021W, YGL122C, YOR254C, YKR039W
URA3	Process	N/A	GO:0006355	regulation of transcription, DNA-templated	1	0	0.217375	3	18	646	7166	0.3422	50.64	YDR421W, YGL122C, YGL014W
URA3	Process	N/A	GO:1903506	regulation of nucleic acid-templated transcription	1	0	0.22075	3	18	651	7166	0.3442	51.28	YDR421W, YGL122C, YGL014W
URA3	Process	N/A	GO:2001141	regulation of RNA biosynthetic process	1	0	0.22075	3	18	651	7166	0.3419	51.28	YDR421W, YGL122C, YGL014W
URA3	Process	N/A	GO:0034641	cellular nitrogen compound metabolic process	1	0	0.235224	9	18	2796	7166	0.3611	54.52	YEL021W, YGR162W, YHR128W, YGL122C, YLR320W, YGL178W, YGL014W, YPR042C, YDR421W
URA3	Process	N/A	GO:0033036	macromolecule localization	1	0	0.240121	4	18	1007	7166	0.3605	54.8	YOR254C, YGL122C, YGL014W, YGL178W
URA3	Process	N/A	GO:1901135	carbohydrate derivative metabolic process	1	0	0.24217	2	18	375	7166	0.3629	55.52	YEL021W, YHR128W
URA3	Process	N/A	GO:0050790	regulation of catalytic activity	1	0	0.248804	2	18	382	7166	0.3639	56.04	YGR162W, YCR024C-A
URA3	Process	N/A	GO:1901564	organonitrogen compound metabolic process	1	0	0.252685	8	18	2463	7166	0.3646	56.52	YHR128W, YEL021W, YGR162W, YJL055W, YHR137W, YDR421W, YGL014W, YGL178W
URA3	Process	N/A	GO:0048523	negative regulation of cellular process	1	0	0.255155	3	18	701	7166	0.3637	56.74	YGL122C, YGL178W, YGL014W
URA3	Process	N/A	GO:2000113	negative regulation of cellular macromolecule biosynthetic process	1	0	0.262105	2	18	396	7166	0.3703	58.14	YGL014W, YGL178W
URA3	Process	N/A	GO:0010558	negative regulation of macromolecule biosynthetic process	1	0	0.265912	2	18	400	7166	0.371	58.62	YGL014W, YGL178W
URA3	Process	N/A	GO:1901565	organonitrogen compound catabolic process	1	0	0.274485	2	18	409	7166	0.3795	60.34	YHR137W, YDR421W
URA3	Process	N/A	GO:0050789	regulation of biological process	1	0	0.279246	6	18	1785	7166	0.381	60.96	YGR162W, YGL014W, YGL178W, YPR042C, YDR421W, YGL122C
URA3	Process	N/A	GO:0006807	nitrogen compound metabolic process	1	0	0.279277	11	18	3684	7166	0.3794	61.08	YGL014W, YPR042C, YGL178W, YLR320W, YDR421W, YHR137W, YJL055W, YGR162W, YEL021W, YGL122C, YHR128W
URA3	Process	N/A	GO:0090304	nucleic acid metabolic process	1	0	0.280686	6	18	1788	7166	0.3779	61.22	YLR320W, YGL178W, YGL014W, YPR042C, YGL122C, YDR421W
URA3	Process	N/A	GO:0006351	transcription, DNA-templated	1	0	0.282659	3	18	740	7166	0.3768	61.42	YGL014W, YDR421W, YGL122C
URA3	Process	N/A	GO:0097659	nucleic acid-templated transcription	1	0	0.284793	3	18	743	7166	0.3779	61.98	YDR421W, YGL122C, YGL014W
URA3	Process	N/A	GO:0032774	RNA biosynthetic process	1	0	0.287642	3	18	747	7166	0.3768	62.18	YGL014W, YDR421W, YGL122C
URA3	Process	N/A	GO:0009890	negative regulation of biosynthetic process	1	0	0.289736	2	18	425	7166	0.3794	62.98	YGL014W, YGL178W
URA3	Process	N/A	GO:0031327	negative regulation of cellular biosynthetic process	1	0	0.289736	2	18	425	7166	0.3771	62.98	YGL014W, YGL178W
URA3	Process	N/A	GO:0019752	carboxylic acid metabolic process	1	0	0.291643	2	18	427	7166	0.3786	63.6	YHR137W, YDR421W
URA3	Process	N/A	GO:0019637	organophosphate metabolic process	1	0	0.301173	2	18	437	7166	0.3853	65.12	YEL021W, YHR128W
URA3	Process	N/A	GO:0070727	cellular macromolecule localization	1	0	0.306968	3	18	774	7166	0.3868	65.76	YGL178W, YGL122C, YOR254C
URA3	Process	N/A	GO:0043436	oxoacid metabolic process	1	0	0.308791	2	18	445	7166	0.387	66.18	YDR421W, YHR137W
URA3	Process	N/A	GO:0006082	organic acid metabolic process	1	0	0.310694	2	18	447	7166	0.3876	66.66	YHR137W, YDR421W
URA3	Process	N/A	GO:0034645	cellular macromolecule biosynthetic process	1	0	0.310958	6	18	1850	7166	0.3865	66.86	YLR320W, YGR162W, YGL178W, YGL014W, YDR421W, YGL122C
URA3	Process	N/A	GO:0006412	translation	1	0	0.312001	3	18	781	7166	0.3862	67.2	YGR162W, YGL178W, YGL014W
URA3	Process	N/A	GO:0043043	peptide biosynthetic process	1	0	0.314881	3	18	785	7166	0.3861	67.56	YGL014W, YGL178W, YGR162W
URA3	Process	N/A	GO:0009059	macromolecule biosynthetic process	1	0	0.318916	6	18	1866	7166	0.3883	68.34	YGL122C, YDR421W, YLR320W, YGR162W, YGL014W, YGL178W
URA3	Process	N/A	GO:0006886	intracellular protein transport	1	0	0.319252	2	18	456	7166	0.3899	69.02	YOR254C, YGL122C
URA3	Process	N/A	GO:0016070	RNA metabolic process	1	0	0.325736	5	18	1512	7166	0.393	69.96	YGL014W, YGL178W, YPR042C, YGL122C, YDR421W
URA3	Process	N/A	GO:0006518	peptide metabolic process	1	0	0.337984	3	18	817	7166	0.3979	71.22	YGL178W, YGL014W, YGR162W
URA3	Process	N/A	GO:0043604	amide biosynthetic process	1	0	0.346668	3	18	829	7166	0.4037	72.66	YGR162W, YGL014W, YGL178W
URA3	Process	N/A	GO:0051128	regulation of cellular component organization	1	0	0.356122	2	18	495	7166	0.4094	74.1	YGL014W, YGR162W
URA3	Process	N/A	GO:0043603	cellular amide metabolic process	1	0	0.387915	3	18	886	7166	0.4232	77.02	YGR162W, YGL178W, YGL014W
URA3	Process	N/A	GO:0008104	protein localization	1	0	0.405214	3	18	910	7166	0.4289	78.48	YGL014W, YGL122C, YOR254C
URA3	Process	N/A	GO:0050794	regulation of cellular process	1	0	0.406708	5	18	1658	7166	0.429	78.94	YGL122C, YDR421W, YGL014W, YGL178W, YGR162W
URA3	Process	N/A	GO:0050896	response to stimulus	1	0	0.432385	4	18	1324	7166	0.441	81.58	YBR021W, YMR074C, YLR320W, YJL055W
URA3	Process	N/A	GO:0065008	regulation of biological quality	1	0	0.440581	2	18	587	7166	0.444	82.58	YGL122C, YJL055W
URA3	Process	N/A	GO:0071704	organic substance metabolic process	1	0	0.446348	11	18	4058	7166	0.4466	83.52	YJL055W, YGR162W, YEL021W, YGL122C, YHR128W, YGL178W, YGL014W, YPR042C, YLR320W, YDR421W, YHR137W
URA3	Process	N/A	GO:0006810	transport	1	0	0.450877	4	18	1354	7166	0.4509	84.76	YOR254C, YGL122C, YBR021W, YKR039W
URA3	Process	N/A	GO:0051641	cellular localization	1	0	0.462131	3	18	990	7166	0.4548	85.96	YGL178W, YGL122C, YOR254C
URA3	Process	N/A	GO:0010467	gene expression	1	0	0.464704	6	18	2148	7166	0.4536	86.18	YGL014W, YPR042C, YGL178W, YGR162W, YDR421W, YGL122C
URA3	Process	N/A	GO:0044237	cellular metabolic process	1	0	0.471852	11	18	4111	7166	0.4545	86.8	YEL021W, YGR162W, YJL055W, YHR128W, YGL122C, YLR320W, YGL178W, YGL014W, YPR042C, YHR137W, YDR421W
URA3	Process	N/A	GO:0051276	chromosome organization	1	0	0.476581	2	18	628	7166	0.4561	87.58	YLR320W, YGL014W
URA3	Process	N/A	GO:0051234	establishment of localization	1	0	0.480834	4	18	1403	7166	0.4588	88.54	YKR039W, YOR254C, YBR021W, YGL122C
URA3	Process	N/A	GO:0046907	intracellular transport	1	0	0.486034	2	18	639	7166	0.4595	89.14	YOR254C, YGL122C
URA3	Process	N/A	GO:0022402	cell cycle process	1	0	0.496242	2	18	651	7166	0.4619	90.08	YLR320W, YGL178W
URA3	Process	N/A	GO:0051649	establishment of localization in cell	1	0	0.519618	2	18	679	7166	0.4687	91.86	YGL122C, YOR254C
URA3	Process	N/A	GO:0015031	protein transport	1	0	0.530254	2	18	692	7166	0.4692	92.44	YGL122C, YOR254C
URA3	Process	N/A	GO:0015833	peptide transport	1	0	0.53834	2	18	702	7166	0.4708	93.22	YOR254C, YGL122C
URA3	Process	N/A	GO:0042886	amide transport	1	0	0.548725	2	18	715	7166	0.4743	94.38	YOR254C, YGL122C
URA3	Process	N/A	GO:0044238	primary metabolic process	1	0	0.552582	10	18	3888	7166	0.4739	94.78	YGL014W, YGL178W, YPR042C, YLR320W, YDR421W, YHR137W, YEL021W, YGR162W, YGL122C, YHR128W
URA3	Process	N/A	GO:0045184	establishment of protein localization	1	0	0.552681	2	18	720	7166	0.4733	95.14	YGL122C, YOR254C
URA3	Process	N/A	GO:0008152	metabolic process	1	0	0.56029	11	18	4293	7166	0.4723	95.4	YGL178W, YGL014W, YPR042C, YLR320W, YDR421W, YHR137W, YEL021W, YJL055W, YGR162W, YGL122C, YHR128W
URA3	Process	N/A	GO:0034613	cellular protein localization	1	0	0.575194	2	18	749	7166	0.4806	97.56	YGL122C, YOR254C
URA3	Process	N/A	GO:0044260	cellular macromolecule metabolic process	1	0	0.591898	7	18	2794	7166	0.4845	98.84	YGL122C, YDR421W, YLR320W, YGR162W, YPR042C, YGL014W, YGL178W
URA3	Process	N/A	GO:0033554	cellular response to stress	1	0	0.602105	2	18	785	7166	0.4936	101.18	YLR320W, YMR074C
URA3	Process	N/A	GO:0007049	cell cycle	1	0	0.609373	2	18	795	7166	0.4968	102.34	YLR320W, YGL178W
URA3	Process	N/A	GO:0006796	phosphate-containing compound metabolic process	1	0	0.630632	2	18	825	7166	0.5051	104.56	YEL021W, YHR128W
URA3	Process	N/A	GO:0006950	response to stress	1	0	0.640272	2	18	839	7166	0.5079	105.64	YLR320W, YMR074C
URA3	Process	N/A	GO:0006793	phosphorus metabolic process	1	0	0.652403	2	18	857	7166	0.5094	106.46	YEL021W, YHR128W
URA3	Process	N/A	GO:0006996	organelle organization	1	0	0.769391	3	18	1522	7166	0.5605	117.7	YLR320W, YGR162W, YGL014W
URA3	Process	N/A	GO:0043170	macromolecule metabolic process	1	0	0.782074	7	18	3246	7166	0.5592	118	YGL122C, YDR421W, YGR162W, YLR320W, YGL014W, YGL178W, YPR042C
URA3	Process	N/A	GO:0009987	cellular process	1	0	0.799198	12	18	5200	7166	0.5632	119.4	YLR320W, YGL014W, YPR042C, YGL178W, YHR137W, YDR421W, YEL021W, YGR162W, YJL055W, YHR128W, YGL122C, YMR074C
URA3	Process	N/A	GO:0051716	cellular response to stimulus	1	0	0.809805	2	18	1150	7166	0.565	120.34	YLR320W, YMR074C
URA3	Process	N/A	GO:0044267	cellular protein metabolic process	1	0	0.858183	3	18	1768	7166	0.5701	122	YGL014W, YGL178W, YGR162W
URA3	Process	N/A	GO:0019538	protein metabolic process	1	0	0.892292	3	18	1896	7166	0.5763	123.9	YGL014W, YGL178W, YGR162W
URA3	Process	N/A	GO:0016043	cellular component organization	1	0	0.937178	3	18	2129	7166	0.583	125.92	YGL014W, YGR162W, YLR320W
URA3	Process	N/A	GO:0071840	cellular component organization or biogenesis	1	0	0.975102	3	18	2487	7166	0.5891	127.84	YGL014W, YGR162W, YLR320W
SL6	Function	N/A	GO:0043015	gamma-tubulin binding	0.00262229	2.58132	3.85631e-05	2	45	2	7166	0.02	0.02	YNL126W, YHR172W
SL6	Function	N/A	GO:0051011	microtubule minus-end binding	0.00262229	2.58132	3.85631e-05	2	45	2	7166	0.01	0.02	YHR172W, YNL126W
SL6	Function	N/A	GO:0005488	binding	0.147271	0.831884	0.00216575	32	45	3514	7166	0.3133	0.94	YEL031W, YNL284C-B, YLR106C, YOR083W, YBR223C, YJL084C, YOL018C, YLR027C, YGL220W, YPR008W, YHR172W, YIL107C, YBR079C, YER176W, YAL002W, YMR074C, YKR095W, YPL160W, YHR165C, YPL024W, YNL261W, YDR485C, YFR030W, YBR017C, YNL138W, YJL101C, YKL148C, YLR058C, YOR090C, YNL126W, YMR287C, YDR289C
SL6	Function	N/A	GO:0048037	cofactor binding	0.660308	0.180253	0.00971042	5	45	210	7166	0.62	2.48	YFR030W, YKL148C, YLR058C, YGL220W, YLR027C
SL6	Function	N/A	GO:0050662	coenzyme binding	0.742267	0.12944	0.0109157	4	45	139	7166	0.56	2.8	YLR058C, YFR030W, YKL148C, YLR027C
SL6	Function	N/A	GO:0036094	small molecule binding	0.851443	0.0698442	0.0125212	12	45	955	7166	0.5133	3.08	YPL160W, YLR027C, YFR030W, YNL261W, YLR106C, YNL284C-B, YEL031W, YER176W, YIL107C, YLR058C, YJL101C, YKL148C
SL6	Function	N/A	GO:0015926	glucosidase activity	1	0	0.0150027	2	45	30	7166	0.4914	3.44	YPR159W, YIL099W
SL6	Function	N/A	GO:0008144	drug binding	1	0	0.0150967	10	45	744	7166	0.43	3.44	YPL160W, YLR027C, YNL261W, YLR106C, YEL031W, YNL284C-B, YER176W, YLR058C, YIL107C, YJL101C
SL6	Function	N/A	GO:0043168	anion binding	1	0	0.0154528	12	45	982	7166	0.3822	3.44	YER176W, YLR058C, YIL107C, YKL148C, YJL101C, YPL160W, YLR027C, YNL261W, YFR030W, YLR106C, YEL031W, YNL284C-B
SL6	Function	N/A	GO:0050660	flavin adenine dinucleotide binding	1	0	0.0169715	2	45	32	7166	0.39	3.9	YFR030W, YKL148C
SL6	Function	N/A	GO:0003824	catalytic activity	1	0	0.0246102	22	45	2415	7166	0.4855	5.34	YGR147C, YER176W, YOR090C, YPR159W, YIL099W, YKL148C, YJL101C, YNL230C, YIL107C, YLR058C, YLR027C, YFR030W, YBR223C, YEL031W, YNL284C-B, YLR342W, YHR165C, YLR106C, YOR213C, YBR041W, YPL160W, YMR287C
SL6	Function	N/A	GO:0016874	ligase activity	1	0	0.0278042	3	45	105	7166	0.4883	5.86	YPL160W, YJL101C, YBR041W
SL6	Function	N/A	GO:0008017	microtubule binding	1	0	0.0283188	2	45	42	7166	0.4677	6.08	YNL126W, YHR172W
SL6	Function	N/A	GO:0030170	pyridoxal phosphate binding	1	0	0.0283188	2	45	42	7166	0.4343	6.08	YLR058C, YLR027C
SL6	Function	N/A	GO:0070279	vitamin B6 binding	1	0	0.0283188	2	45	42	7166	0.4053	6.08	YLR058C, YLR027C
SL6	Function	N/A	GO:0004527	exonuclease activity	1	0	0.036234	2	45	48	7166	0.4912	7.86	YBR223C, YMR287C
SL6	Function	N/A	GO:0003677	DNA binding	1	0	0.0363955	8	45	618	7166	0.4647	7.9	YPR008W, YDR289C, YER176W, YBR223C, YNL261W, YPL024W, YNL284C-B, YMR074C
SL6	Function	N/A	GO:1901363	heterocyclic compound binding	1	0	0.0366304	21	45	2353	7166	0.44	7.92	YLR027C, YNL284C-B, YEL031W, YLR106C, YPL024W, YHR165C, YNL261W, YFR030W, YBR223C, YER176W, YPR008W, YJL101C, YKL148C, YIL107C, YBR079C, YLR058C, YMR074C, YKR095W, YMR287C, YPL160W, YDR289C
SL6	Function	N/A	GO:0008092	cytoskeletal protein binding	1	0	0.0366382	3	45	117	7166	0.4179	7.94	YNL126W, YHR172W, YNL138W
SL6	Function	N/A	GO:0004553	hydrolase activity, hydrolyzing O-glycosyl compounds	1	0	0.0376275	2	45	49	7166	0.401	8.02	YIL099W, YPR159W
SL6	Function	N/A	GO:0003729	mRNA binding	1	0	0.0377156	4	45	203	7166	0.3838	8.06	YBR079C, YHR165C, YKR095W, YER176W
SL6	Function	N/A	GO:0097159	organic cyclic compound binding	1	0	0.0390065	21	45	2367	7166	0.3764	8.28	YDR289C, YMR074C, YKR095W, YPL160W, YMR287C, YER176W, YPR008W, YLR058C, YIL107C, YBR079C, YKL148C, YJL101C, YLR027C, YHR165C, YLR106C, YPL024W, YEL031W, YNL284C-B, YBR223C, YFR030W, YNL261W
SL6	Function	N/A	GO:0140098	catalytic activity, acting on RNA	1	0	0.0425605	5	45	308	7166	0.3826	8.8	YER176W, YPL160W, YMR287C, YNL284C-B, YHR165C
SL6	Function	N/A	GO:0015631	tubulin binding	1	0	0.0434032	2	45	53	7166	0.3742	8.98	YNL126W, YHR172W
SL6	Function	N/A	GO:0000166	nucleotide binding	1	0	0.0440893	10	45	884	7166	0.3608	9.02	YPL160W, YFR030W, YNL261W, YEL031W, YNL284C-B, YLR106C, YER176W, YJL101C, YKL148C, YIL107C
SL6	Function	N/A	GO:1901265	nucleoside phosphate binding	1	0	0.0440893	10	45	884	7166	0.3469	9.02	YKL148C, YJL101C, YIL107C, YER176W, YNL261W, YFR030W, YNL284C-B, YEL031W, YLR106C, YPL160W
SL6	Function	N/A	GO:0019842	vitamin binding	1	0	0.0464078	2	45	55	7166	0.3563	9.62	YLR058C, YLR027C
SL6	Function	N/A	GO:0005524	ATP binding	1	0	0.0533213	8	45	667	7166	0.3686	10.32	YLR106C, YNL284C-B, YEL031W, YNL261W, YPL160W, YIL107C, YJL101C, YER176W
SL6	Function	N/A	GO:0032553	ribonucleotide binding	1	0	0.0534596	9	45	789	7166	0.3559	10.32	YPL160W, YNL261W, YFR030W, YNL284C-B, YEL031W, YLR106C, YER176W, YJL101C, YIL107C
SL6	Function	N/A	GO:0016798	hydrolase activity, acting on glycosyl bonds	1	0	0.0542413	2	45	60	7166	0.3473	10.42	YIL099W, YPR159W
SL6	Function	N/A	GO:0032559	adenyl ribonucleotide binding	1	0	0.0552977	8	45	672	7166	0.3374	10.46	YER176W, YJL101C, YIL107C, YPL160W, YNL261W, YEL031W, YNL284C-B, YLR106C
SL6	Function	N/A	GO:0097367	carbohydrate derivative binding	1	0	0.0567587	9	45	798	7166	0.3312	10.6	YJL101C, YIL107C, YER176W, YNL284C-B, YEL031W, YLR106C, YFR030W, YNL261W, YPL160W
SL6	Function	N/A	GO:0030554	adenyl nucleotide binding	1	0	0.0569131	8	45	676	7166	0.3212	10.6	YER176W, YIL107C, YJL101C, YPL160W, YNL261W, YLR106C, YNL284C-B, YEL031W
SL6	Function	N/A	GO:0003697	single-stranded DNA binding	1	0	0.0659275	2	45	67	7166	0.3459	11.76	YBR223C, YPL024W
SL6	Function	N/A	GO:0043167	ion binding	1	0	0.0664898	15	45	1624	7166	0.3366	11.78	YLR027C, YPL160W, YAL002W, YNL284C-B, YEL031W, YLR106C, YNL261W, YFR030W, YOR090C, YER176W, YPR008W, YKL148C, YJL101C, YIL107C, YLR058C
SL6	Function	N/A	GO:0019899	enzyme binding	1	0	0.0674337	4	45	246	7166	0.3278	11.8	YJL084C, YDR289C, YNL138W, YAL002W
SL6	Function	N/A	GO:0016788	hydrolase activity, acting on ester bonds	1	0	0.0755618	5	45	363	7166	0.347	12.84	YNL284C-B, YBR223C, YOR090C, YMR287C, YPL160W
SL6	Function	N/A	GO:0004518	nuclease activity	1	0	0.0843207	3	45	165	7166	0.3558	13.52	YMR287C, YBR223C, YNL284C-B
SL6	Function	N/A	GO:0035639	purine ribonucleoside triphosphate binding	1	0	0.101535	8	45	766	7166	0.3872	15.1	YNL284C-B, YEL031W, YLR106C, YNL261W, YPL160W, YJL101C, YIL107C, YER176W
SL6	Function	N/A	GO:0032555	purine ribonucleotide binding	1	0	0.104484	8	45	771	7166	0.38	15.2	YNL261W, YNL284C-B, YEL031W, YLR106C, YPL160W, YJL101C, YIL107C, YER176W
SL6	Function	N/A	GO:0017076	purine nucleotide binding	1	0	0.107483	8	45	776	7166	0.3776	15.48	YPL160W, YNL261W, YNL284C-B, YEL031W, YLR106C, YER176W, YJL101C, YIL107C
SL6	Function	N/A	GO:0016787	hydrolase activity	1	0	0.120507	10	45	1064	7166	0.4014	16.86	YLR106C, YNL284C-B, YEL031W, YBR223C, YPL160W, YMR287C, YIL099W, YOR090C, YPR159W, YER176W
SL6	Function	N/A	GO:0140097	catalytic activity, acting on DNA	1	0	0.135603	3	45	204	7166	0.4214	18.12	YNL284C-B, YBR223C, YER176W
SL6	Function	N/A	GO:0004540	ribonuclease activity	1	0	0.144873	2	45	107	7166	0.4505	19.82	YNL284C-B, YMR287C
SL6	Function	N/A	GO:0005515	protein binding	1	0	0.155889	9	45	984	7166	0.4747	21.36	YOR083W, YAL002W, YJL084C, YOL018C, YDR485C, YHR172W, YNL138W, YDR289C, YNL126W
SL6	Function	N/A	GO:0042578	phosphoric ester hydrolase activity	1	0	0.193958	2	45	129	7166	0.5109	23.5	YBR223C, YOR090C
SL6	Function	N/A	GO:0016746	transferase activity, transferring acyl groups	1	0	0.198534	2	45	131	7166	0.5038	23.68	YGR147C, YOR213C
SL6	Function	N/A	GO:0003690	double-stranded DNA binding	1	0	0.213057	3	45	254	7166	0.53	25.44	YBR223C, YNL261W, YPR008W
SL6	Function	N/A	GO:0016740	transferase activity	1	0	0.22152	8	45	929	7166	0.5339	26.16	YNL230C, YLR058C, YIL107C, YOR213C, YGR147C, YNL284C-B, YLR342W, YLR027C
SL6	Function	N/A	GO:0003676	nucleic acid binding	1	0	0.341772	12	45	1660	7166	0.6764	33.82	YNL261W, YBR223C, YNL284C-B, YHR165C, YPL024W, YKR095W, YMR287C, YMR074C, YBR079C, YDR289C, YPR008W, YER176W
SL6	Function	N/A	GO:1990837	sequence-specific double-stranded DNA binding	1	0	0.36817	2	45	204	7166	0.6988	35.64	YNL261W, YPR008W
SL6	Function	N/A	GO:0046872	metal ion binding	1	0	0.430431	6	45	836	7166	0.7454	38.76	YOR090C, YNL284C-B, YAL002W, YEL031W, YPR008W, YLR058C
SL6	Function	N/A	GO:0046914	transition metal ion binding	1	0	0.443645	2	45	238	7166	0.7547	40	YPR008W, YLR058C
SL6	Function	N/A	GO:0043169	cation binding	1	0	0.446805	6	45	850	7166	0.7496	40.48	YOR090C, YLR058C, YPR008W, YNL284C-B, YAL002W, YEL031W
SL6	Function	N/A	GO:0016887	ATPase activity	1	0	0.4858	2	45	258	7166	0.7582	41.7	YLR106C, YEL031W
SL6	Function	N/A	GO:0017111	nucleoside-triphosphatase activity	1	0	0.491322	3	45	417	7166	0.7586	42.48	YLR106C, YEL031W, YER176W
SL6	Function	N/A	GO:0044877	macromolecular complex binding	1	0	0.512171	2	45	271	7166	0.7653	43.62	YKR095W, YDR289C
SL6	Function	N/A	GO:0140110	transcription regulator activity	1	0	0.512171	2	45	271	7166	0.7521	43.62	YOR083W, YPR008W
SL6	Function	N/A	GO:0016462	pyrophosphatase activity	1	0	0.537433	3	45	446	7166	0.7742	45.68	YER176W, YEL031W, YLR106C
SL6	Function	N/A	GO:0016817	hydrolase activity, acting on acid anhydrides	1	0	0.537433	3	45	446	7166	0.7613	45.68	YER176W, YEL031W, YLR106C
SL6	Function	N/A	GO:0016818	hydrolase activity, acting on acid anhydrides, in phosphorus-containing anhydrides	1	0	0.537433	3	45	446	7166	0.7489	45.68	YLR106C, YEL031W, YER176W
SL6	Function	N/A	GO:0043565	sequence-specific DNA binding	1	0	0.556696	2	45	294	7166	0.7568	46.92	YNL261W, YPR008W
SL6	Function	N/A	GO:0016491	oxidoreductase activity	1	0	0.648396	2	45	347	7166	0.8105	51.06	YKL148C, YFR030W
SL6	Function	N/A	GO:0003723	RNA binding	1	0	0.693917	6	45	1083	7166	0.8316	53.22	YKR095W, YER176W, YMR287C, YNL284C-B, YHR165C, YBR079C
SL6	Function	N/A	GO:0016772	transferase activity, transferring phosphorus-containing groups	1	0	0.700569	2	45	382	7166	0.824	53.56	YNL284C-B, YIL107C
SL6	Function	N/A	GO:0140096	catalytic activity, acting on a protein	1	0	0.73404	3	45	595	7166	0.8421	55.58	YNL230C, YNL284C-B, YOR090C
SL6	Function	N/A	GO:0005215	transporter activity	1	0	0.746356	2	45	417	7166	0.8436	56.52	YEL031W, YBR041W
SL6	Function	N/A	GO:0003674	molecular_function	1	0	0.997944	8	45	2586	7166	0.9856	67.02	YDR289C, YMR287C, YNL212W, YNL126W, YIL099W, YMR063W, YOR090C, YBR017C, YNL138W, YLR058C, YER080W, YJL101C, YKL148C, YNL230C, YPL024W, YHR165C, YNL261W, YFR030W, YDR485C, YOR213C, YBR041W, YFR041C, YMR074C, YKR095W, YPL160W, YAL002W, YPR159W, YPL247C, YGR147C, YER176W, YHR172W, YPR008W, YPR040W, YIL107C, YBR079C, YLR027C, YGL220W, YLR342W, YOR083W, YLR106C, YNL284C-B, YEL031W, YJL084C, YOL018C, Y…
SL6	Process	N/A	GO:0051415	microtubule nucleation by interphase microtubule organizing center	0.0146154	1.83519	3.85631e-05	2	45	2	7166	0.06	0.06	YNL126W, YHR172W
SL6	Process	N/A	GO:0051418	microtubule nucleation by microtubule organizing center	0.0436708	1.35981	0.000115226	2	45	3	7166	0.06	0.12	YNL126W, YHR172W
SL6	Process	N/A	GO:0007020	microtubule nucleation	0.215745	0.666058	0.000569249	2	45	6	7166	0.22	0.66	YHR172W, YNL126W
SL6	Process	N/A	GO:0009987	cellular process	0.793512	0.100447	0.0020937	41	45	5200	7166	0.6	2.4	YOL018C, YIL099W, YFR030W, YOR083W, YLR027C, YOR213C, YEL031W, YPR008W, YNL138W, YER176W, YMR074C, YBR041W, YKR095W, YNL230C, YNL126W, YLR106C, YBR223C, YHR172W, YNL284C-B, YOR090C, YLR342W, YPR159W, YMR063W, YDR289C, YBR079C, YBR017C, YGL220W, YPL160W, YMR287C, YGR147C, YNL261W, YJL084C, YLR058C, YHR165C, YPR040W, YPL024W, YJL101C, YFR041C, YIL107C, YKL148C, YDR485C
SL6	Process	N/A	GO:0031122	cytoplasmic microtubule organization	0.926773	0.0330264	0.00244531	2	45	12	7166	0.536	2.68	YNL126W, YHR172W
SL6	Process	N/A	GO:0042542	response to hydrogen peroxide	1	0	0.00616114	2	45	19	7166	1	6	YJL101C, YMR074C
SL6	Process	N/A	GO:0006073	cellular glucan metabolic process	1	0	0.00646036	3	45	61	7166	0.9343	6.54	YPR159W, YLR342W, YIL099W
SL6	Process	N/A	GO:0044042	glucan metabolic process	1	0	0.00646036	3	45	61	7166	0.8175	6.54	YPR159W, YLR342W, YIL099W
SL6	Process	N/A	GO:0045807	positive regulation of endocytosis	1	0	0.00681851	2	45	20	7166	0.7867	7.08	YJL084C, YLR342W
SL6	Process	N/A	GO:0051225	spindle assembly	1	0	0.00681851	2	45	20	7166	0.708	7.08	YHR172W, YNL126W
SL6	Process	N/A	GO:0032386	regulation of intracellular transport	1	0	0.00750631	2	45	21	7166	0.7018	7.72	YJL084C, YLR106C
SL6	Process	N/A	GO:0010035	response to inorganic substance	1	0	0.00770532	3	45	65	7166	0.6583	7.9	YGL220W, YMR074C, YJL101C
SL6	Process	N/A	GO:0051258	protein polymerization	1	0	0.00770532	3	45	65	7166	0.6077	7.9	YHR172W, YNL138W, YNL126W
SL6	Process	N/A	GO:0032535	regulation of cellular component size	1	0	0.00803717	3	45	66	7166	0.5786	8.1	YNL138W, YLR342W, YOR083W
SL6	Process	N/A	GO:0090066	regulation of anatomical structure size	1	0	0.00803717	3	45	66	7166	0.54	8.1	YLR342W, YOR083W, YNL138W
SL6	Process	N/A	GO:0046785	microtubule polymerization	1	0	0.00897165	2	45	23	7166	0.5562	8.9	YNL126W, YHR172W
SL6	Process	N/A	GO:0051273	beta-glucan metabolic process	1	0	0.0105541	2	45	25	7166	0.5965	10.14	YPR159W, YLR342W
SL6	Process	N/A	GO:0051274	beta-glucan biosynthetic process	1	0	0.0105541	2	45	25	7166	0.5633	10.14	YLR342W, YPR159W
SL6	Process	N/A	GO:0030100	regulation of endocytosis	1	0	0.0113883	2	45	26	7166	0.5621	10.68	YLR342W, YJL084C
SL6	Process	N/A	GO:0044264	cellular polysaccharide metabolic process	1	0	0.0122479	3	45	77	7166	0.554	11.08	YIL099W, YLR342W, YPR159W
SL6	Process	N/A	GO:0031109	microtubule polymerization or depolymerization	1	0	0.0122506	2	45	27	7166	0.5381	11.3	YHR172W, YNL126W
SL6	Process	N/A	GO:0051223	regulation of protein transport	1	0	0.0122506	2	45	27	7166	0.5136	11.3	YJL084C, YLR106C
SL6	Process	N/A	GO:0009070	serine family amino acid biosynthetic process	1	0	0.0131407	2	45	28	7166	0.5078	11.68	YFR030W, YLR058C
SL6	Process	N/A	GO:0009719	response to endogenous stimulus	1	0	0.0131407	2	45	28	7166	0.4867	11.68	YKR095W, YLR058C
SL6	Process	N/A	GO:0071495	cellular response to endogenous stimulus	1	0	0.0131407	2	45	28	7166	0.4672	11.68	YLR058C, YKR095W
SL6	Process	N/A	GO:0046916	cellular transition metal ion homeostasis	1	0	0.0140396	3	45	81	7166	0.4623	12.02	YGL220W, YEL031W, YPR008W
SL6	Process	N/A	GO:0008361	regulation of cell size	1	0	0.0140582	2	45	29	7166	0.4489	12.12	YOR083W, YLR342W
SL6	Process	N/A	GO:0010038	response to metal ion	1	0	0.0140582	2	45	29	7166	0.4329	12.12	YJL101C, YGL220W
SL6	Process	N/A	GO:0043244	regulation of protein complex disassembly	1	0	0.0140582	2	45	29	7166	0.4179	12.12	YER176W, YNL138W
SL6	Process	N/A	GO:0090087	regulation of peptide transport	1	0	0.0140582	2	45	29	7166	0.404	12.12	YJL084C, YLR106C
SL6	Process	N/A	GO:0070201	regulation of establishment of protein localization	1	0	0.0150027	2	45	30	7166	0.4213	13.06	YJL084C, YLR106C
SL6	Process	N/A	GO:0044238	primary metabolic process	1	0	0.0155066	32	45	3888	7166	0.4144	13.26	YHR165C, YLR058C, YPL024W, YPR040W, YGR147C, YNL261W, YDR485C, YIL107C, YKL148C, YOR090C, YNL284C-B, YPL160W, YMR287C, YLR342W, YPR159W, YGL220W, YBR079C, YDR289C, YER176W, YKR095W, YBR041W, YPR008W, YNL138W, YBR223C, YNL230C, YLR106C, YIL099W, YOL018C, YFR030W, YOR213C, YLR027C, YOR083W
SL6	Process	N/A	GO:0071704	organic substance metabolic process	1	0	0.0155148	33	45	4058	7166	0.4024	13.28	YLR342W, YPR159W, YBR079C, YDR289C, YGL220W, YPL160W, YMR287C, YNL284C-B, YOR090C, YIL107C, YKL148C, YDR485C, YGR147C, YNL261W, YLR058C, YHR165C, YPL024W, YJL101C, YPR040W, YOR083W, YLR027C, YOR213C, YOL018C, YIL099W, YFR030W, YNL230C, YLR106C, YBR223C, YPR008W, YNL138W, YER176W, YBR041W, YKR095W
SL6	Process	N/A	GO:0000302	response to reactive oxygen species	1	0	0.0179951	2	45	33	7166	0.4482	15.24	YJL101C, YMR074C
SL6	Process	N/A	GO:0055076	transition metal ion homeostasis	1	0	0.018592	3	45	90	7166	0.4463	15.62	YGL220W, YPR008W, YEL031W
SL6	Process	N/A	GO:1901700	response to oxygen-containing compound	1	0	0.018592	3	45	90	7166	0.4339	15.62	YJL101C, YLR058C, YMR074C
SL6	Process	N/A	GO:0005976	polysaccharide metabolic process	1	0	0.0191428	3	45	91	7166	0.4351	16.1	YLR342W, YPR159W, YIL099W
SL6	Process	N/A	GO:0044237	cellular metabolic process	1	0	0.0197976	33	45	4111	7166	0.4305	16.36	YBR223C, YLR106C, YNL230C, YER176W, YKR095W, YBR041W, YPR008W, YNL138W, YOR213C, YLR027C, YOR083W, YIL099W, YOL018C, YFR030W, YDR485C, YIL107C, YKL148C, YLR058C, YHR165C, YPL024W, YJL101C, YPR040W, YGR147C, YNL261W, YPL160W, YMR287C, YLR342W, YPR159W, YGL220W, YDR289C, YBR079C, YOR090C, YNL284C-B
SL6	Process	N/A	GO:0006725	cellular aromatic compound metabolic process	1	0	0.0232604	20	45	2113	7166	0.4636	18.08	YNL284C-B, YPL160W, YOR213C, YMR287C, YOR083W, YGL220W, YDR289C, YER176W, YLR058C, YHR165C, YKR095W, YPL024W, YPR008W, YNL261W, YNL138W, YBR223C, YDR485C, YLR106C, YNL230C, YKL148C
SL6	Process	N/A	GO:0022603	regulation of anatomical structure morphogenesis	1	0	0.0234901	2	45	38	7166	0.464	18.56	YLR342W, YNL138W
SL6	Process	N/A	GO:0051050	positive regulation of transport	1	0	0.0246622	2	45	39	7166	0.4712	19.32	YLR342W, YJL084C
SL6	Process	N/A	GO:0046483	heterocycle metabolic process	1	0	0.0247133	20	45	2125	7166	0.4605	19.34	YNL230C, YLR106C, YKL148C, YDR485C, YBR223C, YNL261W, YNL138W, YPR008W, YKR095W, YPL024W, YHR165C, YLR058C, YER176W, YGL220W, YDR289C, YOR083W, YMR287C, YPL160W, YOR213C, YNL284C-B
SL6	Process	N/A	GO:0044262	cellular carbohydrate metabolic process	1	0	0.0257591	4	45	180	7166	0.454	19.52	YPR159W, YIL107C, YLR342W, YIL099W
SL6	Process	N/A	GO:0065008	regulation of biological quality	1	0	0.0278535	8	45	587	7166	0.4823	21.22	YNL138W, YPR008W, YEL031W, YLR058C, YGL220W, YOR083W, YLR342W, YPL160W
SL6	Process	N/A	GO:0006875	cellular metal ion homeostasis	1	0	0.0298912	3	45	108	7166	0.5013	22.56	YEL031W, YPR008W, YGL220W
SL6	Process	N/A	GO:0051049	regulation of transport	1	0	0.0306049	3	45	109	7166	0.4952	22.78	YLR342W, YLR106C, YJL084C
SL6	Process	N/A	GO:0006139	nucleobase-containing compound metabolic process	1	0	0.031209	19	45	2029	7166	0.4962	23.32	YNL284C-B, YMR287C, YOR213C, YPL160W, YGL220W, YDR289C, YOR083W, YKR095W, YPL024W, YER176W, YHR165C, YNL261W, YNL138W, YPR008W, YDR485C, YBR223C, YNL230C, YLR106C, YKL148C
SL6	Process	N/A	GO:1901360	organic cyclic compound metabolic process	1	0	0.0332552	20	45	2186	7166	0.5071	24.34	YDR289C, YGL220W, YOR083W, YMR287C, YOR213C, YPL160W, YNL284C-B, YKL148C, YLR106C, YNL230C, YDR485C, YBR223C, YNL138W, YNL261W, YPR008W, YPL024W, YKR095W, YER176W, YLR058C, YHR165C
SL6	Process	N/A	GO:0000902	cell morphogenesis	1	0	0.0335093	2	45	46	7166	0.5069	24.84	YNL138W, YLR342W
SL6	Process	N/A	GO:0009250	glucan biosynthetic process	1	0	0.0335093	2	45	46	7166	0.4968	24.84	YLR342W, YPR159W
SL6	Process	N/A	GO:0016053	organic acid biosynthetic process	1	0	0.0348845	4	45	198	7166	0.5035	25.68	YBR041W, YFR030W, YLR027C, YLR058C
SL6	Process	N/A	GO:0046394	carboxylic acid biosynthetic process	1	0	0.0348845	4	45	198	7166	0.4938	25.68	YFR030W, YBR041W, YLR027C, YLR058C
SL6	Process	N/A	GO:0009069	serine family amino acid metabolic process	1	0	0.036234	2	45	48	7166	0.5019	26.6	YFR030W, YLR058C
SL6	Process	N/A	GO:0031929	TOR signaling	1	0	0.036234	2	45	48	7166	0.4926	26.6	YPR040W, YPL160W
SL6	Process	N/A	GO:0097435	supramolecular fiber organization	1	0	0.0366382	3	45	117	7166	0.4884	26.86	YNL126W, YNL138W, YHR172W
SL6	Process	N/A	GO:0055065	metal ion homeostasis	1	0	0.0382358	3	45	119	7166	0.4907	27.48	YPR008W, YEL031W, YGL220W
SL6	Process	N/A	GO:0016070	RNA metabolic process	1	0	0.0382627	15	45	1512	7166	0.4825	27.5	YNL284C-B, YPR008W, YNL261W, YHR165C, YER176W, YKR095W, YOR083W, YDR289C, YNL230C, YGL220W, YLR106C, YDR485C, YOR213C, YPL160W, YMR287C
SL6	Process	N/A	GO:0090304	nucleic acid metabolic process	1	0	0.0383004	17	45	1788	7166	0.4745	27.52	YLR106C, YNL230C, YDR485C, YBR223C, YNL261W, YPR008W, YPL024W, YKR095W, YHR165C, YER176W, YDR289C, YGL220W, YOR083W, YMR287C, YOR213C, YPL160W, YNL284C-B
SL6	Process	N/A	GO:0043933	macromolecular complex subunit organization	1	0	0.038615	9	45	743	7166	0.4695	27.7	YHR172W, YNL138W, YNL261W, YHR165C, YER176W, YBR079C, YNL126W, YLR106C, YDR485C
SL6	Process	N/A	GO:0043648	dicarboxylic acid metabolic process	1	0	0.0390415	2	45	50	7166	0.4693	28.16	YLR027C, YLR058C
SL6	Process	N/A	GO:0006879	cellular iron ion homeostasis	1	0	0.0404757	2	45	51	7166	0.4748	28.96	YGL220W, YPR008W
SL6	Process	N/A	GO:0007051	spindle organization	1	0	0.0419297	2	45	52	7166	0.48	29.76	YNL126W, YHR172W
SL6	Process	N/A	GO:1901607	alpha-amino acid biosynthetic process	1	0	0.0423846	3	45	124	7166	0.474	29.86	YFR030W, YLR027C, YLR058C
SL6	Process	N/A	GO:0008152	metabolic process	1	0	0.0429879	33	45	4293	7166	0.4684	29.98	YNL138W, YPR008W, YBR041W, YKR095W, YER176W, YNL230C, YLR106C, YBR223C, YFR030W, YOL018C, YIL099W, YOR083W, YLR027C, YOR213C, YNL261W, YGR147C, YPL024W, YPR040W, YJL101C, YLR058C, YHR165C, YKL148C, YIL107C, YDR485C, YNL284C-B, YOR090C, YDR289C, YBR079C, YGL220W, YLR342W, YPR159W, YMR287C, YPL160W
SL6	Process	N/A	GO:0009653	anatomical structure morphogenesis	1	0	0.0431396	4	45	212	7166	0.4637	30.14	YNL138W, YLR342W, YMR063W, YIL099W
SL6	Process	N/A	GO:0048856	anatomical structure development	1	0	0.0431396	4	45	212	7166	0.4567	30.14	YMR063W, YLR342W, YNL138W, YIL099W
SL6	Process	N/A	GO:0043624	cellular protein complex disassembly	1	0	0.044896	2	45	54	7166	0.4645	31.12	YER176W, YNL138W
SL6	Process	N/A	GO:0050793	regulation of developmental process	1	0	0.044896	2	45	54	7166	0.4576	31.12	YNL138W, YLR342W
SL6	Process	N/A	GO:0009067	aspartate family amino acid biosynthetic process	1	0	0.0464078	2	45	55	7166	0.4701	32.44	YFR030W, YLR027C
SL6	Process	N/A	GO:0022402	cell cycle process	1	0	0.0473126	8	45	651	7166	0.4697	32.88	YPL024W, YHR172W, YNL261W, YLR342W, YMR063W, YOR083W, YBR017C, YNL126W
SL6	Process	N/A	GO:0019752	carboxylic acid metabolic process	1	0	0.0490816	6	45	427	7166	0.4727	33.56	YLR058C, YLR027C, YPL160W, YFR030W, YBR041W, YKL148C
SL6	Process	N/A	GO:0008652	cellular amino acid biosynthetic process	1	0	0.0494765	3	45	132	7166	0.4714	33.94	YLR058C, YLR027C, YFR030W
SL6	Process	N/A	GO:0016043	cellular component organization	1	0	0.049677	19	45	2129	7166	0.4712	34.4	YNL126W, YLR106C, YDR485C, YJL084C, YNL261W, YNL138W, YKR095W, YPL024W, YER176W, YHR165C, YGL220W, YBR079C, YBR017C, YOR083W, YPR159W, YLR342W, YOR213C, YHR172W, YOL018C
SL6	Process	N/A	GO:0006897	endocytosis	1	0	0.0504017	3	45	133	7166	0.4676	34.6	YOL018C, YJL084C, YLR342W
SL6	Process	N/A	GO:0051321	meiotic cell cycle	1	0	0.0504628	5	45	323	7166	0.4619	34.64	YHR172W, YLR342W, YMR063W, YNL126W, YPL024W
SL6	Process	N/A	GO:0006575	cellular modified amino acid metabolic process	1	0	0.0510541	2	45	58	7166	0.4603	34.98	YJL101C, YLR058C
SL6	Process	N/A	GO:0060627	regulation of vesicle-mediated transport	1	0	0.0510541	2	45	58	7166	0.4543	34.98	YJL084C, YLR342W
SL6	Process	N/A	GO:0055072	iron ion homeostasis	1	0	0.0526389	2	45	59	7166	0.4592	35.82	YPR008W, YGL220W
SL6	Process	N/A	GO:0006807	nitrogen compound metabolic process	1	0	0.0534404	29	45	3684	7166	0.4562	36.04	YBR041W, YPL024W, YJL101C, YPR040W, YKR095W, YER176W, YLR058C, YHR165C, YNL138W, YNL261W, YPR008W, YGR147C, YDR485C, YBR223C, YKL148C, YLR106C, YNL230C, YOR090C, YFR030W, YOL018C, YNL284C-B, YMR287C, YLR027C, YOR213C, YPL160W, YBR079C, YDR289C, YGL220W, YOR083W
SL6	Process	N/A	GO:0072330	monocarboxylic acid biosynthetic process	1	0	0.0542413	2	45	60	7166	0.4557	36.46	YBR041W, YLR027C
SL6	Process	N/A	GO:1903827	regulation of cellular protein localization	1	0	0.0542413	2	45	60	7166	0.4501	36.46	YJL084C, YLR106C
SL6	Process	N/A	GO:0043241	protein complex disassembly	1	0	0.055861	2	45	61	7166	0.4607	37.78	YNL138W, YER176W
SL6	Process	N/A	GO:1901701	cellular response to oxygen-containing compound	1	0	0.055861	2	45	61	7166	0.4552	37.78	YMR074C, YLR058C
SL6	Process	N/A	GO:0065007	biological regulation	1	0	0.0575398	19	45	2163	7166	0.4579	38.46	YLR106C, YDR485C, YEL031W, YPR008W, YNL138W, YNL261W, YJL084C, YER176W, YLR058C, YPL024W, YPR040W, YKR095W, YLR342W, YOR083W, YDR289C, YGL220W, YOR213C, YPL160W, YOR090C
SL6	Process	N/A	GO:0043436	oxoacid metabolic process	1	0	0.0578996	6	45	445	7166	0.4529	38.5	YBR041W, YFR030W, YPL160W, YLR058C, YLR027C, YKL148C
SL6	Process	N/A	GO:0050896	response to stimulus	1	0	0.0589258	13	45	1324	7166	0.456	39.22	YPL160W, YBR223C, YOR083W, YGL220W, YDR289C, YMR074C, YLR058C, YKR095W, YPR040W, YPL024W, YJL101C, YPR008W, YNL138W
SL6	Process	N/A	GO:0006082	organic acid metabolic process	1	0	0.0589356	6	45	447	7166	0.4513	39.26	YKL148C, YFR030W, YBR041W, YLR027C, YLR058C, YPL160W
SL6	Process	N/A	GO:0033692	cellular polysaccharide biosynthetic process	1	0	0.0591512	2	45	63	7166	0.453	39.86	YLR342W, YPR159W
SL6	Process	N/A	GO:0006790	sulfur compound metabolic process	1	0	0.0601173	3	45	143	7166	0.4508	40.12	YFR030W, YJL101C, YGL220W
SL6	Process	N/A	GO:0000271	polysaccharide biosynthetic process	1	0	0.0608212	2	45	64	7166	0.4502	40.52	YLR342W, YPR159W
SL6	Process	N/A	GO:0030003	cellular cation homeostasis	1	0	0.0621598	3	45	145	7166	0.4479	40.76	YEL031W, YPR008W, YGL220W
SL6	Process	N/A	GO:0006606	protein import into nucleus	1	0	0.0659275	2	45	67	7166	0.4711	43.34	YBR017C, YKR095W
SL6	Process	N/A	GO:0034641	cellular nitrogen compound metabolic process	1	0	0.0661896	23	45	2796	7166	0.466	43.34	YLR027C, YPL160W, YOR213C, YMR287C, YOR083W, YDR289C, YBR079C, YGL220W, YNL284C-B, YBR223C, YDR485C, YKL148C, YNL230C, YLR106C, YLR058C, YER176W, YHR165C, YPL024W, YJL101C, YKR095W, YPR008W, YNL138W, YNL261W
SL6	Process	N/A	GO:0098771	inorganic ion homeostasis	1	0	0.068481	3	45	151	7166	0.4728	44.44	YGL220W, YEL031W, YPR008W
SL6	Process	N/A	GO:0060341	regulation of cellular localization	1	0	0.0694095	2	45	69	7166	0.4718	44.82	YJL084C, YLR106C
SL6	Process	N/A	GO:0006520	cellular amino acid metabolic process	1	0	0.0715075	4	45	251	7166	0.474	45.5	YLR058C, YLR027C, YPL160W, YFR030W
SL6	Process	N/A	GO:0050789	regulation of biological process	1	0	0.0726045	16	45	1785	7166	0.4713	45.72	YOR213C, YPL160W, YLR342W, YOR083W, YDR289C, YGL220W, YOR090C, YDR485C, YLR106C, YER176W, YPR040W, YKR095W, YPR008W, YNL138W, YJL084C, YNL261W
SL6	Process	N/A	GO:0006473	protein acetylation	1	0	0.0729513	2	45	71	7166	0.4743	46.48	YGR147C, YOR213C
SL6	Process	N/A	GO:0009066	aspartate family amino acid metabolic process	1	0	0.0729513	2	45	71	7166	0.4695	46.48	YFR030W, YLR027C
SL6	Process	N/A	GO:0009057	macromolecule catabolic process	1	0	0.074032	6	45	474	7166	0.468	46.8	YMR287C, YKR095W, YBR041W, YIL099W, YER176W, YNL230C
SL6	Process	N/A	GO:0034622	cellular macromolecular complex assembly	1	0	0.0744603	7	45	593	7166	0.465	46.96	YHR172W, YNL138W, YBR079C, YNL126W, YNL261W, YLR106C, YHR165C
SL6	Process	N/A	GO:0051170	nuclear import	1	0	0.0747441	2	45	72	7166	0.4624	47.16	YKR095W, YBR017C
SL6	Process	N/A	GO:0055080	cation homeostasis	1	0	0.0750864	3	45	157	7166	0.4581	47.18	YEL031W, YPR008W, YGL220W
SL6	Process	N/A	GO:0034654	nucleobase-containing compound biosynthetic process	1	0	0.0761585	10	45	974	7166	0.4552	47.34	YKR095W, YNL138W, YNL261W, YPR008W, YNL284C-B, YDR485C, YOR213C, YGL220W, YNL230C, YOR083W
SL6	Process	N/A	GO:0006873	cellular ion homeostasis	1	0	0.0762143	3	45	158	7166	0.4514	47.4	YEL031W, YPR008W, YGL220W
SL6	Process	N/A	GO:0098657	import into cell	1	0	0.0762143	3	45	158	7166	0.4472	47.4	YJL084C, YLR342W, YOL018C
SL6	Process	N/A	GO:0044249	cellular biosynthetic process	1	0	0.0779708	20	45	2386	7166	0.4488	48.02	YGL220W, YBR079C, YOR083W, YLR342W, YPR159W, YOR213C, YPL160W, YLR027C, YNL284C-B, YFR030W, YNL230C, YDR485C, YNL261W, YNL138W, YPR008W, YKR095W, YJL101C, YBR041W, YER176W, YLR058C
SL6	Process	N/A	GO:0009636	response to toxic substance	1	0	0.078372	2	45	74	7166	0.4491	48.5	YJL101C, YMR074C
SL6	Process	N/A	GO:0034637	cellular carbohydrate biosynthetic process	1	0	0.078372	2	45	74	7166	0.445	48.5	YLR342W, YPR159W
SL6	Process	N/A	GO:0006401	RNA catabolic process	1	0	0.0831404	3	45	164	7166	0.4565	50.22	YER176W, YKR095W, YMR287C
SL6	Process	N/A	GO:0010629	negative regulation of gene expression	1	0	0.0845999	6	45	491	7166	0.4573	50.76	YOR083W, YGL220W, YNL261W, YER176W, YOR213C, YKR095W
SL6	Process	N/A	GO:0030435	sporulation resulting in formation of a cellular spore	1	0	0.0855084	3	45	166	7166	0.4566	51.14	YIL099W, YLR342W, YMR063W
SL6	Process	N/A	GO:0032879	regulation of localization	1	0	0.0855084	3	45	166	7166	0.4526	51.14	YLR342W, YLR106C, YJL084C
SL6	Process	N/A	GO:0050658	RNA transport	1	0	0.0855084	3	45	166	7166	0.4486	51.14	YBR017C, YLR106C, YKR095W
SL6	Process	N/A	GO:0051236	establishment of RNA localization	1	0	0.0855084	3	45	166	7166	0.4447	51.14	YBR017C, YLR106C, YKR095W
SL6	Process	N/A	GO:1901576	organic substance biosynthetic process	1	0	0.0866509	20	45	2414	7166	0.4431	51.4	YNL230C, YDR485C, YNL138W, YNL261W, YPR008W, YBR041W, YJL101C, YKR095W, YER176W, YLR058C, YBR079C, YGL220W, YLR342W, YPR159W, YOR083W, YLR027C, YOR213C, YPL160W, YNL284C-B, YFR030W
SL6	Process	N/A	GO:0006351	transcription, DNA-templated	1	0	0.0869976	8	45	740	7166	0.4417	51.68	YOR083W, YGL220W, YNL230C, YDR485C, YOR213C, YPR008W, YNL261W, YKR095W
SL6	Process	N/A	GO:0050657	nucleic acid transport	1	0	0.0879055	3	45	168	7166	0.4408	52.02	YKR095W, YLR106C, YBR017C
SL6	Process	N/A	GO:0097659	nucleic acid-templated transcription	1	0	0.0886064	8	45	743	7166	0.44	52.36	YOR213C, YDR485C, YOR083W, YGL220W, YNL230C, YKR095W, YPR008W, YNL261W
SL6	Process	N/A	GO:0043543	protein acylation	1	0	0.0895785	2	45	80	7166	0.441	52.92	YOR213C, YGR147C
SL6	Process	N/A	GO:0044272	sulfur compound biosynthetic process	1	0	0.0895785	2	45	80	7166	0.4374	52.92	YFR030W, YJL101C
SL6	Process	N/A	GO:0043934	sporulation	1	0	0.0903313	3	45	170	7166	0.4366	53.26	YIL099W, YLR342W, YMR063W
SL6	Process	N/A	GO:0032774	RNA biosynthetic process	1	0	0.0907794	8	45	747	7166	0.4343	53.42	YKR095W, YNL261W, YPR008W, YOR213C, YDR485C, YGL220W, YNL230C, YOR083W
SL6	Process	N/A	GO:1901575	organic substance catabolic process	1	0	0.09243	8	45	750	7166	0.4381	54.32	YKR095W, YBR041W, YIL099W, YER176W, YLR058C, YNL230C, YMR287C, YLR027C
SL6	Process	N/A	GO:0065003	macromolecular complex assembly	1	0	0.0927192	7	45	625	7166	0.4349	54.36	YHR165C, YHR172W, YNL138W, YBR079C, YLR106C, YNL126W, YNL261W
SL6	Process	N/A	GO:0048646	anatomical structure formation involved in morphogenesis	1	0	0.0940231	3	45	173	7166	0.44	55.44	YIL099W, YMR063W, YLR342W
SL6	Process	N/A	GO:0051716	cellular response to stimulus	1	0	0.0951864	11	45	1150	7166	0.4378	55.6	YBR223C, YPL160W, YDR289C, YGL220W, YPR040W, YPL024W, YKR095W, YLR058C, YMR074C, YNL138W, YPR008W
SL6	Process	N/A	GO:0009058	biosynthetic process	1	0	0.0956482	20	45	2441	7166	0.4384	56.12	YLR027C, YOR213C, YPL160W, YLR342W, YPR159W, YOR083W, YBR079C, YGL220W, YFR030W, YNL284C-B, YDR485C, YNL230C, YLR058C, YER176W, YBR041W, YJL101C, YKR095W, YPR008W, YNL138W, YNL261W
SL6	Process	N/A	GO:0050801	ion homeostasis	1	0	0.0965191	3	45	175	7166	0.4361	56.26	YEL031W, YPR008W, YGL220W
SL6	Process	N/A	GO:0000278	mitotic cell cycle	1	0	0.0965879	5	45	391	7166	0.4332	56.32	YOR083W, YHR172W, YNL126W, YBR017C, YPL024W
SL6	Process	N/A	GO:0005975	carbohydrate metabolic process	1	0	0.096602	4	45	279	7166	0.4304	56.38	YIL107C, YLR342W, YPR159W, YIL099W
SL6	Process	N/A	GO:0006348	chromatin silencing at telomere	1	0	0.0973	2	45	84	7166	0.4288	56.6	YOR213C, YNL261W
SL6	Process	N/A	GO:0006355	regulation of transcription, DNA-templated	1	0	0.105994	7	45	646	7166	0.452	60.12	YOR213C, YDR485C, YKR095W, YPR008W, YOR083W, YGL220W, YNL261W
SL6	Process	N/A	GO:0055082	cellular chemical homeostasis	1	0	0.106774	3	45	183	7166	0.4499	60.28	YPR008W, YEL031W, YGL220W
SL6	Process	N/A	GO:0032880	regulation of protein localization	1	0	0.107209	2	45	89	7166	0.4508	60.86	YJL084C, YLR106C
SL6	Process	N/A	GO:1901605	alpha-amino acid metabolic process	1	0	0.108086	3	45	184	7166	0.4507	61.3	YLR058C, YLR027C, YFR030W
SL6	Process	N/A	GO:0043170	macromolecule metabolic process	1	0	0.108358	25	45	3246	7166	0.4479	61.36	YMR287C, YPL160W, YOR213C, YBR079C, YDR289C, YGL220W, YLR342W, YPR159W, YOR083W, YOR090C, YIL099W, YNL284C-B, YDR485C, YBR223C, YLR106C, YNL230C, YBR041W, YPR040W, YPL024W, YKR095W, YHR165C, YER176W, YNL261W, YGR147C, YPR008W
SL6	Process	N/A	GO:0045892	negative regulation of transcription, DNA-templated	1	0	0.108494	4	45	291	7166	0.4457	61.5	YGL220W, YNL261W, YOR083W, YOR213C
SL6	Process	N/A	GO:0019438	aromatic compound biosynthetic process	1	0	0.109033	10	45	1043	7166	0.443	61.58	YKR095W, YPR008W, YNL284C-B, YNL261W, YNL138W, YOR213C, YDR485C, YOR083W, YGL220W, YNL230C
SL6	Process	N/A	GO:1903506	regulation of nucleic acid-templated transcription	1	0	0.109304	7	45	651	7166	0.4439	62.14	YDR485C, YOR213C, YKR095W, YOR083W, YPR008W, YGL220W, YNL261W
SL6	Process	N/A	GO:2001141	regulation of RNA biosynthetic process	1	0	0.109304	7	45	651	7166	0.4407	62.14	YOR083W, YPR008W, YGL220W, YNL261W, YOR213C, YDR485C, YKR095W
SL6	Process	N/A	GO:0019219	regulation of nucleobase-containing compound metabolic process	1	0	0.109917	8	45	780	7166	0.4401	62.5	YKR095W, YNL261W, YNL138W, YPR008W, YOR213C, YDR485C, YGL220W, YOR083W
SL6	Process	N/A	GO:0034655	nucleobase-containing compound catabolic process	1	0	0.112059	3	45	187	7166	0.4406	63	YMR287C, YKR095W, YER176W
SL6	Process	N/A	GO:1902679	negative regulation of RNA biosynthetic process	1	0	0.112602	4	45	295	7166	0.4412	63.54	YOR213C, YGL220W, YNL261W, YOR083W
SL6	Process	N/A	GO:1903507	negative regulation of nucleic acid-templated transcription	1	0	0.112602	4	45	295	7166	0.4382	63.54	YOR213C, YGL220W, YNL261W, YOR083W
SL6	Process	N/A	GO:0044260	cellular macromolecule metabolic process	1	0	0.113403	22	45	2794	7166	0.4364	63.72	YNL284C-B, YIL099W, YOR090C, YLR342W, YPR159W, YOR083W, YBR079C, YGL220W, YOR213C, YPL160W, YMR287C, YPR008W, YGR147C, YNL261W, YER176W, YBR041W, YPR040W, YPL024W, YKR095W, YNL230C, YBR223C, YDR485C
SL6	Process	N/A	GO:0032984	macromolecular complex disassembly	1	0	0.115326	2	45	93	7166	0.4416	64.92	YNL138W, YER176W
SL6	Process	N/A	GO:0034504	protein localization to nucleus	1	0	0.115326	2	45	93	7166	0.4386	64.92	YBR017C, YKR095W
SL6	Process	N/A	GO:0018130	heterocycle biosynthetic process	1	0	0.116056	10	45	1056	7166	0.4361	64.98	YGL220W, YNL230C, YOR083W, YDR485C, YOR213C, YNL138W, YNL261W, YPR008W, YNL284C-B, YKR095W
SL6	Process	N/A	GO:0006403	RNA localization	1	0	0.116088	3	45	190	7166	0.4343	65.14	YKR095W, YLR106C, YBR017C
SL6	Process	N/A	GO:0051130	positive regulation of cellular component organization	1	0	0.116088	3	45	190	7166	0.4314	65.14	YLR342W, YJL084C, YNL138W
SL6	Process	N/A	GO:0007049	cell cycle	1	0	0.119325	8	45	795	7166	0.4354	66.18	YHR172W, YNL261W, YPL024W, YMR063W, YOR083W, YLR342W, YNL126W, YBR017C
SL6	Process	N/A	GO:0048869	cellular developmental process	1	0	0.11996	4	45	302	7166	0.4348	66.52	YNL138W, YLR342W, YMR063W, YIL099W
SL6	Process	N/A	GO:0031326	regulation of cellular biosynthetic process	1	0	0.120395	9	45	929	7166	0.4325	66.6	YNL261W, YNL138W, YPR008W, YKR095W, YER176W, YGL220W, YOR083W, YOR213C, YDR485C
SL6	Process	N/A	GO:0051253	negative regulation of RNA metabolic process	1	0	0.121028	4	45	303	7166	0.431	66.8	YGL220W, YNL261W, YOR083W, YOR213C
SL6	Process	N/A	GO:0009889	regulation of biosynthetic process	1	0	0.121596	9	45	931	7166	0.4299	67.06	YPR008W, YNL261W, YNL138W, YER176W, YKR095W, YOR083W, YGL220W, YOR213C, YDR485C
SL6	Process	N/A	GO:0006470	protein dephosphorylation	1	0	0.125688	2	45	98	7166	0.4359	68.44	YOR090C, YPR040W
SL6	Process	N/A	GO:0046395	carboxylic acid catabolic process	1	0	0.125688	2	45	98	7166	0.4332	68.44	YLR027C, YLR058C
SL6	Process	N/A	GO:0051028	mRNA transport	1	0	0.125688	2	45	98	7166	0.4304	68.44	YKR095W, YBR017C
SL6	Process	N/A	GO:0070925	organelle assembly	1	0	0.127101	3	45	198	7166	0.432	69.12	YLR106C, YNL126W, YHR172W
SL6	Process	N/A	GO:0072594	establishment of protein localization to organelle	1	0	0.127526	4	45	309	7166	0.4302	69.26	YBR017C, YAL002W, YJL084C, YKR095W
SL6	Process	N/A	GO:0016054	organic acid catabolic process	1	0	0.127787	2	45	99	7166	0.4291	69.52	YLR058C, YLR027C
SL6	Process	N/A	GO:0030154	cell differentiation	1	0	0.128504	3	45	199	7166	0.4274	69.66	YIL099W, YMR063W, YLR342W
SL6	Process	N/A	GO:0032502	developmental process	1	0	0.133054	4	45	314	7166	0.4362	71.54	YMR063W, YLR342W, YNL138W, YIL099W
SL6	Process	N/A	GO:0048519	negative regulation of biological process	1	0	0.135281	8	45	819	7166	0.4375	72.18	YDR289C, YGL220W, YOR083W, YOR213C, YNL261W, YPR040W, YKR095W, YER176W
SL6	Process	N/A	GO:0050794	regulation of cellular process	1	0	0.137579	14	45	1658	7166	0.4406	73.14	YJL084C, YNL261W, YNL138W, YPR008W, YKR095W, YPR040W, YER176W, YGL220W, YDR289C, YOR083W, YLR342W, YPL160W, YOR213C, YDR485C
SL6	Process	N/A	GO:0051640	organelle localization	1	0	0.138482	3	45	206	7166	0.4425	73.9	YOL018C, YKR095W, YLR106C
SL6	Process	N/A	GO:0044281	small molecule metabolic process	1	0	0.138743	8	45	824	7166	0.4411	74.1	YIL107C, YKL148C, YPL160W, YLR027C, YNL138W, YLR058C, YBR041W, YFR030W
SL6	Process	N/A	GO:0051252	regulation of RNA metabolic process	1	0	0.140847	7	45	695	7166	0.4412	74.56	YKR095W, YDR485C, YOR213C, YGL220W, YNL261W, YOR083W, YPR008W
SL6	Process	N/A	GO:1901362	organic cyclic compound biosynthetic process	1	0	0.143614	10	45	1103	7166	0.4472	76.02	YPR008W, YNL284C-B, YNL138W, YNL261W, YKR095W, YOR083W, YGL220W, YNL230C, YDR485C, YOR213C
SL6	Process	N/A	GO:0044265	cellular macromolecule catabolic process	1	0	0.143723	5	45	444	7166	0.4455	76.18	YER176W, YKR095W, YMR287C, YBR041W, YNL230C
SL6	Process	N/A	GO:0019439	aromatic compound catabolic process	1	0	0.144302	3	45	210	7166	0.444	76.36	YMR287C, YKR095W, YER176W
SL6	Process	N/A	GO:0032197	transposition, RNA-mediated	1	0	0.147042	2	45	108	7166	0.4475	77.42	YNL284C-B, YDR289C
SL6	Process	N/A	GO:0022618	ribonucleoprotein complex assembly	1	0	0.147243	3	45	212	7166	0.4471	77.8	YBR079C, YLR106C, YHR165C
SL6	Process	N/A	GO:0044271	cellular nitrogen compound biosynthetic process	1	0	0.14914	15	45	1826	7166	0.4455	77.96	YLR027C, YDR485C, YOR213C, YPL160W, YBR079C, YNL230C, YGL220W, YOR083W, YJL101C, YKR095W, YER176W, YNL138W, YNL261W, YPR008W, YNL284C-B
SL6	Process	N/A	GO:0000226	microtubule cytoskeleton organization	1	0	0.149218	2	45	109	7166	0.4461	78.52	YHR172W, YNL126W
SL6	Process	N/A	GO:0016051	carbohydrate biosynthetic process	1	0	0.149218	2	45	109	7166	0.4436	78.52	YLR342W, YPR159W
SL6	Process	N/A	GO:0046700	heterocycle catabolic process	1	0	0.150204	3	45	214	7166	0.443	78.86	YER176W, YMR287C, YKR095W
SL6	Process	N/A	GO:0044270	cellular nitrogen compound catabolic process	1	0	0.153186	3	45	216	7166	0.4438	79.44	YMR287C, YKR095W, YER176W
SL6	Process	N/A	GO:0032989	cellular component morphogenesis	1	0	0.153591	2	45	111	7166	0.4432	79.78	YNL138W, YLR342W
SL6	Process	N/A	GO:0030437	ascospore formation	1	0	0.15799	2	45	113	7166	0.4484	81.16	YLR342W, YMR063W
SL6	Process	N/A	GO:0048468	cell development	1	0	0.15799	2	45	113	7166	0.4459	81.16	YLR342W, YMR063W
SL6	Process	N/A	GO:0044283	small molecule biosynthetic process	1	0	0.158535	4	45	336	7166	0.4456	81.54	YLR058C, YLR027C, YFR030W, YBR041W
SL6	Process	N/A	GO:0048878	chemical homeostasis	1	0	0.159206	3	45	220	7166	0.4451	81.9	YPR008W, YEL031W, YGL220W
SL6	Process	N/A	GO:0045934	negative regulation of nucleobase-containing compound metabolic process	1	0	0.159735	4	45	337	7166	0.4434	82.02	YOR083W, YNL261W, YGL220W, YOR213C
SL6	Process	N/A	GO:0032196	transposition	1	0	0.160199	2	45	114	7166	0.4433	82.46	YNL284C-B, YDR289C
SL6	Process	N/A	GO:0033365	protein localization to organelle	1	0	0.161726	5	45	462	7166	0.4436	82.96	YOL018C, YKR095W, YAL002W, YBR017C, YJL084C
SL6	Process	N/A	GO:0015931	nucleobase-containing compound transport	1	0	0.162244	3	45	222	7166	0.4441	83.5	YLR106C, YBR017C, YKR095W
SL6	Process	N/A	GO:0071826	ribonucleoprotein complex subunit organization	1	0	0.16377	3	45	223	7166	0.4443	83.98	YHR165C, YBR079C, YLR106C
SL6	Process	N/A	GO:1901361	organic cyclic compound catabolic process	1	0	0.16377	3	45	223	7166	0.442	83.98	YER176W, YMR287C, YKR095W
SL6	Process	N/A	GO:0051171	regulation of nitrogen compound metabolic process	1	0	0.164942	10	45	1136	7166	0.4435	84.7	YPR008W, YNL261W, YNL138W, YER176W, YKR095W, YPR040W, YOR083W, YGL220W, YOR213C, YDR485C
SL6	Process	N/A	GO:0010605	negative regulation of macromolecule metabolic process	1	0	0.166363	6	45	595	7166	0.4425	84.96	YOR083W, YGL220W, YNL261W, YOR213C, YER176W, YKR095W
SL6	Process	N/A	GO:0019725	cellular homeostasis	1	0	0.166835	3	45	225	7166	0.441	85.12	YGL220W, YEL031W, YPR008W
SL6	Process	N/A	GO:0016071	mRNA metabolic process	1	0	0.168237	4	45	344	7166	0.4423	85.8	YDR289C, YER176W, YHR165C, YKR095W
SL6	Process	N/A	GO:0007017	microtubule-based process	1	0	0.169091	2	45	118	7166	0.4434	86.46	YHR172W, YNL126W
SL6	Process	N/A	GO:0034293	sexual sporulation	1	0	0.169091	2	45	118	7166	0.4411	86.46	YLR342W, YMR063W
SL6	Process	N/A	GO:0043935	sexual sporulation resulting in formation of a cellular spore	1	0	0.169091	2	45	118	7166	0.4389	86.46	YMR063W, YLR342W
SL6	Process	N/A	GO:0044248	cellular catabolic process	1	0	0.173511	8	45	871	7166	0.4426	87.64	YNL230C, YLR027C, YMR287C, YIL099W, YLR058C, YER176W, YKR095W, YBR041W
SL6	Process	N/A	GO:0019222	regulation of metabolic process	1	0	0.174048	11	45	1291	7166	0.4421	87.98	YER176W, YOR090C, YPR040W, YKR095W, YPR008W, YNL138W, YNL261W, YDR485C, YOR213C, YOR083W, YGL220W
SL6	Process	N/A	GO:0006325	chromatin organization	1	0	0.179408	4	45	353	7166	0.4479	89.58	YNL261W, YKR095W, YOR213C, YDR485C
SL6	Process	N/A	GO:0000956	nuclear-transcribed mRNA catabolic process	1	0	0.180326	2	45	123	7166	0.4489	90.22	YKR095W, YER176W
SL6	Process	N/A	GO:2000112	regulation of cellular macromolecule biosynthetic process	1	0	0.180609	8	45	880	7166	0.4471	90.32	YGL220W, YOR083W, YOR213C, YDR485C, YNL261W, YPR008W, YKR095W, YER176W
SL6	Process	N/A	GO:0071840	cellular component organization or biogenesis	1	0	0.181847	19	45	2487	7166	0.447	90.74	YLR106C, YNL126W, YDR485C, YJL084C, YNL261W, YNL138W, YKR095W, YPL024W, YHR165C, YER176W, YGL220W, YBR017C, YBR079C, YOR083W, YLR342W, YPR159W, YOR213C, YHR172W, YOL018C
SL6	Process	N/A	GO:0006974	cellular response to DNA damage stimulus	1	0	0.181925	4	45	355	7166	0.4457	90.92	YBR223C, YKR095W, YPL024W, YDR289C
SL6	Process	N/A	GO:0071822	protein complex subunit organization	1	0	0.181925	4	45	355	7166	0.4435	90.92	YHR172W, YNL126W, YNL138W, YER176W
SL6	Process	N/A	GO:0071426	ribonucleoprotein complex export from nucleus	1	0	0.184853	2	45	125	7166	0.4462	91.92	YLR106C, YKR095W
SL6	Process	N/A	GO:0022414	reproductive process	1	0	0.184944	5	45	484	7166	0.4447	92.06	YNL126W, YMR063W, YHR172W, YLR342W, YPL024W
SL6	Process	N/A	GO:0051169	nuclear transport	1	0	0.187123	2	45	126	7166	0.4466	92.9	YKR095W, YLR106C
SL6	Process	N/A	GO:0080090	regulation of primary metabolic process	1	0	0.188543	10	45	1170	7166	0.4472	93.46	YGL220W, YOR083W, YOR213C, YDR485C, YNL261W, YNL138W, YPR008W, YKR095W, YPR040W, YER176W
SL6	Process	N/A	GO:0071166	ribonucleoprotein complex localization	1	0	0.189397	2	45	127	7166	0.4475	93.98	YKR095W, YLR106C
SL6	Process	N/A	GO:0010556	regulation of macromolecule biosynthetic process	1	0	0.191917	8	45	894	7166	0.448	94.52	YDR485C, YOR213C, YOR083W, YGL220W, YER176W, YKR095W, YPR008W, YNL261W
SL6	Process	N/A	GO:0035556	intracellular signal transduction	1	0	0.191957	3	45	241	7166	0.4462	94.6	YPL160W, YPR040W, YNL138W
SL6	Process	N/A	GO:0051128	regulation of cellular component organization	1	0	0.197014	5	45	495	7166	0.4486	95.56	YER176W, YNL261W, YJL084C, YNL138W, YLR342W
SL6	Process	N/A	GO:0022607	cellular component assembly	1	0	0.197688	8	45	901	7166	0.4477	95.8	YNL126W, YGL220W, YLR106C, YBR079C, YHR165C, YHR172W, YNL261W, YNL138W
SL6	Process	N/A	GO:0051276	chromosome organization	1	0	0.197817	6	45	628	7166	0.446	95.88	YPL024W, YKR095W, YDR485C, YER176W, YOR213C, YNL261W
SL6	Process	N/A	GO:0006979	response to oxidative stress	1	0	0.200827	2	45	132	7166	0.4499	97.18	YMR074C, YJL101C
SL6	Process	N/A	GO:0009892	negative regulation of metabolic process	1	0	0.201783	6	45	632	7166	0.4485	97.32	YOR213C, YER176W, YKR095W, YOR083W, YGL220W, YNL261W
SL6	Process	N/A	GO:0043623	cellular protein complex assembly	1	0	0.204876	3	45	249	7166	0.4483	97.74	YHR172W, YNL138W, YNL126W
SL6	Process	N/A	GO:1903047	mitotic cell cycle process	1	0	0.205116	4	45	373	7166	0.4469	97.88	YOR083W, YBR017C, YNL126W, YPL024W
SL6	Process	N/A	GO:0000003	reproduction	1	0	0.2071	5	45	504	7166	0.4484	98.64	YPL024W, YNL126W, YMR063W, YHR172W, YLR342W
SL6	Process	N/A	GO:1901135	carbohydrate derivative metabolic process	1	0	0.207748	4	45	375	7166	0.4476	98.92	YOL018C, YIL107C, YNL138W, YKL148C
SL6	Process	N/A	GO:0031323	regulation of cellular metabolic process	1	0	0.210655	10	45	1200	7166	0.4522	100.38	YOR213C, YDR485C, YGL220W, YOR083W, YKR095W, YPR040W, YER176W, YNL261W, YNL138W, YPR008W
SL6	Process	N/A	GO:0006402	mRNA catabolic process	1	0	0.214652	2	45	138	7166	0.4574	102	YKR095W, YER176W
SL6	Process	N/A	GO:0050790	regulation of catalytic activity	1	0	0.217043	4	45	382	7166	0.4583	102.66	YPL024W, YOR090C, YPR040W, YNL138W
SL6	Process	N/A	GO:0009150	purine ribonucleotide metabolic process	1	0	0.219283	2	45	140	7166	0.4621	103.98	YNL138W, YKL148C
SL6	Process	N/A	GO:0072665	protein localization to vacuole	1	0	0.219283	2	45	140	7166	0.4601	103.98	YAL002W, YOL018C
SL6	Process	N/A	GO:0048518	positive regulation of biological process	1	0	0.220478	7	45	788	7166	0.4589	104.18	YNL138W, YJL084C, YLR342W, YOR083W, YPR008W, YOR090C, YKR095W
SL6	Process	N/A	GO:0017038	protein import	1	0	0.221602	2	45	141	7166	0.4616	105.24	YKR095W, YBR017C
SL6	Process	N/A	GO:0009966	regulation of signal transduction	1	0	0.223924	2	45	142	7166	0.4616	105.7	YPR040W, YPL160W
SL6	Process	N/A	GO:0051186	cofactor metabolic process	1	0	0.226298	3	45	262	7166	0.4626	106.4	YLR058C, YJL101C, YGL220W
SL6	Process	N/A	GO:0042493	response to drug	1	0	0.228573	2	45	144	7166	0.4646	107.32	YMR074C, YJL101C
SL6	Process	N/A	GO:0051188	cofactor biosynthetic process	1	0	0.228573	2	45	144	7166	0.4626	107.32	YGL220W, YJL101C
SL6	Process	N/A	GO:0010468	regulation of gene expression	1	0	0.232078	8	45	941	7166	0.4675	108.92	YOR213C, YDR485C, YGL220W, YOR083W, YKR095W, YER176W, YNL261W, YPR008W
SL6	Process	N/A	GO:0071103	DNA conformation change	1	0	0.23323	2	45	146	7166	0.4679	109.48	YER176W, YPL024W
SL6	Process	N/A	GO:0006996	organelle organization	1	0	0.233532	12	45	1522	7166	0.4667	109.68	YKR095W, YPL024W, YOL018C, YER176W, YNL261W, YNL138W, YHR172W, YOR213C, YDR485C, YLR106C, YNL126W, YBR017C
SL6	Process	N/A	GO:0007034	vacuolar transport	1	0	0.23556	2	45	147	7166	0.4668	110.16	YOL018C, YAL002W
SL6	Process	N/A	GO:0022413	reproductive process in single-celled organism	1	0	0.23556	2	45	147	7166	0.4648	110.16	YLR342W, YMR063W
SL6	Process	N/A	GO:2000113	negative regulation of cellular macromolecule biosynthetic process	1	0	0.235981	4	45	396	7166	0.4647	110.6	YNL261W, YGL220W, YOR083W, YOR213C
SL6	Process	N/A	GO:0010646	regulation of cell communication	1	0	0.237893	2	45	148	7166	0.4662	111.42	YPL160W, YPR040W
SL6	Process	N/A	GO:0017144	drug metabolic process	1	0	0.238021	3	45	269	7166	0.4655	111.72	YLR058C, YFR030W, YKL148C
SL6	Process	N/A	GO:0006913	nucleocytoplasmic transport	1	0	0.240227	2	45	149	7166	0.4671	112.58	YKR095W, YBR017C
SL6	Process	N/A	GO:0010558	negative regulation of macromolecule biosynthetic process	1	0	0.24147	4	45	400	7166	0.466	112.78	YNL261W, YGL220W, YOR083W, YOR213C
SL6	Process	N/A	GO:0006163	purine nucleotide metabolic process	1	0	0.242562	2	45	150	7166	0.4665	113.36	YNL138W, YKL148C
SL6	Process	N/A	GO:0023051	regulation of signaling	1	0	0.242562	2	45	150	7166	0.4646	113.36	YPL160W, YPR040W
SL6	Process	N/A	GO:0044282	small molecule catabolic process	1	0	0.242562	2	45	150	7166	0.4627	113.36	YLR058C, YLR027C
SL6	Process	N/A	GO:0007010	cytoskeleton organization	1	0	0.243081	3	45	272	7166	0.4612	113.46	YNL138W, YNL126W, YHR172W
SL6	Process	N/A	GO:0006342	chromatin silencing	1	0	0.247237	2	45	152	7166	0.4631	114.38	YOR213C, YNL261W
SL6	Process	N/A	GO:0045814	negative regulation of gene expression, epigenetic	1	0	0.247237	2	45	152	7166	0.4612	114.38	YNL261W, YOR213C
SL6	Process	N/A	GO:0009056	catabolic process	1	0	0.251011	8	45	962	7166	0.4656	115.94	YER176W, YLR058C, YIL099W, YBR041W, YKR095W, YNL230C, YLR027C, YMR287C
SL6	Process	N/A	GO:0009259	ribonucleotide metabolic process	1	0	0.254256	2	45	155	7166	0.4678	116.96	YKL148C, YNL138W
SL6	Process	N/A	GO:0040029	regulation of gene expression, epigenetic	1	0	0.254256	2	45	155	7166	0.466	116.96	YOR213C, YNL261W
SL6	Process	N/A	GO:0034645	cellular macromolecule biosynthetic process	1	0	0.254992	14	45	1850	7166	0.4658	117.38	YKR095W, YER176W, YNL261W, YNL284C-B, YPR008W, YDR485C, YOR213C, YPL160W, YBR079C, YNL230C, YGL220W, YLR342W, YPR159W, YOR083W
SL6	Process	N/A	GO:0065009	regulation of molecular function	1	0	0.255329	4	45	410	7166	0.4653	117.72	YPL024W, YOR090C, YPR040W, YNL138W
SL6	Process	N/A	GO:0006259	DNA metabolic process	1	0	0.263633	5	45	552	7166	0.4743	120.46	YPL024W, YKR095W, YBR223C, YNL261W, YNL284C-B
SL6	Process	N/A	GO:0015031	protein transport	1	0	0.264653	6	45	692	7166	0.4729	120.6	YLR106C, YJL084C, YAL002W, YBR017C, YOL018C, YKR095W
SL6	Process	N/A	GO:0003006	developmental process involved in reproduction	1	0	0.265969	2	45	160	7166	0.4748	121.54	YLR342W, YMR063W
SL6	Process	N/A	GO:0016458	gene silencing	1	0	0.265969	2	45	160	7166	0.4729	121.54	YOR213C, YNL261W
SL6	Process	N/A	GO:0022411	cellular component disassembly	1	0	0.265969	2	45	160	7166	0.4711	121.54	YNL138W, YER176W
SL6	Process	N/A	GO:0009059	macromolecule biosynthetic process	1	0	0.266383	14	45	1866	7166	0.4695	121.6	YLR342W, YPR159W, YOR083W, YBR079C, YGL220W, YNL230C, YDR485C, YOR213C, YPL160W, YPR008W, YNL284C-B, YNL261W, YER176W, YKR095W
SL6	Process	N/A	GO:0006950	response to stress	1	0	0.270225	7	45	839	7166	0.4693	122.02	YKR095W, YJL101C, YPL024W, YMR074C, YBR223C, YDR289C, YPR008W
SL6	Process	N/A	GO:0015980	energy derivation by oxidation of organic compounds	1	0	0.270657	2	45	162	7166	0.468	122.14	YKL148C, YIL099W
SL6	Process	N/A	GO:0048523	negative regulation of cellular process	1	0	0.274551	6	45	701	7166	0.4704	123.24	YOR213C, YPR040W, YOR083W, YDR289C, YNL261W, YGL220W
SL6	Process	N/A	GO:0090305	nucleic acid phosphodiester bond hydrolysis	1	0	0.275523	3	45	291	7166	0.4706	123.78	YNL284C-B, YBR223C, YMR287C
SL6	Process	N/A	GO:0015833	peptide transport	1	0	0.275657	6	45	702	7166	0.4694	123.92	YLR106C, YJL084C, YAL002W, YBR017C, YOL018C, YKR095W
SL6	Process	N/A	GO:0009890	negative regulation of biosynthetic process	1	0	0.27644	4	45	425	7166	0.4687	124.2	YOR213C, YGL220W, YNL261W, YOR083W
SL6	Process	N/A	GO:0031327	negative regulation of cellular biosynthetic process	1	0	0.27644	4	45	425	7166	0.4669	124.2	YOR083W, YNL261W, YGL220W, YOR213C
SL6	Process	N/A	GO:0048285	organelle fission	1	0	0.277246	3	45	292	7166	0.4665	124.56	YNL138W, YBR017C, YPL024W
SL6	Process	N/A	GO:0016311	dephosphorylation	1	0	0.282375	2	45	167	7166	0.4735	126.9	YOR090C, YPR040W
SL6	Process	N/A	GO:0006461	protein complex assembly	1	0	0.282424	3	45	295	7166	0.4745	127.64	YHR172W, YNL138W, YNL126W
SL6	Process	N/A	GO:0070271	protein complex biogenesis	1	0	0.282424	3	45	295	7166	0.4727	127.64	YNL126W, YNL138W, YHR172W
SL6	Process	N/A	GO:0072521	purine-containing compound metabolic process	1	0	0.289403	2	45	170	7166	0.4811	130.38	YKL148C, YNL138W
SL6	Process	N/A	GO:0042886	amide transport	1	0	0.290142	6	45	715	7166	0.4805	130.7	YBR017C, YAL002W, YLR106C, YJL084C, YKR095W, YOL018C
SL6	Process	N/A	GO:0019637	organophosphate metabolic process	1	0	0.293558	4	45	437	7166	0.4823	131.68	YKL148C, YNL138W, YIL107C, YOL018C
SL6	Process	N/A	GO:0140014	mitotic nuclear division	1	0	0.294085	2	45	172	7166	0.4827	132.26	YBR017C, YPL024W
SL6	Process	N/A	GO:0045184	establishment of protein localization	1	0	0.295762	6	45	720	7166	0.4825	132.7	YOL018C, YKR095W, YBR017C, YAL002W, YLR106C, YJL084C
SL6	Process	N/A	GO:0019693	ribose phosphate metabolic process	1	0	0.301102	2	45	175	7166	0.4854	133.98	YKL148C, YNL138W
SL6	Process	N/A	GO:0016192	vesicle-mediated transport	1	0	0.306504	4	45	446	7166	0.4873	134.98	YAL002W, YJL084C, YLR342W, YOL018C
SL6	Process	N/A	GO:0032787	monocarboxylic acid metabolic process	1	0	0.30811	2	45	178	7166	0.4884	135.78	YBR041W, YLR027C
SL6	Process	N/A	GO:0006886	intracellular protein transport	1	0	0.320974	4	45	456	7166	0.4994	139.34	YAL002W, YLR106C, YOL018C, YKR095W
SL6	Process	N/A	GO:0044772	mitotic cell cycle phase transition	1	0	0.32209	2	45	184	7166	0.5024	140.66	YOR083W, YBR017C
SL6	Process	N/A	GO:0071824	protein-DNA complex subunit organization	1	0	0.32209	2	45	184	7166	0.5006	140.66	YDR485C, YNL261W
SL6	Process	N/A	GO:0044770	cell cycle phase transition	1	0	0.324414	2	45	185	7166	0.5002	141.06	YBR017C, YOR083W
SL6	Process	N/A	GO:0034613	cellular protein localization	1	0	0.328817	6	45	749	7166	0.5006	141.66	YLR106C, YJL084C, YAL002W, YBR017C, YKR095W, YOL018C
SL6	Process	N/A	GO:0048522	positive regulation of cellular process	1	0	0.34384	6	45	762	7166	0.5106	145	YKR095W, YPR008W, YOR083W, YLR342W, YJL084C, YNL138W
SL6	Process	N/A	GO:0060255	regulation of macromolecule metabolic process	1	0	0.34647	9	45	1211	7166	0.5116	145.82	YNL261W, YPR008W, YKR095W, YPR040W, YER176W, YGL220W, YOR083W, YOR213C, YDR485C
SL6	Process	N/A	GO:0070727	cellular macromolecule localization	1	0	0.35779	6	45	774	7166	0.5206	148.9	YLR106C, YJL084C, YBR017C, YAL002W, YKR095W, YOL018C
SL6	Process	N/A	GO:0032505	reproduction of a single-celled organism	1	0	0.359032	2	45	200	7166	0.5198	149.18	YLR342W, YMR063W
SL6	Process	N/A	GO:0010467	gene expression	1	0	0.363603	15	45	2148	7166	0.5202	149.82	YER176W, YHR165C, YKR095W, YGR147C, YPR008W, YNL261W, YDR485C, YPL160W, YOR213C, YOR083W, YBR079C, YDR289C, YNL230C, YGL220W, YLR106C
SL6	Process	N/A	GO:0044087	regulation of cellular component biogenesis	1	0	0.363607	2	45	202	7166	0.5192	150.04	YNL138W, YLR106C
SL6	Process	N/A	GO:0090501	RNA phosphodiester bond hydrolysis	1	0	0.365889	2	45	203	7166	0.5197	150.7	YNL284C-B, YMR287C
SL6	Process	N/A	GO:1901564	organonitrogen compound metabolic process	1	0	0.367167	17	45	2463	7166	0.5197	151.22	YLR027C, YOR213C, YPL160W, YBR079C, YOR090C, YFR030W, YOL018C, YNL284C-B, YKL148C, YNL230C, YBR041W, YJL101C, YPR040W, YLR058C, YER176W, YNL138W, YGR147C
SL6	Process	N/A	GO:0048583	regulation of response to stimulus	1	0	0.370447	2	45	205	7166	0.5214	152.26	YPL160W, YPR040W
SL6	Process	N/A	GO:0033554	cellular response to stress	1	0	0.370632	6	45	785	7166	0.5208	152.58	YPL024W, YKR095W, YBR223C, YMR074C, YDR289C, YPR008W
SL6	Process	N/A	GO:0042592	homeostatic process	1	0	0.371193	3	45	346	7166	0.5201	152.9	YEL031W, YPR008W, YGL220W
SL6	Process	N/A	GO:0043085	positive regulation of catalytic activity	1	0	0.372721	2	45	206	7166	0.523	154.28	YPL024W, YOR090C
SL6	Process	N/A	GO:0046907	intracellular transport	1	0	0.373571	5	45	639	7166	0.5216	154.4	YKR095W, YOL018C, YJL084C, YLR106C, YAL002W
SL6	Process	N/A	GO:0051172	negative regulation of nitrogen compound metabolic process	1	0	0.374941	4	45	493	7166	0.5215	154.9	YOR213C, YNL261W, YGL220W, YOR083W
SL6	Process	N/A	GO:0006091	generation of precursor metabolites and energy	1	0	0.379525	2	45	209	7166	0.525	156.44	YKL148C, YIL099W
SL6	Process	N/A	GO:0007165	signal transduction	1	0	0.381609	3	45	352	7166	0.5243	156.76	YNL138W, YPR040W, YPL160W
SL6	Process	N/A	GO:0071702	organic substance transport	1	0	0.388499	7	45	951	7166	0.5313	159.4	YOL018C, YBR041W, YKR095W, YBR017C, YAL002W, YJL084C, YLR106C
SL6	Process	N/A	GO:0023052	signaling	1	0	0.395448	3	45	360	7166	0.5369	161.6	YNL138W, YPL160W, YPR040W
SL6	Process	N/A	GO:0019220	regulation of phosphate metabolic process	1	0	0.397526	2	45	217	7166	0.5372	162.22	YNL138W, YPR040W
SL6	Process	N/A	GO:0051174	regulation of phosphorus metabolic process	1	0	0.397526	2	45	217	7166	0.5354	162.22	YNL138W, YPR040W
SL6	Process	N/A	GO:0006397	mRNA processing	1	0	0.406443	2	45	221	7166	0.5378	163.5	YHR165C, YDR289C
SL6	Process	N/A	GO:0044093	positive regulation of molecular function	1	0	0.408663	2	45	222	7166	0.5394	164.52	YPL024W, YOR090C
SL6	Process	N/A	GO:0006796	phosphate-containing compound metabolic process	1	0	0.417535	6	45	825	7166	0.5442	166.52	YOL018C, YPR040W, YOR090C, YIL107C, YNL138W, YKL148C
SL6	Process	N/A	GO:0031324	negative regulation of cellular metabolic process	1	0	0.418665	4	45	523	7166	0.5436	166.9	YOR083W, YGL220W, YNL261W, YOR213C
SL6	Process	N/A	GO:0051649	establishment of localization in cell	1	0	0.425138	5	45	679	7166	0.5468	168.4	YJL084C, YLR106C, YAL002W, YOL018C, YKR095W
SL6	Process	N/A	GO:0019953	sexual reproduction	1	0	0.434998	2	45	234	7166	0.5534	171	YMR063W, YLR342W
SL6	Process	N/A	GO:0044703	multi-organism reproductive process	1	0	0.434998	2	45	234	7166	0.5516	171	YMR063W, YLR342W
SL6	Process	N/A	GO:0071852	fungal-type cell wall organization or biogenesis	1	0	0.437166	2	45	235	7166	0.5511	171.4	YPR159W, YLR342W
SL6	Process	N/A	GO:0009117	nucleotide metabolic process	1	0	0.445796	2	45	239	7166	0.5534	172.66	YNL138W, YKL148C
SL6	Process	N/A	GO:0071705	nitrogen compound transport	1	0	0.44914	6	45	852	7166	0.5532	173.14	YAL002W, YBR017C, YLR106C, YJL084C, YKR095W, YOL018C
SL6	Process	N/A	GO:0033036	macromolecule localization	1	0	0.44939	7	45	1007	7166	0.5522	173.38	YAL002W, YBR017C, YLR106C, YJL084C, YOL018C, YBR041W, YKR095W
SL6	Process	N/A	GO:0006366	transcription by RNA polymerase II	1	0	0.454686	4	45	548	7166	0.5546	174.7	YNL230C, YGL220W, YPR008W, YKR095W
SL6	Process	N/A	GO:0006793	phosphorus metabolic process	1	0	0.454969	6	45	857	7166	0.5536	174.94	YOR090C, YPR040W, YOL018C, YKL148C, YNL138W, YIL107C
SL6	Process	N/A	GO:0070887	cellular response to chemical stimulus	1	0	0.456688	3	45	396	7166	0.5547	175.84	YGL220W, YMR074C, YLR058C
SL6	Process	N/A	GO:0044085	cellular component biogenesis	1	0	0.458425	9	45	1327	7166	0.554	176.16	YBR079C, YNL126W, YGL220W, YLR106C, YLR342W, YNL138W, YNL261W, YHR172W, YHR165C
SL6	Process	N/A	GO:0006753	nucleoside phosphate metabolic process	1	0	0.460728	2	45	246	7166	0.5539	176.68	YNL138W, YKL148C
SL6	Process	N/A	GO:0018193	peptidyl-amino acid modification	1	0	0.473349	2	45	252	7166	0.5628	180.08	YGR147C, YOR213C
SL6	Process	N/A	GO:0045229	external encapsulating structure organization	1	0	0.473349	2	45	252	7166	0.561	180.08	YPR159W, YLR342W
SL6	Process	N/A	GO:0071555	cell wall organization	1	0	0.473349	2	45	252	7166	0.5593	180.08	YPR159W, YLR342W
SL6	Process	N/A	GO:1901565	organonitrogen compound catabolic process	1	0	0.47824	3	45	409	7166	0.5606	181.06	YBR041W, YLR058C, YNL230C
SL6	Process	N/A	GO:0006810	transport	1	0	0.484549	9	45	1354	7166	0.5632	182.48	YLR342W, YLR106C, YBR017C, YEL031W, YJL084C, YAL002W, YOL018C, YKR095W, YBR041W
SL6	Process	N/A	GO:0043603	cellular amide metabolic process	1	0	0.488543	6	45	886	7166	0.5638	183.24	YER176W, YLR027C, YLR058C, YPL160W, YJL101C, YBR079C
SL6	Process	N/A	GO:0051603	proteolysis involved in cellular protein catabolic process	1	0	0.494004	2	45	262	7166	0.5666	184.7	YBR041W, YNL230C
SL6	Process	N/A	GO:0051704	multi-organism process	1	0	0.496042	2	45	263	7166	0.5657	184.98	YMR063W, YLR342W
SL6	Process	N/A	GO:0042221	response to chemical	1	0	0.508131	4	45	586	7166	0.573	187.94	YGL220W, YMR074C, YLR058C, YJL101C
SL6	Process	N/A	GO:0061024	membrane organization	1	0	0.508169	2	45	269	7166	0.5729	188.48	YOL018C, YKR095W
SL6	Process	N/A	GO:0008104	protein localization	1	0	0.515921	6	45	910	7166	0.5765	190.26	YKR095W, YOL018C, YAL002W, YBR017C, YLR106C, YJL084C
SL6	Process	N/A	GO:0006508	proteolysis	1	0	0.518615	3	45	434	7166	0.5765	190.82	YBR041W, YNL284C-B, YNL230C
SL6	Process	N/A	GO:1903046	meiotic cell cycle process	1	0	0.520113	2	45	275	7166	0.5775	191.74	YMR063W, YLR342W
SL6	Process	N/A	GO:0000280	nuclear division	1	0	0.529925	2	45	280	7166	0.5825	193.96	YBR017C, YPL024W
SL6	Process	N/A	GO:0055086	nucleobase-containing small molecule metabolic process	1	0	0.529925	2	45	280	7166	0.5807	193.96	YKL148C, YNL138W
SL6	Process	N/A	GO:0051234	establishment of localization	1	0	0.531376	9	45	1403	7166	0.5799	194.28	YBR041W, YKR095W, YOL018C, YAL002W, YJL084C, YEL031W, YBR017C, YLR106C, YLR342W
SL6	Process	N/A	GO:0044257	cellular protein catabolic process	1	0	0.53768	2	45	284	7166	0.5833	196	YNL230C, YBR041W
SL6	Process	N/A	GO:0030163	protein catabolic process	1	0	0.558568	2	45	295	7166	0.5983	201.62	YNL230C, YBR041W
SL6	Process	N/A	GO:0055114	oxidation-reduction process	1	0	0.561904	3	45	462	7166	0.5999	202.78	YFR030W, YIL099W, YKL148C
SL6	Process	N/A	GO:0007154	cell communication	1	0	0.564911	3	45	464	7166	0.5996	203.26	YNL138W, YPL160W, YPR040W
SL6	Process	N/A	GO:0071554	cell wall organization or biogenesis	1	0	0.566003	2	45	299	7166	0.5987	203.56	YPR159W, YLR342W
SL6	Process	N/A	GO:0006281	DNA repair	1	0	0.575174	2	45	304	7166	0.6033	205.72	YKR095W, YBR223C
SL6	Process	N/A	GO:1901566	organonitrogen compound biosynthetic process	1	0	0.5834	8	45	1297	7166	0.6053	207	YJL101C, YFR030W, YER176W, YLR058C, YNL138W, YLR027C, YPL160W, YBR079C
SL6	Process	N/A	GO:0006357	regulation of transcription by RNA polymerase II	1	0	0.598624	3	45	487	7166	0.6125	210.1	YKR095W, YGL220W, YPR008W
SL6	Process	N/A	GO:0045944	positive regulation of transcription by RNA polymerase II	1	0	0.601869	2	45	319	7166	0.6127	210.78	YKR095W, YPR008W
SL6	Process	N/A	GO:0051641	cellular localization	1	0	0.603165	6	45	990	7166	0.6124	211.28	YOL018C, YKR095W, YJL084C, YLR106C, YAL002W, YBR017C
SL6	Process	N/A	GO:0044255	cellular lipid metabolic process	1	0	0.60706	2	45	322	7166	0.6137	212.34	YBR041W, YOL018C
SL6	Process	N/A	GO:0043604	amide biosynthetic process	1	0	0.607989	5	45	829	7166	0.6131	212.74	YBR079C, YJL101C, YPL160W, YER176W, YLR027C
SL6	Process	N/A	GO:0006629	lipid metabolic process	1	0	0.643617	2	45	344	7166	0.6275	218.36	YOL018C, YBR041W
SL6	Process	N/A	GO:0006464	cellular protein modification process	1	0	0.648227	5	45	866	7166	0.6308	220.14	YOR213C, YPR040W, YOR090C, YGR147C, YNL230C
SL6	Process	N/A	GO:0036211	protein modification process	1	0	0.648227	5	45	866	7166	0.629	220.14	YOR213C, YPR040W, YOR090C, YGR147C, YNL230C
SL6	Process	N/A	GO:0033043	regulation of organelle organization	1	0	0.670054	2	45	361	7166	0.6393	224.38	YNL138W, YNL261W
SL6	Process	N/A	GO:0045893	positive regulation of transcription, DNA-templated	1	0	0.679012	2	45	367	7166	0.6414	225.76	YKR095W, YPR008W
SL6	Process	N/A	GO:1902680	positive regulation of RNA biosynthetic process	1	0	0.68922	2	45	374	7166	0.6438	227.26	YKR095W, YPR008W
SL6	Process	N/A	GO:1903508	positive regulation of nucleic acid-templated transcription	1	0	0.68922	2	45	374	7166	0.642	227.26	YKR095W, YPR008W
SL6	Process	N/A	GO:0051179	localization	1	0	0.70787	9	45	1607	7166	0.647	229.68	YEL031W, YJL084C, YAL002W, YOL018C, YKR095W, YBR041W, YLR342W, YLR106C, YBR017C
SL6	Process	N/A	GO:0051254	positive regulation of RNA metabolic process	1	0	0.716968	2	45	394	7166	0.6493	231.14	YPR008W, YKR095W
SL6	Process	N/A	GO:0006811	ion transport	1	0	0.719629	2	45	396	7166	0.6496	231.9	YBR041W, YEL031W
SL6	Process	N/A	GO:0016310	phosphorylation	1	0	0.72749	2	45	402	7166	0.6538	234.06	YKL148C, YIL107C
SL6	Process	N/A	GO:0022613	ribonucleoprotein complex biogenesis	1	0	0.729714	3	45	591	7166	0.653	234.44	YHR165C, YBR079C, YLR106C
SL6	Process	N/A	GO:0043043	peptide biosynthetic process	1	0	0.741904	4	45	785	7166	0.6598	237.52	YPL160W, YER176W, YJL101C, YBR079C
SL6	Process	N/A	GO:0045935	positive regulation of nucleobase-containing compound metabolic process	1	0	0.753593	2	45	423	7166	0.6635	239.54	YKR095W, YPR008W
SL6	Process	N/A	GO:0009893	positive regulation of metabolic process	1	0	0.754892	3	45	615	7166	0.6623	239.74	YPR008W, YOR090C, YKR095W
SL6	Process	N/A	GO:0032268	regulation of cellular protein metabolic process	1	0	0.765272	2	45	433	7166	0.6658	241.68	YER176W, YPR040W
SL6	Process	N/A	GO:0010628	positive regulation of gene expression	1	0	0.766414	2	45	434	7166	0.6661	242.46	YPR008W, YKR095W
SL6	Process	N/A	GO:0006518	peptide metabolic process	1	0	0.770731	4	45	817	7166	0.6667	243.36	YER176W, YPL160W, YJL101C, YBR079C
SL6	Process	N/A	GO:0010557	positive regulation of macromolecule biosynthetic process	1	0	0.770935	2	45	438	7166	0.6656	243.62	YKR095W, YPR008W
SL6	Process	N/A	GO:0051246	regulation of protein metabolic process	1	0	0.776482	2	45	443	7166	0.6667	244.68	YPR040W, YER176W
SL6	Process	N/A	GO:0031328	positive regulation of cellular biosynthetic process	1	0	0.789333	2	45	455	7166	0.6747	248.28	YPR008W, YKR095W
SL6	Process	N/A	GO:0019538	protein metabolic process	1	0	0.789997	10	45	1896	7166	0.6732	248.4	YBR041W, YPR040W, YOR090C, YER176W, YGR147C, YNL284C-B, YOR213C, YPL160W, YNL230C, YBR079C
SL6	Process	N/A	GO:0009891	positive regulation of biosynthetic process	1	0	0.790375	2	45	456	7166	0.6736	249.24	YPR008W, YKR095W
SL6	Process	N/A	GO:0006396	RNA processing	1	0	0.79804	3	45	661	7166	0.6739	250	YHR165C, YDR289C, YLR106C
SL6	Process	N/A	GO:0043412	macromolecule modification	1	0	0.798682	5	45	1035	7166	0.6732	250.42	YGR147C, YNL230C, YOR213C, YPR040W, YOR090C
SL6	Process	N/A	GO:0044267	cellular protein metabolic process	1	0	0.815265	9	45	1768	7166	0.6775	252.72	YGR147C, YPR040W, YBR041W, YOR090C, YER176W, YBR079C, YNL230C, YPL160W, YOR213C
SL6	Process	N/A	GO:0010604	positive regulation of macromolecule metabolic process	1	0	0.882213	2	45	568	7166	0.7024	262.7	YPR008W, YKR095W
SL6	Process	N/A	GO:0051173	positive regulation of nitrogen compound metabolic process	1	0	0.882213	2	45	568	7166	0.7005	262.7	YKR095W, YPR008W
SL6	Process	N/A	GO:0006412	translation	1	0	0.882336	3	45	781	7166	0.6991	262.86	YBR079C, YPL160W, YER176W
SL6	Process	N/A	GO:0034660	ncRNA metabolic process	1	0	0.898629	2	45	596	7166	0.7047	265.66	YLR106C, YPL160W
SL6	Process	N/A	GO:0031325	positive regulation of cellular metabolic process	1	0	0.903448	2	45	605	7166	0.7048	266.4	YPR008W, YKR095W
SL6	Process	N/A	GO:0008150	biological_process	1	0	0.999775	3	45	1828	7166	0.7408	280.78	YPL024W, YPR040W, YJL101C, YFR041C, YLR058C, YHR165C, YNL261W, YJL084C, YGR147C, YDR485C, YER080W, YKL148C, YIL107C, YOR090C, YAL002W, YHR172W, YNL284C-B, YMR287C, YPL160W, YBR017C, YDR289C, YBR079C, YGL220W, YLR342W, YPR159W, YMR063W, YBR041W, YKR095W, YER176W, YMR074C, YNL212W, YNL138W, YEL031W, YPR008W, YBR223C, YNL230C, YNL126W, YLR106C, YPL247C, YFR030W, YOL018C, YIL099W, YLR027C, YOR213C, Y…
SL7	Function	N/A	GO:0015036	disulfide oxidoreductase activity	0.0724476	1.13998	0.000872863	3	49	28	7166	0.38	0.38	YFR016C, YML019W, YGR154C
SL7	Function	N/A	GO:0016667	oxidoreductase activity, acting on a sulfur group of donors	0.206274	0.685556	0.00248523	3	49	40	7166	0.44	0.88	YFR016C, YML019W, YGR154C
SL7	Function	N/A	GO:0008144	drug binding	0.294374	0.531101	0.00354667	12	49	744	7166	0.3667	1.1	YLL034C, YLR419W, YBR059C, YPL155C, YJR059W, YLL048C, YKL101W, YLR143W, YLR058C, YHL035C, YFR031C, YNL250W
SL7	Function	N/A	GO:0035639	purine ribonucleoside triphosphate binding	0.374051	0.427069	0.00450664	12	49	766	7166	0.305	1.22	YKL101W, YLR143W, YJR059W, YLL048C, YPL155C, YLR419W, YBR059C, YLL034C, YLR069C, YFR031C, YNL250W, YHL035C
SL7	Function	N/A	GO:0005524	ATP binding	0.377469	0.423119	0.00454782	11	49	667	7166	0.248	1.24	YHL035C, YFR031C, YNL250W, YLL034C, YLR419W, YBR059C, YLL048C, YJR059W, YPL155C, YLR143W, YKL101W
SL7	Function	N/A	GO:0032555	purine ribonucleotide binding	0.394408	0.404055	0.0047519	12	49	771	7166	0.2067	1.24	YLR069C, YNL250W, YFR031C, YHL035C, YJR059W, YLL048C, YPL155C, YKL101W, YLR143W, YLL034C, YLR419W, YBR059C
SL7	Function	N/A	GO:0032559	adenyl ribonucleotide binding	0.399607	0.398367	0.00481454	11	49	672	7166	0.1771	1.24	YLL048C, YJR059W, YPL155C, YKL101W, YLR143W, YLL034C, YLR419W, YBR059C, YNL250W, YFR031C, YHL035C
SL7	Function	N/A	GO:0017076	purine nucleotide binding	0.415655	0.381267	0.00500789	12	49	776	7166	0.1575	1.26	YPL155C, YJR059W, YLL048C, YKL101W, YLR143W, YLL034C, YBR059C, YLR419W, YFR031C, YNL250W, YLR069C, YHL035C
SL7	Function	N/A	GO:0030554	adenyl nucleotide binding	0.418059	0.378762	0.00503686	11	49	676	7166	0.14	1.26	YLL034C, YBR059C, YLR419W, YPL155C, YJR059W, YLL048C, YKL101W, YLR143W, YHL035C, YNL250W, YFR031C
SL7	Function	N/A	GO:0032553	ribonucleotide binding	0.475272	0.323058	0.00572617	12	49	789	7166	0.146	1.46	YPL155C, YLL048C, YJR059W, YLR143W, YKL101W, YLL034C, YLR419W, YBR059C, YFR031C, YNL250W, YLR069C, YHL035C
SL7	Function	N/A	GO:0097367	carbohydrate derivative binding	0.520452	0.28362	0.0062705	12	49	798	7166	0.1364	1.5	YHL035C, YNL250W, YFR031C, YLR069C, YBR059C, YLR419W, YLL034C, YKL101W, YLR143W, YPL155C, YJR059W, YLL048C
SL7	Function	N/A	GO:0017111	nucleoside-triphosphatase activity	0.560192	0.251663	0.0067493	8	49	417	7166	0.1333	1.6	YLR419W, YLL034C, YLL048C, YPL155C, YHL035C, YLR069C, YNL250W, YFR031C
SL7	Function	N/A	GO:0046873	metal ion transmembrane transporter activity	0.563214	0.249327	0.00678571	3	49	57	7166	0.1277	1.66	YPL060W, YKR050W, YJR106W
SL7	Function	N/A	GO:0016887	ATPase activity	0.650645	0.186656	0.0078391	6	49	258	7166	0.1271	1.78	YNL250W, YFR031C, YLL048C, YPL155C, YHL035C, YLL034C
SL7	Function	N/A	GO:0015035	protein disulfide oxidoreductase activity	0.734884	0.133781	0.00885402	2	49	21	7166	0.132	1.98	YFR016C, YML019W
SL7	Function	N/A	GO:0036094	small molecule binding	0.827978	0.0819813	0.00997564	13	49	955	7166	0.13	2.08	YLL034C, YLR419W, YBR059C, YLL048C, YJR059W, YPL155C, YLR143W, YKL101W, YLR058C, YHL035C, YLR069C, YFR031C, YNL250W
SL7	Function	N/A	GO:0016462	pyrophosphatase activity	0.828647	0.0816305	0.0099837	8	49	446	7166	0.1224	2.08	YHL035C, YFR031C, YNL250W, YLR069C, YLR419W, YLL034C, YPL155C, YLL048C
SL7	Function	N/A	GO:0016817	hydrolase activity, acting on acid anhydrides	0.828647	0.0816305	0.0099837	8	49	446	7166	0.1156	2.08	YLR069C, YFR031C, YNL250W, YHL035C, YLL048C, YPL155C, YLR419W, YLL034C
SL7	Function	N/A	GO:0016818	hydrolase activity, acting on acid anhydrides, in phosphorus-containing anhydrides	0.828647	0.0816305	0.0099837	8	49	446	7166	0.1095	2.08	YLL048C, YPL155C, YLR419W, YLL034C, YLR069C, YNL250W, YFR031C, YHL035C
SL7	Function	N/A	GO:0015075	ion transmembrane transporter activity	0.907313	0.042243	0.0109315	6	49	277	7166	0.114	2.28	YPR138C, YKR050W, YJR106W, YLL048C, YGL139W, YPL060W
SL7	Function	N/A	GO:0043168	anion binding	1	0	0.0125046	13	49	982	7166	0.1143	2.4	YJR059W, YLL048C, YPL155C, YKL101W, YLR143W, YLL034C, YBR059C, YLR419W, YLR069C, YNL250W, YFR031C, YLR058C, YHL035C
SL7	Function	N/A	GO:0000166	nucleotide binding	1	0	0.0138557	12	49	884	7166	0.1236	2.72	YJR059W, YLL048C, YPL155C, YKL101W, YLR143W, YLL034C, YBR059C, YLR419W, YLR069C, YFR031C, YNL250W, YHL035C
SL7	Function	N/A	GO:1901265	nucleoside phosphate binding	1	0	0.0138557	12	49	884	7166	0.1183	2.72	YHL035C, YLR069C, YFR031C, YNL250W, YLR419W, YBR059C, YLL034C, YLR143W, YKL101W, YJR059W, YLL048C, YPL155C
SL7	Function	N/A	GO:0022857	transmembrane transporter activity	1	0	0.0151047	7	49	386	7166	0.1225	2.94	YPR138C, YHL035C, YPL060W, YLL048C, YGL139W, YJR106W, YKR050W
SL7	Function	N/A	GO:0005215	transporter activity	1	0	0.0221794	7	49	417	7166	0.156	3.9	YPR138C, YHL035C, YPL060W, YLL048C, YGL139W, YJR106W, YKR050W
SL7	Function	N/A	GO:0000989	transcription factor activity, transcription factor binding	1	0	0.0239722	3	49	91	7166	0.1662	4.32	YDR259C, YDR392W, YJR140C
SL7	Function	N/A	GO:0016741	transferase activity, transferring one-carbon groups	1	0	0.0363178	3	49	107	7166	0.2319	6.26	YNL024C, YNL062C, YLR058C
SL7	Function	N/A	GO:0043167	ion binding	1	0	0.0367522	17	49	1624	7166	0.2264	6.34	YLR143W, YOL138C, YBR059C, YNL250W, YFR031C, YLR058C, YHL035C, YLL048C, YJR059W, YPL155C, YKL101W, YOR127W, YLL034C, YLR419W, YLR069C, YGR211W, YJR016C
SL7	Function	N/A	GO:0003824	catalytic activity	1	0	0.03695	23	49	2415	7166	0.2193	6.36	YLR058C, YFR016C, YHL035C, YFR031C, YNL250W, YCR044C, YNL062C, YBR059C, YLR143W, YML060W, YJR016C, YML019W, YLR069C, YNL024C, YLL034C, YLR419W, YGR199W, YPL155C, YJR059W, YLL048C, YDR074W, YKL101W, YGR154C
SL7	Function	N/A	GO:0016835	carbon-oxygen lyase activity	1	0	0.0376275	2	49	45	7166	0.222	6.66	YJR016C, YML060W
SL7	Function	N/A	GO:0000988	transcription factor activity, protein binding	1	0	0.0389359	3	49	110	7166	0.22	6.82	YDR392W, YJR140C, YDR259C
SL7	Function	N/A	GO:0008324	cation transmembrane transporter activity	1	0	0.0414872	4	49	192	7166	0.2225	7.12	YPR138C, YPL060W, YKR050W, YJR106W
SL7	Function	N/A	GO:0043565	sequence-specific DNA binding	1	0	0.0491834	5	49	294	7166	0.2382	7.86	YDR259C, YLL004W, YBL014C, YFR031C, YNL250W
SL7	Function	N/A	GO:1901363	heterocyclic compound binding	1	0	0.0517183	22	49	2353	7166	0.2424	8.24	YBR059C, YHR015W, YNL062C, YLR143W, YJL203W, YHL035C, YDR392W, YJR140C, YLR058C, YDR259C, YNL250W, YFR031C, YLR419W, YLL004W, YLL034C, YBL014C, YKL101W, YPL155C, YLL048C, YJR059W, YML060W, YLR069C
SL7	Function	N/A	GO:0097159	organic cyclic compound binding	1	0	0.0549798	22	49	2367	7166	0.2474	8.66	YJL203W, YHL035C, YJR140C, YLR058C, YDR392W, YDR259C, YFR031C, YNL250W, YBR059C, YHR015W, YNL062C, YLR143W, YML060W, YLR069C, YLR419W, YLL034C, YLL004W, YBL014C, YKL101W, YPL155C, YLL048C, YJR059W
SL7	Function	N/A	GO:0003677	DNA binding	1	0	0.0564197	8	49	618	7166	0.2428	8.74	YFR031C, YNL250W, YDR392W, YML060W, YJR140C, YDR259C, YLL004W, YBL014C
SL7	Function	N/A	GO:0003682	chromatin binding	1	0	0.0643412	3	49	135	7166	0.2568	9.5	YFR031C, YLL004W, YJR140C
[truncated: 4,180 more rows]

## Sheet: -2.50
Sample	GO Aspect	Threshold	GOID	TERM	CORRECTED_PVALUE	-LOG10	UNCORRECTED_PVALUE	NUM_LIST_ANNOTATIONS	LIST_SIZE	TOTAL_NUM_ANNOTATIONS	POPULATION_SIZE	FDR_RATE	EXPECTED_FALSE_POSITIVES	ANNOTATED_GENES
ECM14	Function	N/A	GO:0008289	lipid binding	9.15606e-05	4.03829	8.03163e-07	10	71	137	7166	0	0	YOR132W, YDR080W, YDR323C, YDR425W, YBR200W, YOR069W, YDL077C, YLL006W, YOR270C, YCR009C
ECM14	Function	N/A	GO:0035091	phosphatidylinositol binding	0.000127931	3.89303	1.1222e-06	8	71	81	7166	0	0	YDR080W, YOR132W, YDR323C, YDR425W, YBR200W, YDL077C, YOR069W, YOR270C
ECM14	Function	N/A	GO:0005515	protein binding	0.000425889	3.3707	3.73587e-06	25	71	984	7166	0	0	YOR276W, YJR060W, YDR137W, YBL007C, YJR065C, YNL298W, YDR424C, YAL002W, YDL077C, YOR106W, YCR009C, YAL005C, YPL016W, YPL240C, YDR080W, YJR017C, YHL034C, YNL297C, YDR320C, YDR385W, YKL005C, YOR270C, YHL031C, YOR244W, YMR204C
ECM14	Function	N/A	GO:0005543	phospholipid binding	0.00129713	2.88702	1.13783e-05	8	71	110	7166	0	0	YBR200W, YDR425W, YDR323C, YOR132W, YDR080W, YOR270C, YOR069W, YDL077C
ECM14	Function	N/A	GO:0032266	phosphatidylinositol-3-phosphate binding	0.00243225	2.61399	2.13355e-05	5	71	35	7166	0	0	YDR425W, YBR200W, YOR132W, YOR069W, YDR323C
ECM14	Function	N/A	GO:1901981	phosphatidylinositol phosphate binding	0.00453496	2.34343	3.97804e-05	6	71	65	7166	0	0	YDR323C, YOR069W, YOR132W, YBR200W, YOR270C, YDR425W
ECM14	Function	N/A	GO:0005488	binding	0.0560526	1.2514	0.000491689	49	71	3514	7166	0.0229	0.16	YJR117W, YNL298W, YJR065C, YGR229C, YDR137W, YML117W, YOR132W, YDR424C, YLR384C, YDL077C, YAL002W, YAL005C, YPL016W, YPR042C, YJR017C, YDR323C, YPL240C, YBR200W, YDR320C, YOR069W, YIL145C, YHL027W, YOR198C, YMR204C, YOR244W, YHL031C, YOR270C, YBL007C, YJR060W, YOR276W, YKL144C, YMR114C, YOR106W, YCR009C, YDL192W, YDR080W, YDR081C, YLR262C, YDR425W, YNL238W, YMR021C, YNL297C, YDL191W, YHL034C, YLL…
ECM14	Function	N/A	GO:0019899	enzyme binding	0.321947	0.492216	0.0028241	8	71	246	7166	0.1075	0.86	YNL297C, YDR137W, YNL298W, YJR017C, YDR080W, YOR270C, YAL002W, YDL077C
ECM14	Function	N/A	GO:0051020	GTPase binding	0.47781	0.320745	0.00419131	5	71	108	7166	0.16	1.44	YDR137W, YAL002W, YDR080W, YDL077C, YNL297C
ECM14	Function	N/A	GO:0017137	Rab GTPase binding	0.55418	0.256349	0.00486123	3	71	35	7166	0.154	1.54	YDR080W, YDL077C, YDR137W
ECM14	Function	N/A	GO:0016787	hydrolase activity	0.7182	0.143755	0.0063	19	71	1064	7166	0.1855	2.04	YDR144C, YDR424C, YMR114C, YJR117W, YPL116W, YPL016W, YAL005C, YLL010C, YHR129C, YLR262C, YKL212W, YMR095C, YNL238W, YDL192W, YPL240C, YOR270C, YNL066W, YDR385W, YDR049W
ECM14	Function	N/A	GO:0043167	ion binding	1	0	0.0106689	25	71	1624	7166	0.2517	3.02	YOR132W, YJR117W, YNL298W, YJR065C, YDL077C, YAL002W, YPL016W, YAL005C, YDR080W, YPL240C, YDL192W, YDR323C, YNL238W, YMR021C, YDR425W, YBR200W, YLR262C, YOR069W, YIL145C, YDR049W, YDL164C, YDR385W, YOR270C, YKL005C, YHL027W
ECM14	Function	N/A	GO:0043168	anion binding	1	0	0.0135919	17	71	982	7166	0.2738	3.56	YLR262C, YBR200W, YDR425W, YDR323C, YDL192W, YPL240C, YDR080W, YOR270C, YDR385W, YDL164C, YIL145C, YOR069W, YJR065C, YNL298W, YOR132W, YAL005C, YDL077C
ECM14	Function	N/A	GO:0003774	motor activity	1	0	0.0163895	2	71	20	7166	0.2957	4.14	YDR424C, YHR129C
ECM14	Function	N/A	GO:0005085	guanyl-nucleotide exchange factor activity	1	0	0.0169299	3	71	55	7166	0.284	4.26	YDR137W, YDL077C, YNL297C
ECM14	Function	N/A	GO:0000976	transcription regulatory region sequence-specific DNA binding	1	0	0.0183925	5	71	155	7166	0.2838	4.54	YJR060W, YDR081C, YPL016W, YMR021C, YKL005C
ECM14	Function	N/A	GO:0044212	transcription regulatory region DNA binding	1	0	0.0188586	5	71	156	7166	0.2741	4.66	YKL005C, YMR021C, YPL016W, YDR081C, YJR060W
ECM14	Function	N/A	GO:0001067	regulatory region nucleic acid binding	1	0	0.0198142	5	71	158	7166	0.2622	4.72	YJR060W, YPL016W, YDR081C, YMR021C, YKL005C
ECM14	Function	N/A	GO:0017111	nucleoside-triphosphatase activity	1	0	0.0211573	9	71	417	7166	0.2558	4.86	YLR262C, YDR424C, YDL192W, YPL240C, YPL016W, YAL005C, YOR270C, YDR385W, YHR129C
ECM14	Function	N/A	GO:0001227	transcriptional repressor activity, RNA polymerase II transcription regulatory region sequence-specific DNA binding	1	0	0.0214119	2	71	23	7166	0.265	5.3	YJR060W, YHL027W
ECM14	Function	N/A	GO:0001102	RNA polymerase II activating transcription factor binding	1	0	0.0232107	2	71	24	7166	0.26	5.46	YJR060W, YPL016W
ECM14	Function	N/A	GO:0005484	SNAP receptor activity	1	0	0.0232107	2	71	24	7166	0.2482	5.46	YOR106W, YHL031C
ECM14	Function	N/A	GO:0000977	RNA polymerase II regulatory region sequence-specific DNA binding	1	0	0.0232602	4	71	110	7166	0.2435	5.6	YJR060W, YDR081C, YMR021C, YKL005C
ECM14	Function	N/A	GO:0001012	RNA polymerase II regulatory region DNA binding	1	0	0.0232602	4	71	110	7166	0.2333	5.6	YDR081C, YMR021C, YKL005C, YJR060W
ECM14	Function	N/A	GO:0033613	activating transcription factor binding	1	0	0.0250695	2	71	25	7166	0.2408	6.02	YPL016W, YJR060W
ECM14	Function	N/A	GO:0005088	Ras guanyl-nucleotide exchange factor activity	1	0	0.0269872	2	71	26	7166	0.2508	6.52	YDL077C, YDR137W
ECM14	Function	N/A	GO:0031369	translation initiation factor binding	1	0	0.0269872	2	71	26	7166	0.2415	6.52	YHL034C, YOR276W
ECM14	Function	N/A	GO:0008233	peptidase activity	1	0	0.0298696	5	71	176	7166	0.255	7.14	YDR144C, YNL238W, YMR114C, YJR117W, YDR049W
ECM14	Function	N/A	GO:0016462	pyrophosphatase activity	1	0	0.0310157	9	71	446	7166	0.2559	7.42	YLR262C, YDR424C, YDL192W, YPL240C, YPL016W, YAL005C, YOR270C, YDR385W, YHR129C
ECM14	Function	N/A	GO:0016817	hydrolase activity, acting on acid anhydrides	1	0	0.0310157	9	71	446	7166	0.2473	7.42	YDL192W, YPL240C, YLR262C, YDR424C, YDR385W, YHR129C, YPL016W, YAL005C, YOR270C
ECM14	Function	N/A	GO:0016818	hydrolase activity, acting on acid anhydrides, in phosphorus-containing anhydrides	1	0	0.0310157	9	71	446	7166	0.2394	7.42	YLR262C, YDR424C, YPL240C, YDL192W, YOR270C, YAL005C, YPL016W, YHR129C, YDR385W
ECM14	Function	N/A	GO:0017016	Ras GTPase binding	1	0	0.03919	3	71	76	7166	0.2762	8.84	YDR137W, YDR080W, YDL077C
ECM14	Function	N/A	GO:0031267	small GTPase binding	1	0	0.0431768	3	71	79	7166	0.2842	9.38	YDR137W, YDR080W, YDL077C
ECM14	Function	N/A	GO:0003729	mRNA binding	1	0	0.0501819	5	71	203	7166	0.3241	11.02	YPR042C, YOR198C, YDL191W, YHL034C, YML117W
ECM14	Function	N/A	GO:1990837	sequence-specific double-stranded DNA binding	1	0	0.0510595	5	71	204	7166	0.3171	11.1	YJR060W, YDR081C, YPL016W, YMR021C, YKL005C
ECM14	Function	N/A	GO:0140110	transcription regulator activity	1	0	0.0511101	6	71	271	7166	0.3089	11.12	YKL005C, YMR021C, YOR244W, YGL151W, YHL027W, YJR060W
ECM14	Function	N/A	GO:0000978	RNA polymerase II proximal promoter sequence-specific DNA binding	1	0	0.0517358	3	71	85	7166	0.3114	11.52	YJR060W, YDR081C, YMR021C
ECM14	Function	N/A	GO:0003924	GTPase activity	1	0	0.0517358	3	71	85	7166	0.3032	11.52	YDL192W, YDR385W, YLR262C
ECM14	Function	N/A	GO:0043130	ubiquitin binding	1	0	0.064646	2	71	42	7166	0.3492	13.62	YBL007C, YDR320C
ECM14	Function	N/A	GO:0016811	hydrolase activity, acting on carbon-nitrogen (but not peptide) bonds, in linear amides	1	0	0.0673768	2	71	43	7166	0.3615	14.46	YPL116W, YMR095C
ECM14	Function	N/A	GO:0000049	tRNA binding	1	0	0.0701456	2	71	44	7166	0.3766	15.44	YLR384C, YAL005C
ECM14	Function	N/A	GO:0000987	proximal promoter sequence-specific DNA binding	1	0	0.0746089	3	71	99	7166	0.38	15.96	YDR081C, YMR021C, YJR060W
ECM14	Function	N/A	GO:0008080	N-acetyltransferase activity	1	0	0.0786697	2	71	47	7166	0.3823	16.44	YOR244W, YDR071C
ECM14	Function	N/A	GO:0032182	ubiquitin-like protein binding	1	0	0.0815804	2	71	48	7166	0.3845	16.92	YBL007C, YDR320C
ECM14	Function	N/A	GO:0003677	DNA binding	1	0	0.0821258	10	71	618	7166	0.3818	17.18	YJR060W, YGR229C, YMR114C, YMR021C, YDR081C, YKL144C, YDL164C, YKL005C, YPL016W, YHL027W
ECM14	Function	N/A	GO:0001883	purine nucleoside binding	1	0	0.0855785	3	71	105	7166	0.3909	17.98	YDR385W, YDL192W, YLR262C
ECM14	Function	N/A	GO:0005525	GTP binding	1	0	0.0855785	3	71	105	7166	0.3826	17.98	YLR262C, YDR385W, YDL192W
ECM14	Function	N/A	GO:0019001	guanyl nucleotide binding	1	0	0.0855785	3	71	105	7166	0.3746	17.98	YLR262C, YDR385W, YDL192W
ECM14	Function	N/A	GO:0032550	purine ribonucleoside binding	1	0	0.0855785	3	71	105	7166	0.3669	17.98	YLR262C, YDL192W, YDR385W
ECM14	Function	N/A	GO:0032561	guanyl ribonucleotide binding	1	0	0.0855785	3	71	105	7166	0.3596	17.98	YDL192W, YDR385W, YLR262C
ECM14	Function	N/A	GO:0070011	peptidase activity, acting on L-amino acid peptides	1	0	0.0860909	4	71	169	7166	0.3545	18.08	YJR117W, YDR049W, YDR144C, YNL238W
ECM14	Function	N/A	GO:0001085	RNA polymerase II transcription factor binding	1	0	0.0875003	2	71	50	7166	0.3558	18.5	YJR060W, YPL016W
ECM14	Function	N/A	GO:0001882	nucleoside binding	1	0	0.0913086	3	71	108	7166	0.3623	19.2	YDR385W, YDL192W, YLR262C
ECM14	Function	N/A	GO:0032549	ribonucleoside binding	1	0	0.0913086	3	71	108	7166	0.3556	19.2	YDR385W, YDL192W, YLR262C
ECM14	Function	N/A	GO:0001228	transcriptional activator activity, RNA polymerase II transcription regulatory region sequence-specific DNA binding	1	0	0.0935454	2	71	52	7166	0.3604	19.82	YMR021C, YJR060W
ECM14	Function	N/A	GO:0000988	transcription factor activity, protein binding	1	0	0.0952162	3	71	110	7166	0.3636	20.36	YOR244W, YGL151W, YKL005C
ECM14	Function	N/A	GO:0016410	N-acyltransferase activity	1	0	0.0966126	2	71	53	7166	0.3681	20.98	YOR244W, YDR071C
ECM14	Function	N/A	GO:0042393	histone binding	1	0	0.0966126	2	71	53	7166	0.3617	20.98	YOR244W, YKL005C
ECM14	Function	N/A	GO:0016747	transferase activity, transferring acyl groups other than amino-acyl groups	1	0	0.0971957	3	71	111	7166	0.3614	21.32	YOR244W, YDR071C, YLR372W
ECM14	Function	N/A	GO:0003779	actin binding	1	0	0.102832	2	71	55	7166	0.369	22.14	YJR065C, YBL007C
ECM14	Function	N/A	GO:0003690	double-stranded DNA binding	1	0	0.106393	5	71	254	7166	0.3666	22.36	YKL005C, YMR021C, YPL016W, YDR081C, YJR060W
ECM14	Function	N/A	GO:0008135	translation factor activity, RNA binding	1	0	0.10916	2	71	57	7166	0.3668	22.74	YDR385W, YOR276W
ECM14	Function	N/A	GO:0008092	cytoskeletal protein binding	1	0	0.109421	3	71	117	7166	0.3613	22.76	YCR009C, YBL007C, YJR065C
ECM14	Function	N/A	GO:0004175	endopeptidase activity	1	0	0.111515	3	71	118	7166	0.3572	22.86	YNL238W, YDR144C, YJR117W
ECM14	Function	N/A	GO:0016887	ATPase activity	1	0	0.111759	5	71	258	7166	0.3523	22.9	YPL240C, YAL005C, YPL016W, YDR424C, YOR270C
ECM14	Function	N/A	GO:0098772	molecular function regulator	1	0	0.117066	6	71	338	7166	0.3573	23.58	YGL215W, YDR137W, YDL077C, YBR200W, YBR036C, YNL297C
ECM14	Function	N/A	GO:0003824	catalytic activity	1	0	0.12504	29	71	2415	7166	0.3642	24.4	YMR095C, YNL238W, YKL212W, YLR262C, YPL240C, YJR017C, YDL192W, YNL280C, YNL066W, YOR270C, YOR244W, YIL145C, YDR049W, YDR385W, YDL164C, YMR114C, YKL144C, YDR424C, YDR144C, YJR073C, YLR372W, YPL116W, YJR117W, YNL298W, YAL005C, YPL016W, YLL010C, YHR129C, YDR071C
ECM14	Function	N/A	GO:0016407	acetyltransferase activity	1	0	0.128726	2	71	63	7166	0.3659	24.88	YDR071C, YOR244W
ECM14	Function	N/A	GO:0140096	catalytic activity, acting on a protein	1	0	0.131817	9	71	595	7166	0.3675	25.36	YLL010C, YDR049W, YMR114C, YNL238W, YDR144C, YJR117W, YNL298W, YPL116W, YJR017C
ECM14	Function	N/A	GO:0016746	transferase activity, transferring acyl groups	1	0	0.140077	3	71	131	7166	0.3751	26.26	YOR244W, YDR071C, YLR372W
ECM14	Function	N/A	GO:0043565	sequence-specific DNA binding	1	0	0.16563	5	71	294	7166	0.4135	29.36	YJR060W, YKL005C, YMR021C, YPL016W, YDR081C
ECM14	Function	N/A	GO:0016810	hydrolase activity, acting on carbon-nitrogen (but not peptide) bonds	1	0	0.166433	2	71	74	7166	0.4131	29.74	YMR095C, YPL116W
ECM14	Function	N/A	GO:0000981	RNA polymerase II transcription factor activity, sequence-specific DNA binding	1	0	0.180667	3	71	148	7166	0.4186	30.56	YJR060W, YHL027W, YMR021C
ECM14	Function	N/A	GO:0051082	unfolded protein binding	1	0	0.194931	2	71	82	7166	0.4311	31.9	YAL005C, YPL240C
ECM14	Function	N/A	GO:0030674	protein binding, bridging	1	0	0.213051	2	71	87	7166	0.456	34.2	YMR204C, YBL007C
ECM14	Function	N/A	GO:0003712	transcription cofactor activity	1	0	0.216696	2	71	88	7166	0.4539	34.5	YGL151W, YOR244W
ECM14	Function	N/A	GO:0008134	transcription factor binding	1	0	0.224005	2	71	90	7166	0.4564	35.14	YJR060W, YPL016W
ECM14	Function	N/A	GO:0000989	transcription factor activity, transcription factor binding	1	0	0.227666	2	71	91	7166	0.4587	35.78	YGL151W, YOR244W
ECM14	Function	N/A	GO:0003700	DNA binding transcription factor activity	1	0	0.242476	3	71	172	7166	0.4724	37.32	YJR060W, YHL027W, YMR021C
ECM14	Function	N/A	GO:0042623	ATPase activity, coupled	1	0	0.253132	3	71	176	7166	0.4795	38.36	YPL016W, YDR424C, YOR270C
ECM14	Function	N/A	GO:0032403	protein complex binding	1	0	0.260777	2	71	100	7166	0.4857	39.34	YJR065C, YJR017C
ECM14	Function	N/A	GO:0003676	nucleic acid binding	1	0	0.275423	19	71	1660	7166	0.4917	40.32	YGR229C, YML117W, YOR276W, YJR060W, YKL144C, YMR114C, YLR384C, YPR042C, YAL005C, YPL016W, YDR081C, YHL034C, YDL191W, YMR021C, YDR385W, YDL164C, YOR198C, YHL027W, YKL005C
ECM14	Function	N/A	GO:0016874	ligase activity	1	0	0.279222	2	71	105	7166	0.499	41.42	YIL145C, YDL164C
ECM14	Function	N/A	GO:0044877	macromolecular complex binding	1	0	0.280837	4	71	271	7166	0.5026	42.22	YJR017C, YJR065C, YDR385W, YDR424C
ECM14	Function	N/A	GO:0016791	phosphatase activity	1	0	0.301321	2	71	111	7166	0.5344	45.42	YKL212W, YLL010C
ECM14	Function	N/A	GO:0046872	metal ion binding	1	0	0.312453	10	71	836	7166	0.5374	46.22	YMR021C, YNL238W, YDR323C, YJR117W, YHL027W, YPL016W, YKL005C, YDL164C, YDR049W, YAL002W
ECM14	Function	N/A	GO:0043169	cation binding	1	0	0.331357	10	71	850	7166	0.5552	48.3	YMR021C, YNL238W, YJR117W, YDR323C, YKL005C, YHL027W, YPL016W, YAL002W, YDR049W, YDL164C
ECM14	Function	N/A	GO:0035639	purine ribonucleoside triphosphate binding	1	0	0.346523	9	71	766	7166	0.5684	50.02	YLR262C, YDL192W, YNL298W, YJR065C, YPL240C, YAL005C, YDR385W, YDL164C, YIL145C
ECM14	Function	N/A	GO:0032555	purine ribonucleotide binding	1	0	0.353774	9	71	771	7166	0.5656	50.34	YLR262C, YPL240C, YDL192W, YNL298W, YJR065C, YAL005C, YIL145C, YDL164C, YDR385W
ECM14	Function	N/A	GO:0017076	purine nucleotide binding	1	0	0.36105	9	71	776	7166	0.5629	50.66	YPL240C, YJR065C, YNL298W, YDL192W, YLR262C, YIL145C, YDR385W, YDL164C, YAL005C
ECM14	Function	N/A	GO:0042578	phosphoric ester hydrolase activity	1	0	0.366765	2	71	129	7166	0.5629	51.22	YLL010C, YKL212W
ECM14	Function	N/A	GO:1901363	heterocyclic compound binding	1	0	0.376731	25	71	2353	7166	0.562	51.7	YPL016W, YAL005C, YPR042C, YLR384C, YKL144C, YMR114C, YNL298W, YJR065C, YGR229C, YML117W, YJR060W, YOR276W, YOR198C, YHL027W, YKL005C, YDL164C, YDR385W, YIL145C, YDR081C, YLR262C, YMR021C, YHL034C, YDL191W, YDL192W, YPL240C
ECM14	Function	N/A	GO:0032553	ribonucleotide binding	1	0	0.380066	9	71	789	7166	0.5628	52.34	YIL145C, YDR385W, YDL164C, YAL005C, YPL240C, YJR065C, YDL192W, YNL298W, YLR262C
ECM14	Function	N/A	GO:0097159	organic cyclic compound binding	1	0	0.390277	25	71	2367	7166	0.567	53.3	YJR060W, YOR276W, YNL298W, YGR229C, YML117W, YJR065C, YMR114C, YKL144C, YLR384C, YPL016W, YAL005C, YPR042C, YPL240C, YDL192W, YMR021C, YHL034C, YDL191W, YDR081C, YLR262C, YIL145C, YDR385W, YDL164C, YKL005C, YHL027W, YOR198C
ECM14	Function	N/A	GO:0097367	carbohydrate derivative binding	1	0	0.393295	9	71	798	7166	0.5627	53.46	YAL005C, YIL145C, YDR385W, YDL164C, YLR262C, YPL240C, YDL192W, YNL298W, YJR065C
ECM14	Function	N/A	GO:0000166	nucleotide binding	1	0	0.519363	9	71	884	7166	0.676	64.9	YAL005C, YDR385W, YDL164C, YIL145C, YLR262C, YJR065C, YNL298W, YDL192W, YPL240C
ECM14	Function	N/A	GO:1901265	nucleoside phosphate binding	1	0	0.519363	9	71	884	7166	0.6691	64.9	YJR065C, YNL298W, YDL192W, YPL240C, YLR262C, YDR385W, YDL164C, YIL145C, YAL005C
ECM14	Function	N/A	GO:0030234	enzyme regulator activity	1	0	0.548278	3	71	288	7166	0.6835	66.98	YGL215W, YBR036C, YBR200W
ECM14	Function	N/A	GO:0140097	catalytic activity, acting on DNA	1	0	0.604997	2	71	204	7166	0.7147	70.76	YPL016W, YDL164C
ECM14	Function	N/A	GO:0036094	small molecule binding	1	0	0.617478	9	71	955	7166	0.7176	71.76	YLR262C, YPL240C, YJR065C, YDL192W, YNL298W, YAL005C, YIL145C, YDR385W, YDL164C
ECM14	Function	N/A	GO:0005524	ATP binding	1	0	0.658847	6	71	667	7166	0.7406	74.8	YIL145C, YPL240C, YNL298W, YDL164C, YJR065C, YAL005C
ECM14	Function	N/A	GO:0032559	adenyl ribonucleotide binding	1	0	0.666136	6	71	672	7166	0.741	75.58	YDL164C, YJR065C, YNL298W, YPL240C, YIL145C, YAL005C
ECM14	Function	N/A	GO:0030554	adenyl nucleotide binding	1	0	0.671899	6	71	676	7166	0.7361	75.82	YPL240C, YIL145C, YDL164C, YJR065C, YNL298W, YAL005C
ECM14	Function	N/A	GO:0003735	structural constituent of ribosome	1	0	0.68667	2	71	237	7166	0.7381	76.76	YDL191W, YCR046C
ECM14	Function	N/A	GO:0016788	hydrolase activity, acting on ester bonds	1	0	0.705385	3	71	363	7166	0.7425	77.96	YKL212W, YDR049W, YLL010C
ECM14	Function	N/A	GO:0005198	structural molecule activity	1	0	0.715998	3	71	369	7166	0.7423	78.68	YCR046C, YHR129C, YDL191W
ECM14	Function	N/A	GO:0008144	drug binding	1	0	0.760327	6	71	744	7166	0.76	81.32	YIL145C, YPL240C, YNL298W, YJR065C, YDL164C, YAL005C
ECM14	Function	N/A	GO:0003723	RNA binding	1	0	0.765795	9	71	1083	7166	0.7537	81.4	YOR276W, YML117W, YHL034C, YDL191W, YDR385W, YLR384C, YPR042C, YAL005C, YOR198C
ECM14	Function	N/A	GO:0060090	molecular adaptor activity	1	0	0.796117	3	71	421	7166	0.7716	84.1	YBR200W, YMR204C, YBL007C
ECM14	Function	N/A	GO:0140098	catalytic activity, acting on RNA	1	0	0.816332	2	71	308	7166	0.7755	85.3	YKL144C, YDR049W
ECM14	Function	N/A	GO:0016772	transferase activity, transferring phosphorus-containing groups	1	0	0.898912	2	71	382	7166	0.8072	89.6	YNL298W, YKL144C
ECM14	Function	N/A	GO:0016740	transferase activity	1	0	0.91275	6	71	929	7166	0.808	90.5	YKL144C, YOR244W, YDR071C, YNL298W, YLR372W, YJR073C
ECM14	Function	N/A	GO:0005215	transporter activity	1	0	0.924664	2	71	417	7166	0.8057	91.04	YLL006W, YOR270C
ECM14	Function	N/A	GO:0003674	molecular_function	1	0	0.999992	10	71	2586	7166	0.8332	94.98	YOR106W, YDL192W, YDR080W, YMR021C, YDR425W, YDR385W, YLL006W, YDR049W, YKL005C, YJR065C, YJR073C, YLR372W, YOR132W, YDR144C, YAL002W, YHR129C, YDL077C, YPL016W, YJR017C, YPL240C, YDR383C, YKL212W, YIL145C, YOR069W, YOR198C, YMR204C, YHL027W, YOR270C, YHL031C, YBL007C, YOR276W, YJR060W, YGL151W, YKL144C, YMR114C, YLR242C, YBR106W, YCR009C, YLR262C, YDR081C, YHL034C, YDL191W, YMR095C, YNL297C, YNL…
ECM14	Process	N/A	GO:0016192	vesicle-mediated transport	1.97831e-05	4.70371	3.53269e-08	19	71	446	7166	0	0	YAL002W, YAL005C, YDL077C, YOR106W, YLR372W, YLR262C, YDR323C, YOR069W, YDR425W, YNL297C, YDR137W, YDR320C, YDL192W, YDR080W, YBL007C, YLR242C, YCR009C, YHL031C, YOR132W
ECM14	Process	N/A	GO:0046907	intracellular transport	5.90182e-05	4.22901	1.0539e-07	22	71	639	7166	0	0	YOR106W, YLR372W, YHR129C, YLR262C, YAL002W, YAL005C, YDL077C, YLL006W, YDL192W, YDR080W, YBL007C, YLR242C, YHL031C, YBR106W, YOR132W, YPL240C, YDR323C, YDR424C, YOR069W, YDR425W, YNL297C, YDR137W
ECM14	Process	N/A	GO:0051649	establishment of localization in cell	0.000172553	3.76308	3.0813e-07	22	71	679	7166	0	0	YOR132W, YPL240C, YBR106W, YHL031C, YBL007C, YLR242C, YDR080W, YDL192W, YDR137W, YDR425W, YNL297C, YOR069W, YDR323C, YDR424C, YHR129C, YLR262C, YLR372W, YOR106W, YLL006W, YDL077C, YAL005C, YAL002W
ECM14	Process	N/A	GO:0016197	endosomal transport	0.000449771	3.34701	8.03163e-07	10	71	137	7166	0	0	YNL297C, YDR425W, YDR137W, YAL002W, YDR323C, YOR069W, YLR262C, YOR132W, YLR372W, YBL007C
ECM14	Process	N/A	GO:0051641	cellular localization	0.000637687	3.19539	1.13873e-06	26	71	990	7166	0	0	YHR129C, YLR262C, YLR372W, YOR106W, YLL006W, YAL005C, YDL077C, YAL002W, YHL031C, YBR106W, YPL240C, YOR132W, YNL298W, YCR009C, YDR080W, YBL007C, YLR242C, YDL192W, YDR137W, YOR198C, YNL297C, YDR425W, YDR323C, YDR424C, YOR069W, YNL294C
ECM14	Process	N/A	GO:0016482	cytosolic transport	0.00257237	2.58967	4.59351e-06	7	71	69	7166	0	0	YDR425W, YNL297C, YDR137W, YOR132W, YLR262C, YOR069W, YDR323C
ECM14	Process	N/A	GO:0042147	retrograde transport, endosome to Golgi	0.0029294	2.53322	5.23107e-06	6	71	46	7166	0	0	YOR069W, YOR132W, YDR137W, YLR262C, YNL297C, YDR425W
ECM14	Process	N/A	GO:0065007	biological regulation	0.0179501	1.74593	3.20537e-05	38	71	2163	7166	0.0025	0.02	YJR060W, YNL294C, YOR270C, YMR095C, YGL151W, YKL005C, YDR320C, YBL007C, YGR229C, YBR200W, YLR242C, YHL027W, YHL031C, YPR042C, YPL116W, YOR276W, YDR144C, YDR081C, YOR244W, YJR017C, YHR129C, YHL034C, YOR069W, YDR424C, YOR198C, YPL016W, YBR036C, YDR080W, YGL215W, YMR021C, YNL298W, YPL240C, YJR065C, YDL077C, YAL005C, YLL010C, YDR385W, YLR384C
ECM14	Process	N/A	GO:0042886	amide transport	0.0245983	1.60909	4.39256e-05	19	71	715	7166	0.0022	0.02	YNL297C, YDR425W, YDR424C, YOR069W, YHL031C, YBR106W, YPL240C, YNL298W, YOR132W, YDL192W, YDR080W, YLR242C, YLL006W, YAL002W, YAL005C, YDL077C, YLR262C, YOR106W, YLR384C
ECM14	Process	N/A	GO:0045184	establishment of protein localization	0.0270921	1.56716	4.83787e-05	19	71	720	7166	0.002	0.02	YAL002W, YAL005C, YDL077C, YLL006W, YOR106W, YLR384C, YLR262C, YDR424C, YOR069W, YNL297C, YDR425W, YOR198C, YDL192W, YDR080W, YHL031C, YBR106W, YNL298W, YPL240C, YOR132W
ECM14	Process	N/A	GO:0006996	organelle organization	0.0273951	1.56233	4.89198e-05	30	71	1522	7166	0.0018	0.02	YDR323C, YMR204C, YDR424C, YNL294C, YJR060W, YDL164C, YGL151W, YOR198C, YPL016W, YDR080W, YBL007C, YDR320C, YHL031C, YNL298W, YPL240C, YNL066W, YCR009C, YDR071C, YAL005C, YPL116W, YJR065C, YDL077C, YLL006W, YOR276W, YJR017C, YOR244W, YOR106W, YHR129C, YLR262C, YGL060W
ECM14	Process	N/A	GO:0016043	cellular component organization	0.0333085	1.47744	5.94795e-05	37	71	2129	7166	0.0017	0.02	YDL164C, YOR198C, YPL016W, YDR424C, YMR204C, YDR323C, YNL066W, YPL240C, YNL298W, YDR080W, YLL006W, YAL005C, YDL077C, YJR065C, YLR262C, YOR106W, YGL151W, YKL005C, YOR270C, YJR060W, YNL294C, YCR009C, YDR071C, YHL027W, YHL031C, YDR320C, YGR229C, YLR242C, YBL007C, YBR200W, YDR144C, YOR276W, YPL116W, YHR129C, YGL060W, YJR017C, YOR244W
ECM14	Process	N/A	GO:0006906	vesicle fusion	0.0333162	1.47734	5.94932e-05	5	71	43	7166	0.0015	0.02	YHL031C, YDL077C, YDR323C, YDR080W, YOR106W
ECM14	Process	N/A	GO:0051234	establishment of localization	0.0460462	1.33681	8.22254e-05	28	71	1403	7166	0.0014	0.02	YAL002W, YAL005C, YDL077C, YLL006W, YLR384C, YOR106W, YLR372W, YLR262C, YHR129C, YOR270C, YDR424C, YDR323C, YOR069W, YNL297C, YDR425W, YDR137W, YOR198C, YDR320C, YDL192W, YDR080W, YLR242C, YBL007C, YCR009C, YBR106W, YHL031C, YOR132W, YPL240C, YNL298W
ECM14	Process	N/A	GO:0090174	organelle membrane fusion	0.0514853	1.28832	9.19381e-05	5	71	47	7166	0.0013	0.02	YHL031C, YDL077C, YDR323C, YDR080W, YOR106W
ECM14	Process	N/A	GO:0072318	clathrin coat disassembly	0.0542065	1.26595	9.67973e-05	2	71	2	7166	0.0025	0.04	YAL005C, YDR320C
ECM14	Process	N/A	GO:0072319	vesicle uncoating	0.0542065	1.26595	9.67973e-05	2	71	2	7166	0.0024	0.04	YDR320C, YAL005C
ECM14	Process	N/A	GO:0050794	regulation of cellular process	0.0543039	1.26517	9.69712e-05	31	71	1658	7166	0.0022	0.04	YHR129C, YDR385W, YLR384C, YOR244W, YJR017C, YDR081C, YLL010C, YDR144C, YOR276W, YDL077C, YJR065C, YPL116W, YAL005C, YPL240C, YNL298W, YHL031C, YHL027W, YGL215W, YMR021C, YBL007C, YGR229C, YBR200W, YDR080W, YPL016W, YOR198C, YMR095C, YGL151W, YKL005C, YHL034C, YNL294C, YJR060W
ECM14	Process	N/A	GO:0015031	protein transport	0.0546209	1.26264	9.75372e-05	18	71	692	7166	0.0021	0.04	YDR424C, YOR069W, YNL297C, YDR425W, YDR080W, YDL192W, YBR106W, YHL031C, YPL240C, YNL298W, YOR132W, YAL005C, YDL077C, YAL002W, YLL006W, YOR106W, YLR384C, YLR262C
ECM14	Process	N/A	GO:0007033	vacuole organization	0.0582444	1.23475	0.000104008	7	71	111	7166	0.002	0.04	YOR106W, YNL294C, YDL077C, YDR080W, YDR323C, YNL298W, YLR262C
ECM14	Process	N/A	GO:0015833	peptide transport	0.0657567	1.18206	0.000117423	18	71	702	7166	0.0019	0.04	YOR069W, YDR424C, YNL297C, YDR425W, YDL192W, YDR080W, YNL298W, YPL240C, YOR132W, YHL031C, YBR106W, YAL002W, YDL077C, YAL005C, YLL006W, YOR106W, YLR384C, YLR262C
ECM14	Process	N/A	GO:0006810	transport	0.0676606	1.16966	0.000120822	27	71	1354	7166	0.0018	0.04	YHR129C, YLR262C, YLR372W, YOR106W, YLR384C, YLL006W, YAL005C, YDL077C, YAL002W, YBR106W, YHL031C, YOR132W, YPL240C, YNL298W, YCR009C, YDR080W, YBL007C, YLR242C, YDR320C, YDL192W, YDR137W, YDR425W, YNL297C, YDR323C, YDR424C, YOR069W, YOR270C
ECM14	Process	N/A	GO:0008104	protein localization	0.0702468	1.15337	0.000125441	21	71	910	7166	0.0017	0.04	YDR080W, YBR200W, YDL192W, YHL031C, YBR106W, YNL298W, YOR132W, YPL240C, YDR424C, YOR069W, YNL294C, YOR198C, YNL297C, YDR425W, YOR106W, YLR384C, YLR262C, YAL005C, YDL077C, YAL002W, YLL006W
ECM14	Process	N/A	GO:0051179	localization	0.0789531	1.10263	0.000140988	30	71	1607	7166	0.0017	0.04	YHR129C, YLR262C, YOR106W, YLR384C, YLR372W, YLL006W, YAL002W, YAL005C, YDL077C, YCR009C, YBR106W, YHL031C, YNL298W, YOR132W, YPL240C, YDR320C, YDL192W, YDR080W, YLR242C, YBL007C, YBR200W, YDR425W, YNL297C, YOR198C, YDR137W, YOR270C, YNL294C, YDR323C, YDR424C, YOR069W
ECM14	Process	N/A	GO:0071214	cellular response to abiotic stimulus	0.0827332	1.08232	0.000147738	6	71	82	7166	0.0024	0.06	YAL005C, YOR270C, YNL294C, YLL010C, YNL190W, YHL027W
ECM14	Process	N/A	GO:0104004	cellular response to environmental stimulus	0.0827332	1.08232	0.000147738	6	71	82	7166	0.0023	0.06	YLL010C, YNL190W, YHL027W, YAL005C, YNL294C, YOR270C
ECM14	Process	N/A	GO:0044087	regulation of cellular component biogenesis	0.0862963	1.06401	0.000154101	9	71	202	7166	0.0022	0.06	YGR229C, YBL007C, YDR080W, YJR017C, YHL027W, YDL077C, YJR065C, YKL005C, YOR276W
ECM14	Process	N/A	GO:0050789	regulation of biological process	0.0899439	1.04603	0.000160614	32	71	1785	7166	0.0021	0.06	YPL240C, YNL298W, YMR021C, YGL215W, YDR080W, YOR198C, YPL016W, YHL034C, YLR384C, YDR385W, YLL010C, YDL077C, YJR065C, YAL005C, YHL031C, YHL027W, YBL007C, YGR229C, YBR200W, YMR095C, YGL151W, YKL005C, YJR060W, YNL294C, YHR129C, YOR244W, YJR017C, YDR081C, YDR144C, YOR276W, YPR042C, YPL116W
ECM14	Process	N/A	GO:0071822	protein complex subunit organization	0.0919815	1.0363	0.000164253	12	71	355	7166	0.0021	0.06	YAL005C, YDR424C, YJR065C, YDL077C, YKL005C, YLL006W, YDR080W, YBL007C, YDR320C, YJR017C, YOR106W, YPL240C
ECM14	Process	N/A	GO:0033036	macromolecule localization	0.103456	0.985242	0.000184744	22	71	1007	7166	0.002	0.06	YDL077C, YAL005C, YAL002W, YLL006W, YOR106W, YLR384C, YLR262C, YOR069W, YDR424C, YNL294C, YOR198C, YDR425W, YNL297C, YLR242C, YBR200W, YDR080W, YDL192W, YPL240C, YOR132W, YNL298W, YHL031C, YBR106W
ECM14	Process	N/A	GO:0009987	cellular process	0.137752	0.860902	0.000245986	64	71	5200	7166	0.0019	0.06	YLR262C, YLR384C, YOR106W, YLL006W, YNL066W, YMR021C, YGL215W, YNL298W, YBR036C, YDR323C, YDR424C, YOR069W, YJR017C, YOR244W, YOR276W, YDR144C, YDR081C, YDR071C, YHL027W, YIL145C, YBL007C, YLR242C, YBR200W, YKL005C, YOR270C, YNL294C, YDR049W, YDR385W, YJR117W, YKL144C, YKL212W, YMR114C, YLL010C, YAL005C, YJR065C, YDL077C, YNL190W, YPL240C, YDL192W, YDR080W, YMR063W, YDL164C, YDR383C, YPL016W, YOR…
ECM14	Process	N/A	GO:0051604	protein maturation	0.155871	0.807234	0.000278341	6	71	92	7166	0.0025	0.08	YNL294C, YDR080W, YJR117W, YNL238W, YPL240C, YBR106W
ECM14	Process	N/A	GO:0051128	regulation of cellular component organization	0.162408	0.789393	0.000290014	14	71	495	7166	0.0048	0.16	YBL007C, YBR200W, YDR080W, YJR017C, YPL240C, YNL298W, YHR129C, YHL027W, YDL077C, YJR065C, YNL294C, YOR198C, YKL005C, YOR276W
ECM14	Process	N/A	GO:0048522	positive regulation of cellular process	0.185411	0.731865	0.000331091	18	71	762	7166	0.0047	0.16	YDL077C, YJR065C, YPL116W, YOR276W, YDR081C, YLL010C, YDR385W, YOR244W, YJR017C, YJR060W, YPL016W, YKL005C, YBL007C, YMR021C, YGL215W, YHL027W, YPL240C, YNL298W
ECM14	Process	N/A	GO:0071705	nitrogen compound transport	0.253907	0.595325	0.000453406	19	71	852	7166	0.0063	0.22	YLL006W, YAL005C, YDL077C, YAL002W, YLR262C, YLR384C, YOR106W, YDR425W, YNL297C, YDR424C, YOR069W, YBR106W, YHL031C, YNL298W, YOR132W, YPL240C, YDR080W, YLR242C, YDL192W
ECM14	Process	N/A	GO:0048518	positive regulation of biological process	0.279871	0.553043	0.000499769	18	71	788	7166	0.0067	0.24	YPL240C, YNL298W, YGL215W, YMR021C, YHL027W, YBL007C, YPL016W, YKL005C, YJR060W, YDR385W, YOR244W, YJR017C, YDR081C, YLL010C, YOR276W, YDL077C, YJR065C, YPL116W
ECM14	Process	N/A	GO:0043254	regulation of protein complex assembly	0.302155	0.519771	0.000539562	6	71	104	7166	0.0076	0.28	YJR017C, YDL077C, YJR065C, YBL007C, YDR080W, YKL005C
ECM14	Process	N/A	GO:0044089	positive regulation of cellular component biogenesis	0.317987	0.49759	0.000567835	6	71	105	7166	0.0079	0.3	YJR065C, YBL007C, YJR017C, YKL005C, YOR276W, YHL027W
ECM14	Process	N/A	GO:0009628	response to abiotic stimulus	0.369435	0.432462	0.000659705	8	71	196	7166	0.0133	0.52	YLL010C, YNL294C, YOR270C, YAL005C, YNL190W, YHL027W, YCR009C, YPL240C
ECM14	Process	N/A	GO:0033043	regulation of organelle organization	0.427626	0.368935	0.000763619	11	71	361	7166	0.013	0.52	YBL007C, YDR080W, YJR017C, YNL298W, YPL240C, YHR129C, YDL077C, YJR065C, YNL294C, YOR198C, YOR276W
ECM14	Process	N/A	GO:0071840	cellular component organization or biogenesis	0.466354	0.331285	0.000832775	38	71	2487	7166	0.0151	0.62	YDR424C, YMR204C, YDR323C, YDL164C, YOR198C, YPL016W, YDR080W, YNL298W, YPL240C, YNL066W, YAL005C, YJR065C, YDL077C, YLL006W, YOR106W, YLR262C, YOR270C, YJR060W, YNL294C, YKL005C, YGL151W, YBL007C, YGR229C, YLR242C, YBR200W, YDR320C, YDL191W, YHL031C, YCR009C, YHL027W, YDR071C, YPL116W, YOR276W, YDR144C, YJR017C, YOR244W, YGL060W, YHR129C
ECM14	Process	N/A	GO:0006357	regulation of transcription by RNA polymerase II	0.477602	0.320934	0.000852861	13	71	487	7166	0.0148	0.62	YJR017C, YOR244W, YLR384C, YNL298W, YHL027W, YMR021C, YPL116W, YJR060W, YGL151W, YLL010C, YKL005C, YDR081C, YPL016W
ECM14	Process	N/A	GO:0051640	organelle localization	0.512087	0.290656	0.000914441	8	71	206	7166	0.0149	0.64	YHR129C, YHL031C, YDR080W, YOR106W, YLL006W, YDL077C, YDR323C, YDR424C
ECM14	Process	N/A	GO:0045944	positive regulation of transcription by RNA polymerase II	0.611075	0.213906	0.0010912	10	71	319	7166	0.0182	0.8	YHL027W, YMR021C, YOR244W, YJR017C, YDR081C, YPL016W, YLL010C, YKL005C, YPL116W, YJR060W
ECM14	Process	N/A	GO:0010557	positive regulation of macromolecule biosynthetic process	0.618182	0.208883	0.0011039	12	71	438	7166	0.0178	0.8	YPL116W, YJR060W, YLL010C, YKL005C, YDR081C, YPL016W, YJR017C, YOR244W, YDR385W, YPL240C, YHL027W, YMR021C
ECM14	Process	N/A	GO:0006892	post-Golgi vesicle-mediated transport	0.662836	0.178594	0.00118364	5	71	81	7166	0.0191	0.88	YLR262C, YDL192W, YOR106W, YLR372W, YDR323C
ECM14	Process	N/A	GO:0016485	protein processing	0.693988	0.158648	0.00123926	4	71	48	7166	0.0187	0.88	YDR080W, YJR117W, YNL294C, YNL238W
ECM14	Process	N/A	GO:0061024	membrane organization	0.701404	0.154032	0.00125251	9	71	269	7166	0.0192	0.92	YDR323C, YDL077C, YOR198C, YLL006W, YOR106W, YDR080W, YLR242C, YCR009C, YHL031C
ECM14	Process	N/A	GO:0010446	response to alkaline pH	0.792436	0.101036	0.00141506	2	71	6	7166	0.0253	1.24	YNL294C, YHL027W
ECM14	Process	N/A	GO:0035376	sterol import	0.792436	0.101036	0.00141506	2	71	6	7166	0.0248	1.24	YLR242C, YNL298W
ECM14	Process	N/A	GO:0071469	cellular response to alkaline pH	0.792436	0.101036	0.00141506	2	71	6	7166	0.0243	1.24	YNL294C, YHL027W
ECM14	Process	N/A	GO:0006903	vesicle targeting	0.801899	0.0958801	0.00143196	3	71	23	7166	0.0242	1.26	YDR080W, YDL077C, YHL031C
ECM14	Process	N/A	GO:0031328	positive regulation of cellular biosynthetic process	0.858829	0.0660935	0.00153362	12	71	455	7166	0.0253	1.34	YLL010C, YKL005C, YPL016W, YDR081C, YPL116W, YJR060W, YPL240C, YHL027W, YMR021C, YJR017C, YOR244W, YDR385W
ECM14	Process	N/A	GO:0006886	intracellular protein transport	0.875118	0.0579335	0.00156271	12	71	456	7166	0.0252	1.36	YAL002W, YDL077C, YAL005C, YNL297C, YLL006W, YDL192W, YOR106W, YDR080W, YOR132W, YPL240C, YLR262C, YBR106W
ECM14	Process	N/A	GO:0009891	positive regulation of biosynthetic process	0.875118	0.0579335	0.00156271	12	71	456	7166	0.0247	1.36	YPL116W, YJR060W, YPL016W, YDR081C, YKL005C, YLL010C, YOR244W, YDR385W, YJR017C, YPL240C, YMR021C, YHL027W
ECM14	Process	N/A	GO:0071702	organic substance transport	0.981769	0.00799089	0.00175316	19	71	951	7166	0.0271	1.52	YOR069W, YDR424C, YNL297C, YDR425W, YDL192W, YLR242C, YDR080W, YOR132W, YPL240C, YNL298W, YBR106W, YHL031C, YAL002W, YDL077C, YAL005C, YLL006W, YOR106W, YLR384C, YLR262C
ECM14	Process	N/A	GO:0006970	response to osmotic stress	1	0	0.00189548	5	71	90	7166	0.0281	1.6	YCR009C, YPL240C, YLL010C, YOR270C, YAL005C
ECM14	Process	N/A	GO:0043933	macromolecular complex subunit organization	1	0	0.00205465	16	71	743	7166	0.0341	1.98	YAL005C, YDL077C, YJR065C, YLL006W, YOR276W, YJR017C, YOR106W, YOR244W, YDR424C, YOR270C, YKL005C, YDR080W, YBL007C, YDR320C, YPL240C, YCR009C
ECM14	Process	N/A	GO:0031325	positive regulation of cellular metabolic process	1	0	0.00210719	14	71	605	7166	0.0346	2.04	YNL298W, YPL240C, YMR021C, YHL027W, YGL215W, YOR244W, YDR385W, YJR017C, YPL016W, YDR081C, YKL005C, YLL010C, YPL116W, YJR060W
ECM14	Process	N/A	GO:0048308	organelle inheritance	1	0	0.00220415	4	71	56	7166	0.035	2.1	YDR323C, YMR204C, YDR320C, YNL298W
ECM14	Process	N/A	GO:0034613	cellular protein localization	1	0	0.00223293	16	71	749	7166	0.0344	2.1	YDR080W, YDL192W, YBR106W, YNL298W, YOR132W, YPL240C, YOR069W, YNL294C, YOR198C, YNL297C, YOR106W, YLR262C, YAL005C, YDL077C, YAL002W, YLL006W
ECM14	Process	N/A	GO:0006461	protein complex assembly	1	0	0.00236906	9	71	295	7166	0.0358	2.22	YDR424C, YJR065C, YDL077C, YKL005C, YLL006W, YDR080W, YBL007C, YJR017C, YPL240C
ECM14	Process	N/A	GO:0070271	protein complex biogenesis	1	0	0.00236906	9	71	295	7166	0.0352	2.22	YKL005C, YLL006W, YDR424C, YJR065C, YDL077C, YPL240C, YJR017C, YDR080W, YBL007C
ECM14	Process	N/A	GO:0016050	vesicle organization	1	0	0.00240539	5	71	95	7166	0.0347	2.22	YOR106W, YDL077C, YDR080W, YDR323C, YHL031C
ECM14	Process	N/A	GO:0009893	positive regulation of metabolic process	1	0	0.00245673	14	71	615	7166	0.0342	2.22	YLL010C, YKL005C, YPL016W, YDR081C, YJR060W, YPL116W, YMR021C, YHL027W, YGL215W, YNL298W, YPL240C, YJR017C, YDR385W, YOR244W
ECM14	Process	N/A	GO:0006366	transcription by RNA polymerase II	1	0	0.00249333	13	71	548	7166	0.0336	2.22	YPL116W, YJR060W, YDR081C, YPL016W, YGL151W, YLL010C, YKL005C, YLR384C, YOR244W, YJR017C, YNL298W, YHL027W, YMR021C
ECM14	Process	N/A	GO:0016236	macroautophagy	1	0	0.00261505	6	71	141	7166	0.0385	2.58	YOR106W, YDL192W, YOR244W, YDR080W, YGL215W, YLR262C
ECM14	Process	N/A	GO:0051130	positive regulation of cellular component organization	1	0	0.00261605	7	71	190	7166	0.0379	2.58	YKL005C, YPL240C, YOR276W, YHL027W, YBL007C, YJR065C, YJR017C
ECM14	Process	N/A	GO:0061025	membrane fusion	1	0	0.00263498	5	71	97	7166	0.0377	2.6	YOR106W, YDR080W, YDR323C, YDL077C, YHL031C
ECM14	Process	N/A	GO:0031334	positive regulation of protein complex assembly	1	0	0.00267109	4	71	59	7166	0.0389	2.72	YBL007C, YJR065C, YJR017C, YKL005C
ECM14	Process	N/A	GO:0045935	positive regulation of nucleobase-containing compound metabolic process	1	0	0.00273827	11	71	423	7166	0.0389	2.76	YLL010C, YKL005C, YPL016W, YDR081C, YJR060W, YPL116W, YMR021C, YHL027W, YPL240C, YJR017C, YOR244W
ECM14	Process	N/A	GO:0051648	vesicle localization	1	0	0.00283153	3	71	29	7166	0.0389	2.8	YDR080W, YDL077C, YHL031C
ECM14	Process	N/A	GO:0051650	establishment of vesicle localization	1	0	0.00283153	3	71	29	7166	0.0384	2.8	YHL031C, YDR080W, YDL077C
ECM14	Process	N/A	GO:0043241	protein complex disassembly	1	0	0.00301759	4	71	61	7166	0.0392	2.9	YAL005C, YDR320C, YOR106W, YKL005C
ECM14	Process	N/A	GO:0045893	positive regulation of transcription, DNA-templated	1	0	0.00309199	10	71	367	7166	0.0387	2.9	YLL010C, YKL005C, YPL016W, YDR081C, YJR060W, YPL116W, YHL027W, YMR021C, YJR017C, YOR244W
ECM14	Process	N/A	GO:0070727	cellular macromolecule localization	1	0	0.00312271	16	71	774	7166	0.0384	2.92	YDL192W, YDR080W, YNL298W, YPL240C, YOR132W, YBR106W, YNL294C, YOR069W, YNL297C, YOR198C, YOR106W, YLR262C, YAL002W, YDL077C, YAL005C, YLL006W
ECM14	Process	N/A	GO:0007034	vacuolar transport	1	0	0.00321982	6	71	147	7166	0.0405	3.12	YNL297C, YOR106W, YAL002W, YLR372W, YDR323C, YDR080W
ECM14	Process	N/A	GO:0007009	plasma membrane organization	1	0	0.00333138	2	71	9	7166	0.0446	3.48	YCR009C, YLR242C
ECM14	Process	N/A	GO:0007323	peptide pheromone maturation	1	0	0.00333138	2	71	9	7166	0.0441	3.48	YJR117W, YNL238W
ECM14	Process	N/A	GO:0035542	regulation of SNARE complex assembly	1	0	0.00333138	2	71	9	7166	0.0435	3.48	YDL077C, YDR080W
ECM14	Process	N/A	GO:0010628	positive regulation of gene expression	1	0	0.00334068	11	71	434	7166	0.043	3.48	YPL116W, YJR060W, YPL016W, YDR081C, YLL010C, YKL005C, YDR385W, YOR244W, YJR017C, YHL027W, YMR021C
ECM14	Process	N/A	GO:0010604	positive regulation of macromolecule metabolic process	1	0	0.00341145	13	71	568	7166	0.0427	3.5	YJR060W, YPL116W, YDR081C, YPL016W, YKL005C, YLL010C, YOR244W, YDR385W, YJR017C, YHL027W, YMR021C, YPL240C, YNL298W
ECM14	Process	N/A	GO:0051173	positive regulation of nitrogen compound metabolic process	1	0	0.00341145	13	71	568	7166	0.0422	3.5	YPL016W, YDR081C, YLL010C, YKL005C, YJR060W, YPL116W, YHL027W, YMR021C, YPL240C, YNL298W, YOR244W, YDR385W, YJR017C
ECM14	Process	N/A	GO:1902680	positive regulation of RNA biosynthetic process	1	0	0.00354236	10	71	374	7166	0.0431	3.62	YOR244W, YJR017C, YHL027W, YMR021C, YJR060W, YPL116W, YDR081C, YPL016W, YKL005C, YLL010C
ECM14	Process	N/A	GO:1903508	positive regulation of nucleic acid-templated transcription	1	0	0.00354236	10	71	374	7166	0.0426	3.62	YOR244W, YJR017C, YMR021C, YHL027W, YPL116W, YJR060W, YDR081C, YPL016W, YLL010C, YKL005C
ECM14	Process	N/A	GO:0010468	regulation of gene expression	1	0	0.00386512	18	71	941	7166	0.0451	3.88	YOR276W, YDR081C, YLL010C, YPR042C, YPL116W, YLR384C, YOR244W, YDR385W, YJR017C, YPL016W, YGL151W, YKL005C, YHL034C, YJR060W, YNL294C, YMR021C, YHL027W, YNL298W
ECM14	Process	N/A	GO:0007049	cell cycle	1	0	0.00408339	16	71	795	7166	0.0455	3.96	YNL294C, YDR424C, YMR063W, YDL164C, YOR198C, YDR137W, YDR383C, YGR229C, YNL066W, YGL215W, YHL027W, YNL298W, YPL116W, YOR244W, YHR129C, YGL060W
ECM14	Process	N/A	GO:0031338	regulation of vesicle fusion	1	0	0.00413762	2	71	10	7166	0.0507	4.46	YDL077C, YDR080W
ECM14	Process	N/A	GO:0071467	cellular response to pH	1	0	0.00413762	2	71	10	7166	0.0501	4.46	YHL027W, YNL294C
ECM14	Process	N/A	GO:0048284	organelle fusion	1	0	0.00419131	5	71	108	7166	0.0498	4.48	YHL031C, YDL077C, YDR080W, YDR323C, YOR106W
ECM14	Process	N/A	GO:0006605	protein targeting	1	0	0.00432486	7	71	208	7166	0.0499	4.54	YAL002W, YDR080W, YAL005C, YNL297C, YBR106W, YLL006W, YPL240C
ECM14	Process	N/A	GO:0044088	regulation of vacuole organization	1	0	0.00447604	3	71	34	7166	0.0504	4.64	YNL294C, YDL077C, YDR080W
ECM14	Process	N/A	GO:2000112	regulation of cellular macromolecule biosynthetic process	1	0	0.00461081	17	71	880	7166	0.0505	4.7	YJR017C, YLR384C, YDR385W, YOR244W, YPL116W, YLL010C, YDR081C, YOR276W, YPL240C, YNL298W, YHL027W, YMR021C, YHL034C, YJR060W, YKL005C, YGL151W, YPL016W
ECM14	Process	N/A	GO:0000278	mitotic cell cycle	1	0	0.00485649	10	71	391	7166	0.0504	4.74	YDL164C, YOR198C, YPL116W, YDR424C, YNL066W, YHL027W, YHR129C, YGL060W, YNL298W, YGR229C
ECM14	Process	N/A	GO:0051254	positive regulation of RNA metabolic process	1	0	0.005124	10	71	394	7166	0.0541	5.14	YPL116W, YJR060W, YLL010C, YKL005C, YDR081C, YPL016W, YJR017C, YOR244W, YMR021C, YHL027W
ECM14	Process	N/A	GO:0033365	protein localization to organelle	1	0	0.00536762	11	71	462	7166	0.0544	5.22	YNL297C, YOR198C, YLL006W, YAL002W, YOR069W, YAL005C, YPL240C, YNL298W, YLR262C, YBR106W, YDR080W
ECM14	Process	N/A	GO:0010556	regulation of macromolecule biosynthetic process	1	0	0.00541846	17	71	894	7166	0.0538	5.22	YJR017C, YOR244W, YLR384C, YDR385W, YOR276W, YLL010C, YDR081C, YPL116W, YMR021C, YHL027W, YPL240C, YNL298W, YGL151W, YKL005C, YPL016W, YJR060W, YHL034C
ECM14	Process	N/A	GO:0035493	SNARE complex assembly	1	0	0.0059913	2	71	12	7166	0.0627	6.14	YDL077C, YDR080W
ECM14	Process	N/A	GO:0045899	positive regulation of RNA polymerase II transcriptional preinitiation complex assembly	1	0	0.0059913	2	71	12	7166	0.062	6.14	YJR017C, YKL005C
ECM14	Process	N/A	GO:0006914	autophagy	1	0	0.00615674	7	71	222	7166	0.0636	6.36	YOR106W, YDL192W, YOR244W, YDR080W, YDL077C, YGL215W, YLR262C
ECM14	Process	N/A	GO:0071472	cellular response to salt stress	1	0	0.00703548	2	71	13	7166	0.0697	7.04	YOR270C, YLL010C
ECM14	Process	N/A	GO:0072671	mitochondria-associated ubiquitin-dependent protein catabolic process	1	0	0.00703548	2	71	13	7166	0.069	7.04	YDR049W, YAL005C
ECM14	Process	N/A	GO:0030148	sphingolipid biosynthetic process	1	0	0.00758965	3	71	41	7166	0.0713	7.34	YLR242C, YLR372W, YBR036C
ECM14	Process	N/A	GO:0034727	piecemeal microautophagy of the nucleus	1	0	0.00758965	3	71	41	7166	0.0706	7.34	YDR080W, YDL077C, YOR106W
ECM14	Process	N/A	GO:0061919	process utilizing autophagic mechanism	1	0	0.00778428	7	71	232	7166	0.0707	7.42	YOR106W, YOR244W, YDL192W, YDR080W, YDL077C, YGL215W, YLR262C
ECM14	Process	N/A	GO:0031326	regulation of cellular biosynthetic process	1	0	0.00796066	17	71	929	7166	0.07	7.42	YNL298W, YPL240C, YHL027W, YMR021C, YPL016W, YGL151W, YKL005C, YJR060W, YHL034C, YLR384C, YDR385W, YOR244W, YJR017C, YDR081C, YLL010C, YOR276W, YPL116W
ECM14	Process	N/A	GO:0009889	regulation of biosynthetic process	1	0	0.00813123	17	71	931	7166	0.071	7.6	YDR385W, YLR384C, YOR244W, YJR017C, YDR081C, YLL010C, YOR276W, YPL116W, YNL298W, YPL240C, YHL027W, YMR021C, YPL016W, YKL005C, YGL151W, YJR060W, YHL034C
ECM14	Process	N/A	GO:0045898	regulation of RNA polymerase II transcriptional preinitiation complex assembly	1	0	0.00815577	2	71	14	7166	0.0746	8.06	YKL005C, YJR017C
ECM14	Process	N/A	GO:0099022	vesicle tethering	1	0	0.00815577	2	71	14	7166	0.0739	8.06	YDR080W, YDL077C
ECM14	Process	N/A	GO:0051656	establishment of organelle localization	1	0	0.00854544	5	71	128	7166	0.0749	8.24	YDR424C, YDR080W, YDL077C, YHL031C, YHR129C
ECM14	Process	N/A	GO:0006355	regulation of transcription, DNA-templated	1	0	0.00998163	13	71	646	7166	0.0847	9.4	YNL298W, YHL027W, YMR021C, YOR244W, YLR384C, YJR017C, YDR081C, YPL016W, YGL151W, YLL010C, YKL005C, YPL116W, YJR060W
ECM14	Process	N/A	GO:0006897	endocytosis	1	0	0.00999501	5	71	133	7166	0.0841	9.42	YNL297C, YCR009C, YBL007C, YLR242C, YDR320C
ECM14	Process	N/A	GO:0009894	regulation of catabolic process	1	0	0.00999501	5	71	133	7166	0.0834	9.42	YJR017C, YOR244W, YMR021C, YGL215W, YDR081C
ECM14	Process	N/A	GO:0042144	vacuole fusion, non-autophagic	1	0	0.0104342	3	71	46	7166	0.0849	9.68	YDR080W, YDL077C, YOR106W
ECM14	Process	N/A	GO:0097576	vacuole fusion	1	0	0.0104342	3	71	46	7166	0.0842	9.68	YDL077C, YDR080W, YOR106W
ECM14	Process	N/A	GO:1903506	regulation of nucleic acid-templated transcription	1	0	0.0106159	13	71	651	7166	0.0836	9.7	YLR384C, YOR244W, YJR017C, YNL298W, YHL027W, YMR021C, YPL116W, YJR060W, YPL016W, YDR081C, YLL010C, YGL151W, YKL005C
ECM14	Process	N/A	GO:2001141	regulation of RNA biosynthetic process	1	0	0.0106159	13	71	651	7166	0.0829	9.7	YLR384C, YOR244W, YJR017C, YNL298W, YMR021C, YHL027W, YPL116W, YJR060W, YPL016W, YDR081C, YKL005C, YLL010C, YGL151W
ECM14	Process	N/A	GO:1903047	mitotic cell cycle process	1	0	0.0108566	9	71	373	7166	0.0875	10.32	YNL066W, YHL027W, YGL060W, YHR129C, YNL298W, YPL116W, YDR424C, YDL164C, YOR198C
ECM14	Process	N/A	GO:0072594	establishment of protein localization to organelle	1	0	0.0109245	8	71	309	7166	0.0867	10.32	YAL002W, YAL005C, YNL297C, YLL006W, YDR080W, YNL298W, YPL240C, YBR106W
ECM14	Process	N/A	GO:0010638	positive regulation of organelle organization	1	0	0.0109417	5	71	136	7166	0.086	10.32	YOR276W, YPL240C, YJR017C, YJR065C, YBL007C
ECM14	Process	N/A	GO:0044804	autophagy of nucleus	1	0	0.0110676	3	71	47	7166	0.0863	10.44	YDR080W, YDL077C, YOR106W
ECM14	Process	N/A	GO:0043623	cellular protein complex assembly	1	0	0.0112559	7	71	249	7166	0.0856	10.44	YLL006W, YPL240C, YDR424C, YDR080W, YDL077C, YJR065C, YBL007C
ECM14	Process	N/A	GO:0022406	membrane docking	1	0	0.0117229	3	71	48	7166	0.0872	10.72	YOR106W, YDR323C, YLL006W
ECM14	Process	N/A	GO:0140056	organelle localization by membrane tethering	1	0	0.0117229	3	71	48	7166	0.0865	10.72	YOR106W, YDR323C, YLL006W
ECM14	Process	N/A	GO:0060255	regulation of macromolecule metabolic process	1	0	0.0117918	20	71	1211	7166	0.0858	10.72	YDR081C, YLL010C, YOR276W, YPR042C, YPL116W, YOR244W, YLR384C, YDR385W, YJR017C, YPL016W, YKL005C, YGL151W, YHL034C, YNL294C, YJR060W, YPL240C, YNL298W, YHL027W, YMR021C, YGL215W
ECM14	Process	N/A	GO:0032889	regulation of vacuole fusion, non-autophagic	1	0	0.0119577	2	71	17	7166	0.0898	11.32	YDR080W, YDL077C
ECM14	Process	N/A	GO:0040001	establishment of mitotic spindle localization	1	0	0.0119577	2	71	17	7166	0.0891	11.32	YDR424C, YHR129C
ECM14	Process	N/A	GO:0060261	positive regulation of transcription initiation from RNA polymerase II promoter	1	0	0.0119577	2	71	17	7166	0.0884	11.32	YJR017C, YKL005C
ECM14	Process	N/A	GO:2000144	positive regulation of DNA-templated transcription, initiation	1	0	0.0119577	2	71	17	7166	0.0878	11.32	YKL005C, YJR017C
ECM14	Process	N/A	GO:0006351	transcription, DNA-templated	1	0	0.0125427	14	71	740	7166	0.088	11.44	YMR021C, YHL027W, YNL298W, YJR017C, YLR384C, YOR244W, YKL144C, YLL010C, YKL005C, YGL151W, YPL016W, YDR081C, YJR060W, YPL116W
ECM14	Process	N/A	GO:0051171	regulation of nitrogen compound metabolic process	1	0	0.0125997	19	71	1136	7166	0.0876	11.48	YDR081C, YLL010C, YOR276W, YPL116W, YLR384C, YDR385W, YOR244W, YJR017C, YPL016W, YGL151W, YKL005C, YNL294C, YHL034C, YJR060W, YNL298W, YPL240C, YHL027W, YGL215W, YMR021C
ECM14	Process	N/A	GO:0034622	cellular macromolecular complex assembly	1	0	0.0128102	12	71	593	7166	0.0871	11.5	YJR017C, YDR080W, YBL007C, YCR009C, YPL240C, YOR270C, YDR424C, YJR065C, YDL077C, YOR276W, YKL005C, YLL006W
ECM14	Process	N/A	GO:0097659	nucleic acid-templated transcription	1	0	0.0129689	14	71	743	7166	0.0866	11.52	YPL116W, YJR060W, YDR081C, YPL016W, YLL010C, YGL151W, YKL005C, YKL144C, YLR384C, YOR244W, YJR017C, YNL298W, YMR021C, YHL027W
ECM14	Process	N/A	GO:0032984	macromolecular complex disassembly	1	0	0.0133276	4	71	93	7166	0.0878	11.76	YOR106W, YDR320C, YAL005C, YKL005C
ECM14	Process	N/A	GO:0032774	RNA biosynthetic process	1	0	0.0135547	14	71	747	7166	0.0898	12.12	YMR021C, YHL027W, YNL298W, YLR384C, YOR244W, YJR017C, YKL144C, YPL016W, YDR081C, YGL151W, YLL010C, YKL005C, YJR060W, YPL116W
ECM14	Process	N/A	GO:0016569	covalent chromatin modification	1	0	0.0141471	5	71	145	7166	0.091	12.38	YPL116W, YJR017C, YOR244W, YGL151W, YNL298W
ECM14	Process	N/A	GO:0016570	histone modification	1	0	0.0141471	5	71	145	7166	0.0904	12.38	YNL298W, YGL151W, YOR244W, YJR017C, YPL116W
ECM14	Process	N/A	GO:0009110	vitamin biosynthetic process	1	0	0.0145644	3	71	52	7166	0.0907	12.52	YIL145C, YMR095C, YDR081C
ECM14	Process	N/A	GO:0042364	water-soluble vitamin biosynthetic process	1	0	0.0145644	3	71	52	7166	0.0901	12.52	YIL145C, YMR095C, YDR081C
ECM14	Process	N/A	GO:0000011	vacuole inheritance	1	0	0.0148447	2	71	19	7166	0.0927	12.98	YNL298W, YDR323C
ECM14	Process	N/A	GO:0009268	response to pH	1	0	0.0148447	2	71	19	7166	0.0921	12.98	YHL027W, YNL294C
ECM14	Process	N/A	GO:0051293	establishment of spindle localization	1	0	0.0148447	2	71	19	7166	0.0914	12.98	YDR424C, YHR129C
ECM14	Process	N/A	GO:0051653	spindle localization	1	0	0.0148447	2	71	19	7166	0.0908	12.98	YHR129C, YDR424C
ECM14	Process	N/A	GO:0006665	sphingolipid metabolic process	1	0	0.0153305	3	71	53	7166	0.0911	13.12	YBR036C, YLR242C, YLR372W
ECM14	Process	N/A	GO:0006950	response to stress	1	0	0.0158265	15	71	839	7166	0.0919	13.32	YOR244W, YDR049W, YPL240C, YNL298W, YGL060W, YNL190W, YHL027W, YCR009C, YAL005C, YHL034C, YOR270C, YPL016W, YLL010C, YDL164C, YMR114C
ECM14	Process	N/A	GO:0048193	Golgi vesicle transport	1	0	0.0159361	6	71	206	7166	0.0916	13.38	YLR262C, YHL031C, YDR323C, YLR372W, YDL192W, YOR106W
ECM14	Process	N/A	GO:0016237	lysosomal microautophagy	1	0	0.0161189	3	71	54	7166	0.0924	13.58	YDR080W, YDL077C, YOR106W
ECM14	Process	N/A	GO:0050793	regulation of developmental process	1	0	0.0161189	3	71	54	7166	0.0918	13.58	YPL016W, YBR200W, YAL005C
ECM14	Process	N/A	GO:0034314	Arp2/3 complex-mediated actin nucleation	1	0	0.0163895	2	71	20	7166	0.0962	14.34	YJR065C, YBL007C
ECM14	Process	N/A	GO:1902850	microtubule cytoskeleton organization involved in mitosis	1	0	0.0169299	3	71	55	7166	0.0975	14.62	YDR424C, YHR129C, YGL060W
ECM14	Process	N/A	GO:0080090	regulation of primary metabolic process	1	0	0.0169822	19	71	1170	7166	0.097	14.64	YLL010C, YDR081C, YOR276W, YPL116W, YJR017C, YOR244W, YLR384C, YDR385W, YKL005C, YGL151W, YPL016W, YJR060W, YHL034C, YNL294C, YPL240C, YNL298W, YHL027W, YMR021C, YGL215W
ECM14	Process	N/A	GO:0010256	endomembrane system organization	1	0	0.0175727	4	71	101	7166	0.0978	14.86	YDR320C, YLR242C, YCR009C, YOR198C
ECM14	Process	N/A	GO:0007010	cytoskeleton organization	1	0	0.0175942	7	71	272	7166	0.0971	14.86	YCR009C, YHR129C, YGL060W, YNL298W, YDR424C, YBL007C, YJR065C
ECM14	Process	N/A	GO:0051252	regulation of RNA metabolic process	1	0	0.0176683	13	71	695	7166	0.0966	14.88	YDR081C, YPL016W, YLL010C, YGL151W, YKL005C, YPL116W, YJR060W, YNL298W, YMR021C, YHL027W, YLR384C, YOR244W, YJR017C
ECM14	Process	N/A	GO:0071470	cellular response to osmotic stress	1	0	0.0177635	3	71	56	7166	0.0965	14.96	YAL005C, YOR270C, YLL010C
ECM14	Process	N/A	GO:0051261	protein depolymerization	1	0	0.0179999	2	71	21	7166	0.0985	15.36	YDR320C, YAL005C
ECM14	Process	N/A	GO:0065003	macromolecular complex assembly	1	0	0.0187863	12	71	625	7166	0.0995	15.62	YOR270C, YDL077C, YJR065C, YDR424C, YOR276W, YLL006W, YKL005C, YJR017C, YBL007C, YDR080W, YCR009C, YPL240C
ECM14	Process	N/A	GO:0048523	negative regulation of cellular process	1	0	0.0188578	13	71	701	7166	0.0989	15.62	YHL034C, YJR060W, YAL005C, YOR276W, YKL005C, YLL010C, YMR095C, YJR017C, YOR244W, YBL007C, YHL027W, YHR129C, YNL298W
ECM14	Process	N/A	GO:0008610	lipid biosynthetic process	1	0	0.0188867	6	71	214	7166	0.0986	15.68	YJR073C, YNL280C, YLR372W, YLR242C, YKL212W, YBR036C
ECM14	Process	N/A	GO:0019219	regulation of nucleobase-containing compound metabolic process	1	0	0.0192177	14	71	780	7166	0.0988	15.8	YDR081C, YPL016W, YLL010C, YGL151W, YKL005C, YPL116W, YJR060W, YNL298W, YPL240C, YHL027W, YMR021C, YOR244W, YLR384C, YJR017C
ECM14	Process	N/A	GO:1901362	organic cyclic compound biosynthetic process	1	0	0.0194572	18	71	1103	7166	0.0989	15.92	YPL240C, YNL298W, YHL027W, YMR021C, YNL280C, YKL005C, YGL151W, YDL164C, YMR095C, YPL016W, YJR060W, YKL144C, YJR017C, YOR244W, YLR384C, YLL010C, YDR081C, YPL116W
ECM14	Process	N/A	GO:0060627	regulation of vesicle-mediated transport	1	0	0.0194984	3	71	58	7166	0.0985	15.96	YDR080W, YDL077C, YHL031C
ECM14	Process	N/A	GO:0098657	import into cell	1	0	0.0198142	5	71	158	7166	0.1011	16.48	YLR242C, YBL007C, YDR320C, YNL297C, YCR009C
ECM14	Process	N/A	GO:0033554	cellular response to stress	1	0	0.0202147	14	71	785	7166	0.1016	16.66	YAL005C, YOR270C, YHL034C, YDL164C, YLL010C, YPL016W, YMR114C, YOR244W, YGL060W, YDR049W, YPL240C, YNL298W, YNL190W, YHL027W
ECM14	Process	N/A	GO:0003006	developmental process involved in reproduction	1	0	0.0208012	5	71	160	7166	0.1035	17.08	YBR200W, YNL294C, YPL016W, YHL027W, YMR063W
ECM14	Process	N/A	GO:0006766	vitamin metabolic process	1	0	0.021324	3	71	60	7166	0.1035	17.18	YIL145C, YMR095C, YDR081C
ECM14	Process	N/A	GO:0006767	water-soluble vitamin metabolic process	1	0	0.021324	3	71	60	7166	0.1029	17.18	YMR095C, YDR081C, YIL145C
ECM14	Process	N/A	GO:0000917	division septum assembly	1	0	0.0214119	2	71	23	7166	0.1064	17.88	YHL027W, YNL066W
ECM14	Process	N/A	GO:0030838	positive regulation of actin filament polymerization	1	0	0.0214119	2	71	23	7166	0.1058	17.88	YBL007C, YJR065C
ECM14	Process	N/A	GO:0044396	actin cortical patch organization	1	0	0.0214119	2	71	23	7166	0.1052	17.88	YJR065C, YBL007C
ECM14	Process	N/A	GO:0045010	actin nucleation	1	0	0.0214119	2	71	23	7166	0.1046	17.88	YBL007C, YJR065C
ECM14	Process	N/A	GO:0090529	cell septum assembly	1	0	0.0214119	2	71	23	7166	0.104	17.88	YHL027W, YNL066W
ECM14	Process	N/A	GO:1903432	regulation of TORC1 signaling	1	0	0.0214119	2	71	23	7166	0.1034	17.88	YLL010C, YDL077C
ECM14	Process	N/A	GO:0051049	regulation of transport	1	0	0.0225792	4	71	109	7166	0.1068	18.58	YHL031C, YNL298W, YDR080W, YDL077C
ECM14	Process	N/A	GO:0006325	chromatin organization	1	0	0.0227047	8	71	353	7166	0.1065	18.64	YNL298W, YDR071C, YOR244W, YJR017C, YPL016W, YGL151W, YPL116W, YJR060W
ECM14	Process	N/A	GO:0019222	regulation of metabolic process	1	0	0.0229038	20	71	1291	7166	0.1062	18.7	YJR017C, YOR244W, YLR384C, YDR385W, YOR276W, YLL010C, YDR081C, YPL116W, YPR042C, YMR021C, YHL027W, YGL215W, YNL298W, YPL240C, YGL151W, YKL005C, YPL016W, YHL034C, YJR060W, YNL294C
ECM14	Process	N/A	GO:0006895	Golgi to endosome transport	1	0	0.0232107	2	71	24	7166	0.1098	19.44	YDR323C, YLR262C
ECM14	Process	N/A	GO:0007097	nuclear migration	1	0	0.0232107	2	71	24	7166	0.1092	19.44	YHR129C, YDR424C
ECM14	Process	N/A	GO:0016239	positive regulation of macroautophagy	1	0	0.0232107	2	71	24	7166	0.1086	19.44	YGL215W, YOR244W
ECM14	Process	N/A	GO:0042176	regulation of protein catabolic process	1	0	0.0232107	2	71	24	7166	0.108	19.44	YMR021C, YJR017C
ECM14	Process	N/A	GO:0051647	nucleus localization	1	0	0.0232107	2	71	24	7166	0.1074	19.44	YHR129C, YDR424C
ECM14	Process	N/A	GO:0060260	regulation of transcription initiation from RNA polymerase II promoter	1	0	0.0232107	2	71	24	7166	0.1068	19.44	YJR017C, YKL005C
ECM14	Process	N/A	GO:2000142	regulation of DNA-templated transcription, initiation	1	0	0.0232107	2	71	24	7166	0.1062	19.44	YJR017C, YKL005C
ECM14	Process	N/A	GO:0019438	aromatic compound biosynthetic process	1	0	0.0235979	17	71	1043	7166	0.1064	19.58	YMR021C, YHL027W, YPL240C, YNL298W, YJR060W, YPL016W, YMR095C, YGL151W, YDL164C, YKL005C, YOR244W, YLR384C, YJR017C, YKL144C, YPL116W, YDR081C, YLL010C
ECM14	Process	N/A	GO:0006623	protein targeting to vacuole	1	0	0.0242328	3	71	63	7166	0.1078	19.94	YAL002W, YDR080W, YNL297C
ECM14	Process	N/A	GO:0006458	'de novo' protein folding	1	0	0.0250695	2	71	25	7166	0.1122	20.86	YPL240C, YAL005C
ECM14	Process	N/A	GO:0000122	negative regulation of transcription by RNA polymerase II	1	0	0.0250705	5	71	168	7166	0.1117	20.88	YJR060W, YJR017C, YNL298W, YKL005C, YHL027W
ECM14	Process	N/A	GO:0006626	protein targeting to mitochondrion	1	0	0.0262857	3	71	65	7166	0.1151	21.64	YAL005C, YPL240C, YLL006W
ECM14	Process	N/A	GO:0009896	positive regulation of catabolic process	1	0	0.0262857	3	71	65	7166	0.1145	21.64	YOR244W, YGL215W, YMR021C
ECM14	Process	N/A	GO:0018130	heterocycle biosynthetic process	1	0	0.0263269	17	71	1056	7166	0.1139	21.64	YKL144C, YJR017C, YOR244W, YLR384C, YPL116W, YLL010C, YDR081C, YPL240C, YNL298W, YHL027W, YMR021C, YJR060W, YDL164C, YKL005C, YGL151W, YPL016W, YMR095C
ECM14	Process	N/A	GO:0034654	nucleobase-containing compound biosynthetic process	1	0	0.0264232	16	71	974	7166	0.1133	21.64	YNL298W, YPL240C, YHL027W, YMR021C, YJR060W, YPL016W, YDL164C, YGL151W, YKL005C, YKL144C, YLR384C, YOR244W, YJR017C, YPL116W, YDR081C, YLL010C
ECM14	Process	N/A	GO:0006508	proteolysis	1	0	0.0266075	9	71	434	7166	0.1129	21.68	YJR017C, YDR080W, YJR117W, YDR049W, YNL294C, YAL005C, YMR114C, YDR144C, YNL238W
ECM14	Process	N/A	GO:0032006	regulation of TOR signaling	1	0	0.0269872	2	71	26	7166	0.1138	21.96	YLL010C, YDL077C
ECM14	Process	N/A	GO:0038202	TORC1 signaling	1	0	0.0269872	2	71	26	7166	0.1132	21.96	YLL010C, YDL077C
ECM14	Process	N/A	GO:0007346	regulation of mitotic cell cycle	1	0	0.0274027	5	71	172	7166	0.1137	22.18	YGR229C, YOR198C, YNL298W, YHR129C, YHL027W
ECM14	Process	N/A	GO:0019953	sexual reproduction	1	0	0.0278586	6	71	234	7166	0.1142	22.38	YMR063W, YCR009C, YHL027W, YJR117W, YBR200W, YNL294C
ECM14	Process	N/A	GO:0044703	multi-organism reproductive process	1	0	0.0278586	6	71	234	7166	0.1136	22.38	YBR200W, YJR117W, YNL294C, YHL027W, YCR009C, YMR063W
ECM14	Process	N/A	GO:0048519	negative regulation of biological process	1	0	0.0280837	14	71	819	7166	0.1134	22.46	YBL007C, YOR244W, YJR017C, YNL298W, YHR129C, YHL027W, YPR042C, YAL005C, YHL034C, YJR060W, YMR095C, YKL005C, YLL010C, YOR276W
ECM14	Process	N/A	GO:0051726	regulation of cell cycle	1	0	0.0283113	7	71	300	7166	0.1131	22.5	YHL027W, YGL215W, YOR198C, YNL298W, YHR129C, YOR244W, YGR229C
ECM14	Process	N/A	GO:0022607	cellular component assembly	1	0	0.028466	15	71	901	7166	0.1143	22.86	YOR276W, YKL005C, YLL006W, YOR270C, YDR424C, YJR065C, YDL077C, YCR009C, YNL066W, YHL027W, YLR262C, YPL240C, YJR017C, YDR080W, YBL007C
ECM14	Process	N/A	GO:0051716	cellular response to stimulus	1	0	0.0286287	18	71	1150	7166	0.1138	22.88	YPL016W, YDL164C, YNL294C, YHL034C, YOR270C, YNL190W, YHL027W, YPL240C, YNL298W, YBR200W, YMR114C, YDR144C, YLL010C, YDL077C, YAL005C, YDR049W, YGL060W, YOR244W
ECM14	Process	N/A	GO:0009651	response to salt stress	1	0	0.0289622	2	71	27	7166	0.1151	23.26	YLL010C, YOR270C
ECM14	Process	N/A	GO:0015918	sterol transport	1	0	0.0289622	2	71	27	7166	0.1146	23.26	YNL298W, YLR242C
ECM14	Process	N/A	GO:0042026	protein refolding	1	0	0.0289622	2	71	27	7166	0.114	23.26	YAL005C, YPL240C
ECM14	Process	N/A	GO:0050896	response to stimulus	1	0	0.0293884	20	71	1324	7166	0.1142	23.42	YPL016W, YDL164C, YNL294C, YHL034C, YOR270C, YNL298W, YPL240C, YHL027W, YNL190W, YCR009C, YBR200W, YLL010C, YDR144C, YMR114C, YDL077C, YAL005C, YDR049W, YGL060W, YJR117W, YOR244W
ECM14	Process	N/A	GO:0006869	lipid transport	1	0	0.0329877	3	71	71	7166	0.1221	25.16	YNL298W, YLL006W, YLR242C
ECM14	Process	N/A	GO:0046467	membrane lipid biosynthetic process	1	0	0.0329877	3	71	71	7166	0.1215	25.16	YLR372W, YLR242C, YBR036C
ECM14	Process	N/A	GO:0006476	protein deacetylation	1	0	0.0330795	2	71	29	7166	0.1243	25.86	YJR017C, YPL116W
ECM14	Process	N/A	GO:0016575	histone deacetylation	1	0	0.0330795	2	71	29	7166	0.1237	25.86	YJR017C, YPL116W
ECM14	Process	N/A	GO:0031329	regulation of cellular catabolic process	1	0	0.03412	4	71	124	7166	0.1247	26.18	YDR081C, YGL215W, YJR017C, YOR244W
ECM14	Process	N/A	GO:0006896	Golgi to vacuole transport	1	0	0.0352192	2	71	30	7166	0.1305	27.54	YOR106W, YDR323C
ECM14	Process	N/A	GO:0035601	protein deacylation	1	0	0.0352192	2	71	30	7166	0.1299	27.54	YJR017C, YPL116W
ECM14	Process	N/A	GO:0070585	protein localization to mitochondrion	1	0	0.0354018	3	71	73	7166	0.1301	27.72	YLL006W, YPL240C, YAL005C
ECM14	Process	N/A	GO:0072655	establishment of protein localization to mitochondrion	1	0	0.0354018	3	71	73	7166	0.1295	27.72	YLL006W, YPL240C, YAL005C
ECM14	Process	N/A	GO:0098732	macromolecule deacylation	1	0	0.0374112	2	71	31	7166	0.1349	29	YJR017C, YPL116W
ECM14	Process	N/A	GO:0000183	chromatin silencing at rDNA	1	0	0.0396545	2	71	32	7166	0.1425	30.78	YJR017C, YOR244W
ECM14	Process	N/A	GO:0032781	positive regulation of ATPase activity	1	0	0.0396545	2	71	32	7166	0.1418	30.78	YDR320C, YDR424C
ECM14	Process	N/A	GO:2000113	negative regulation of cellular macromolecule biosynthetic process	1	0	0.0410415	8	71	396	7166	0.1425	31.06	YOR276W, YKL005C, YHL034C, YJR060W, YHL027W, YNL298W, YOR244W, YJR017C
ECM14	Process	N/A	GO:0031323	regulation of cellular metabolic process	1	0	0.0416976	18	71	1200	7166	0.143	31.32	YGL215W, YMR021C, YHL027W, YNL298W, YPL240C, YHL034C, YJR060W, YPL016W, YGL151W, YKL005C, YDR385W, YLR384C, YOR244W, YJR017C, YPL116W, YOR276W, YDR081C, YLL010C
ECM14	Process	N/A	GO:0010558	negative regulation of macromolecule biosynthetic process	1	0	0.0431407	8	71	400	7166	0.1461	32.14	YNL298W, YHL027W, YOR244W, YJR017C, YKL005C, YOR276W, YJR060W, YHL034C
ECM14	Process	N/A	GO:0010876	lipid localization	1	0	0.0431768	3	71	79	7166	0.1459	32.24	YLR242C, YLL006W, YNL298W
ECM14	Process	N/A	GO:0044249	cellular biosynthetic process	1	0	0.0432876	31	71	2386	7166	0.1458	32.36	YNL280C, YDL191W, YLR242C, YMR021C, YHL027W, YIL145C, YNL298W, YPL240C, YJR060W, YHL034C, YCR046C, YKL005C, YGL151W, YBR036C, YDL164C, YOR198C, YPL016W, YMR095C, YJR017C, YLR384C, YDR385W, YOR244W, YKL144C, YLR372W, YJR073C, YAL005C, YPL116W, YKL212W, YOR276W, YLL010C, YDR081C
ECM14	Process	N/A	GO:0051276	chromosome organization	1	0	0.0435859	11	71	628	7166	0.1457	32.5	YJR060W, YPL116W, YPL016W, YGL151W, YDL164C, YOR244W, YJR017C, YDR071C, YPL240C, YNL298W, YHR129C
ECM14	Process	N/A	GO:0008064	regulation of actin polymerization or depolymerization	1	0	0.0442896	2	71	34	7166	0.1503	33.66	YJR065C, YBL007C
ECM14	Process	N/A	GO:0009247	glycolipid biosynthetic process	1	0	0.0442896	2	71	34	7166	0.1496	33.66	YBR036C, YLR242C
ECM14	Process	N/A	GO:0030041	actin filament polymerization	1	0	0.0442896	2	71	34	7166	0.1489	33.66	YBL007C, YJR065C
ECM14	Process	N/A	GO:0030832	regulation of actin filament length	1	0	0.0442896	2	71	34	7166	0.1483	33.66	YBL007C, YJR065C
ECM14	Process	N/A	GO:0030833	regulation of actin filament polymerization	1	0	0.0442896	2	71	34	7166	0.1476	33.66	YBL007C, YJR065C
ECM14	Process	N/A	GO:0048278	vesicle docking	1	0	0.0442896	2	71	34	7166	0.147	33.66	YDR323C, YOR106W
ECM14	Process	N/A	GO:0051704	multi-organism process	1	0	0.0453092	6	71	263	7166	0.1489	34.24	YJR117W, YBR200W, YNL294C, YCR009C, YMR063W, YHL027W
ECM14	Process	N/A	GO:0010508	positive regulation of autophagy	1	0	0.0466792	2	71	35	7166	0.1534	35.44	YGL215W, YOR244W
ECM14	Process	N/A	GO:0036003	positive regulation of transcription from RNA polymerase II promoter in response to stress	1	0	0.0466792	2	71	35	7166	0.1528	35.44	YLL010C, YPL016W
ECM14	Process	N/A	GO:0046474	glycerophospholipid biosynthetic process	1	0	0.0473597	3	71	82	7166	0.1541	35.9	YLR242C, YJR073C, YKL212W
ECM14	Process	N/A	GO:0072657	protein localization to membrane	1	0	0.0475054	4	71	138	7166	0.154	36.04	YOR198C, YLL006W, YNL294C, YAL005C
ECM14	Process	N/A	GO:0022414	reproductive process	1	0	0.0483306	9	71	484	7166	0.154	36.18	YNL294C, YPL016W, YDR383C, YOR198C, YMR063W, YBR200W, YJR117W, YHL027W, YCR009C
ECM14	Process	N/A	GO:0006352	DNA-templated transcription, initiation	1	0	0.0487971	3	71	83	7166	0.1543	36.42	YKL005C, YKL144C, YJR017C
ECM14	Process	N/A	GO:0008154	actin polymerization or depolymerization	1	0	0.0491153	2	71	36	7166	0.1554	36.84	YJR065C, YBL007C
ECM14	Process	N/A	GO:0043462	regulation of ATPase activity	1	0	0.0491153	2	71	36	7166	0.1548	36.84	YDR320C, YDR424C
ECM14	Process	N/A	GO:0072665	protein localization to vacuole	1	0	0.0496254	4	71	140	7166	0.1551	37.08	YNL297C, YLR262C, YAL002W, YDR080W
ECM14	Process	N/A	GO:1901576	organic substance biosynthetic process	1	0	0.0502978	31	71	2414	7166	0.1553	37.26	YJR017C, YDR385W, YLR384C, YOR244W, YLR372W, YKL144C, YKL212W, YOR276W, YLL010C, YDR081C, YJR073C, YPL116W, YAL005C, YMR021C, YHL027W, YIL145C, YPL240C, YNL298W, YNL280C, YDL191W, YLR242C, YBR036C, YGL151W, YDL164C, YKL005C, YPL016W, YOR198C, YMR095C, YJR060W, YHL034C, YCR046C
ECM14	Process	N/A	GO:0032273	positive regulation of protein polymerization	1	0	0.0515967	2	71	37	7166	0.1578	38.02	YBL007C, YJR065C
ECM14	Process	N/A	GO:0006643	membrane lipid metabolic process	1	0	0.0517358	3	71	85	7166	0.1583	38.32	YBR036C, YLR242C, YLR372W
ECM14	Process	N/A	GO:0007015	actin filament organization	1	0	0.0517358	3	71	85	7166	0.1577	38.32	YJR065C, YBL007C, YCR009C
ECM14	Process	N/A	GO:0072666	establishment of protein localization to vacuole	1	0	0.0517358	3	71	85	7166	0.157	38.32	YNL297C, YDR080W, YAL002W
ECM14	Process	N/A	GO:0010629	negative regulation of gene expression	1	0	0.0521121	9	71	491	7166	0.1577	38.64	YKL005C, YOR276W, YPR042C, YHL034C, YJR060W, YNL298W, YHL027W, YJR017C, YOR244W
ECM14	Process	N/A	GO:0006664	glycolipid metabolic process	1	0	0.0541224	2	71	38	7166	0.1633	40.16	YLR242C, YBR036C
ECM14	Process	N/A	GO:0007029	endoplasmic reticulum organization	1	0	0.0541224	2	71	38	7166	0.1626	40.16	YDR320C, YOR198C
ECM14	Process	N/A	GO:0030162	regulation of proteolysis	1	0	0.0541224	2	71	38	7166	0.1619	40.16	YJR017C, YNL294C
ECM14	Process	N/A	GO:1903509	liposaccharide metabolic process	1	0	0.0541224	2	71	38	7166	0.1613	40.16	YBR036C, YLR242C
ECM14	Process	N/A	GO:0022402	cell cycle process	1	0	0.0541298	11	71	651	7166	0.1608	40.2	YNL298W, YHR129C, YGL060W, YHL027W, YNL066W, YOR198C, YDL164C, YMR063W, YDR424C, YPL116W, YNL294C
ECM14	Process	N/A	GO:0045017	glycerolipid biosynthetic process	1	0	0.0547589	3	71	87	7166	0.1618	40.62	YKL212W, YJR073C, YLR242C
ECM14	Process	N/A	GO:0009272	fungal-type cell wall biogenesis	1	0	0.0563018	3	71	88	7166	0.1634	41.18	YNL294C, YGR229C, YHL027W
ECM14	Process	N/A	GO:2001252	positive regulation of chromosome organization	1	0	0.0566913	2	71	39	7166	0.1664	42.1	YPL240C, YJR017C
ECM14	Process	N/A	GO:0022413	reproductive process in single-celled organism	1	0	0.0574531	4	71	147	7166	0.1667	42.34	YPL016W, YMR063W, YHL027W, YNL294C
ECM14	Process	N/A	GO:1901615	organic hydroxy compound metabolic process	1	0	0.0574531	4	71	147	7166	0.166	42.34	YMR095C, YDR081C, YNL280C, YLR242C
ECM14	Process	N/A	GO:0009058	biosynthetic process	1	0	0.0578544	31	71	2441	7166	0.1655	42.36	YLR242C, YNL280C, YDL191W, YIL145C, YPL240C, YNL298W, YMR021C, YHL027W, YCR046C, YJR060W, YHL034C, YDL164C, YGL151W, YKL005C, YBR036C, YMR095C, YPL016W, YOR198C, YKL144C, YLR372W, YJR017C, YLR384C, YOR244W, YDR385W, YAL005C, YPL116W, YJR073C, YLL010C, YDR081C, YKL212W, YOR276W
ECM14	Process	N/A	GO:0010562	positive regulation of phosphorus metabolic process	1	0	0.0578654	3	71	89	7166	0.1657	42.58	YJR017C, YDR081C, YNL298W
ECM14	Process	N/A	GO:0045937	positive regulation of phosphate metabolic process	1	0	0.0578654	3	71	89	7166	0.165	42.58	YJR017C, YDR081C, YNL298W
ECM14	Process	N/A	GO:0009890	negative regulation of biosynthetic process	1	0	0.0578945	8	71	425	7166	0.1646	42.62	YOR244W, YJR017C, YHL027W, YNL298W, YJR060W, YHL034C, YOR276W, YKL005C
ECM14	Process	N/A	GO:0031327	negative regulation of cellular biosynthetic process	1	0	0.0578945	8	71	425	7166	0.1639	42.62	YHL027W, YNL298W, YJR017C, YOR244W, YOR276W, YKL005C, YJR060W, YHL034C
ECM14	Process	N/A	GO:0007096	regulation of exit from mitosis	1	0	0.0593022	2	71	40	7166	0.1672	43.64	YNL298W, YHR129C
ECM14	Process	N/A	GO:0000003	reproduction	1	0	0.0596477	9	71	504	7166	0.1676	43.9	YPL016W, YOR198C, YDR383C, YMR063W, YNL294C, YHL027W, YCR009C, YBR200W, YJR117W
ECM14	Process	N/A	GO:0045047	protein targeting to ER	1	0	0.0619541	2	71	41	7166	0.1738	45.7	YAL005C, YBR106W
ECM14	Process	N/A	GO:0045185	maintenance of protein location	1	0	0.0619541	2	71	41	7166	0.1731	45.7	YOR069W, YBR200W
ECM14	Process	N/A	GO:0019538	protein metabolic process	1	0	0.0640861	25	71	1896	7166	0.1744	46.22	YGL151W, YOR198C, YCR046C, YNL294C, YHL034C, YBR106W, YNL298W, YPL240C, YGL215W, YMR021C, YDR080W, YLR242C, YDL191W, YLL010C, YNL238W, YDR144C, YMR114C, YOR276W, YPL116W, YAL005C, YDR049W, YJR117W, YJR017C, YDR385W, YOR244W
ECM14	Process	N/A	GO:0007088	regulation of mitotic nuclear division	1	0	0.0643242	3	71	93	7166	0.1753	46.64	YNL298W, YOR198C, YHR129C
ECM14	Process	N/A	GO:1901564	organonitrogen compound metabolic process	1	0	0.0646237	31	71	2463	7166	0.1749	46.7	YNL294C, YHL034C, YCR046C, YMR095C, YOR198C, YGL151W, YBR036C, YDL191W, YLR242C, YDR080W, YMR021C, YGL215W, YIL145C, YPL240C, YNL298W, YBR106W, YJR073C, YPL116W, YAL005C, YDR144C, YMR114C, YOR276W, YDR081C, YNL238W, YLL010C, YDR385W, YOR244W, YJR017C, YLR372W, YJR117W, YDR049W
ECM14	Process	N/A	GO:0006353	DNA-templated transcription, termination	1	0	0.064646	2	71	42	7166	0.1775	47.58	YKL005C, YJR017C
ECM14	Process	N/A	GO:0072599	establishment of protein localization to endoplasmic reticulum	1	0	0.064646	2	71	42	7166	0.1769	47.58	YAL005C, YBR106W
ECM14	Process	N/A	GO:1902410	mitotic cytokinetic process	1	0	0.064646	2	71	42	7166	0.1762	47.58	YHL027W, YNL066W
ECM14	Process	N/A	GO:0045892	negative regulation of transcription, DNA-templated	1	0	0.0675482	6	71	291	7166	0.181	49.06	YJR060W, YOR244W, YJR017C, YHL027W, YNL298W, YKL005C
ECM14	Process	N/A	GO:0016241	regulation of macroautophagy	1	0	0.0701456	2	71	44	7166	0.1859	50.56	YOR244W, YGL215W
ECM14	Process	N/A	GO:0110053	regulation of actin filament organization	1	0	0.0701456	2	71	44	7166	0.1852	50.56	YBL007C, YJR065C
ECM14	Process	N/A	GO:0051246	regulation of protein metabolic process	1	0	0.0703166	8	71	443	7166	0.1846	50.58	YJR017C, YDR385W, YMR021C, YGL215W, YNL298W, YHL034C, YNL294C, YOR276W
ECM14	Process	N/A	GO:0006839	mitochondrial transport	1	0	0.0711028	3	71	97	7166	0.1849	50.84	YLL006W, YPL240C, YAL005C
ECM14	Process	N/A	GO:1902679	negative regulation of RNA biosynthetic process	1	0	0.0711704	6	71	295	7166	0.1846	50.96	YJR060W, YOR244W, YJR017C, YHL027W, YNL298W, YKL005C
ECM14	Process	N/A	GO:1903507	negative regulation of nucleic acid-templated transcription	1	0	0.0711704	6	71	295	7166	0.184	50.96	YKL005C, YNL298W, YHL027W, YJR017C, YJR060W, YOR244W
ECM14	Process	N/A	GO:0044271	cellular nitrogen compound biosynthetic process	1	0	0.0723222	24	71	1826	7166	0.1837	51.08	YKL144C, YOR244W, YLR384C, YDR385W, YJR017C, YDR081C, YLL010C, YOR276W, YPL116W, YAL005C, YNL298W, YPL240C, YIL145C, YMR021C, YHL027W, YDL191W, YMR095C, YPL016W, YKL005C, YGL151W, YDL164C, YCR046C, YHL034C, YJR060W
ECM14	Process	N/A	GO:1902905	positive regulation of supramolecular fiber organization	1	0	0.0729513	2	71	45	7166	0.1887	52.64	YBL007C, YJR065C
ECM14	Process	N/A	GO:0022411	cellular component disassembly	1	0	0.0736492	4	71	160	7166	0.1893	53	YKL005C, YDR320C, YOR106W, YAL005C
ECM14	Process	N/A	GO:0006661	phosphatidylinositol biosynthetic process	1	0	0.075793	2	71	46	7166	0.1933	54.32	YLR242C, YKL212W
ECM14	Process	N/A	GO:0048869	cellular developmental process	1	0	0.0777777	6	71	302	7166	0.1946	54.88	YPL016W, YHL027W, YMR063W, YBR200W, YAL005C, YNL294C
ECM14	Process	N/A	GO:0032506	cytokinetic process	1	0	0.0786697	2	71	47	7166	0.1981	56.06	YHL027W, YNL066W
ECM14	Process	N/A	GO:0051253	negative regulation of RNA metabolic process	1	0	0.0787494	6	71	303	7166	0.1974	56.06	YHL027W, YNL298W, YKL005C, YOR244W, YJR060W, YJR017C
ECM14	Process	N/A	GO:0010458	exit from mitosis	1	0	0.0815804	2	71	48	7166	0.2034	57.98	YNL298W, YHR129C
ECM14	Process	N/A	GO:0031929	TOR signaling	1	0	0.0815804	2	71	48	7166	0.2027	57.98	YLL010C, YDL077C
ECM14	Process	N/A	GO:0032879	regulation of localization	1	0	0.0818345	4	71	166	7166	0.2033	58.34	YDL077C, YDR080W, YNL298W, YHL031C
ECM14	Process	N/A	GO:0034645	cellular macromolecule biosynthetic process	1	0	0.0820189	24	71	1850	7166	0.2032	58.52	YHL034C, YJR060W, YCR046C, YOR198C, YPL016W, YDL164C, YKL005C, YGL151W, YDL191W, YLR242C, YHL027W, YMR021C, YNL298W, YPL240C, YPL116W, YAL005C, YOR276W, YDR081C, YLL010C, YLR384C, YDR385W, YOR244W, YJR017C, YKL144C
ECM14	Process	N/A	GO:0071852	fungal-type cell wall organization or biogenesis	1	0	0.0827569	5	71	235	7166	0.2028	58.6	YGR229C, YNL294C, YNL066W, YDR144C, YHL027W
ECM14	Process	N/A	GO:0051247	positive regulation of protein metabolic process	1	0	0.0832413	4	71	167	7166	0.2026	58.76	YMR021C, YNL298W, YDR385W, YJR017C
ECM14	Process	N/A	GO:0009056	catabolic process	1	0	0.087128	14	71	962	7166	0.209	60.82	YJR017C, YOR106W, YOR244W, YDL192W, YDR080W, YNL066W, YMR021C, YGL215W, YLR262C, YDR049W, YAL005C, YPR042C, YDL077C, YDR081C
ECM14	Process	N/A	GO:0019236	response to pheromone	1	0	0.0874708	3	71	106	7166	0.2088	60.96	YBR200W, YJR117W, YNL298W
ECM14	Process	N/A	GO:0015850	organic hydroxy compound transport	1	0	0.0875003	2	71	50	7166	0.2117	62.04	YNL298W, YLR242C
ECM14	Process	N/A	GO:0032271	regulation of protein polymerization	1	0	0.0875003	2	71	50	7166	0.211	62.04	YJR065C, YBL007C
ECM14	Process	N/A	GO:0051123	RNA polymerase II transcriptional preinitiation complex assembly	1	0	0.0875003	2	71	50	7166	0.2103	62.04	YKL005C, YJR017C
ECM14	Process	N/A	GO:0009059	macromolecule biosynthetic process	1	0	0.0889719	24	71	1866	7166	0.2101	62.2	YKL144C, YDR385W, YLR384C, YOR244W, YJR017C, YPL116W, YAL005C, YDR081C, YLL010C, YOR276W, YLR242C, YDL191W, YNL298W, YPL240C, YMR021C, YHL027W, YCR046C, YJR060W, YHL034C, YOR198C, YPL016W, YDL164C, YKL005C, YGL151W
ECM14	Process	N/A	GO:0010467	gene expression	1	0	0.0890789	27	71	2148	7166	0.2099	62.34	YJR017C, YLR384C, YOR244W, YDR385W, YJR117W, YKL144C, YAL005C, YPL116W, YPR042C, YOR276W, YLL010C, YNL238W, YDR081C, YDL191W, YDR080W, YMR021C, YHL027W, YBR106W, YNL298W, YPL240C, YHL034C, YNL294C, YJR060W, YCR046C, YGL151W, YKL005C, YPL016W
ECM14	Process	N/A	GO:0032502	developmental process	1	0	0.0898955	6	71	314	7166	0.2099	62.56	YNL294C, YBR200W, YAL005C, YHL027W, YMR063W, YPL016W
ECM14	Process	N/A	GO:0090150	establishment of protein localization to membrane	1	0	0.0913086	3	71	108	7166	0.2124	63.52	YLL006W, YOR198C, YAL005C
ECM14	Process	N/A	GO:0000226	microtubule cytoskeleton organization	1	0	0.0932538	3	71	109	7166	0.2134	64.02	YHR129C, YGL060W, YDR424C
ECM14	Process	N/A	GO:0016125	sterol metabolic process	1	0	0.0935454	2	71	52	7166	0.2148	64.66	YNL280C, YLR242C
ECM14	Process	N/A	GO:0032511	late endosome to vacuole transport via multivesicular body sorting pathway	1	0	0.0935454	2	71	52	7166	0.2141	64.66	YAL002W, YLR372W
ECM14	Process	N/A	GO:0044085	cellular component biogenesis	1	0	0.0939874	18	71	1327	7166	0.2139	64.82	YJR017C, YLR262C, YJR065C, YDL077C, YOR276W, YLL006W, YDL191W, YBL007C, YGR229C, YDR080W, YHL027W, YCR009C, YNL066W, YPL240C, YNL294C, YOR270C, YDR424C, YKL005C
ECM14	Process	N/A	GO:0070887	cellular response to chemical stimulus	1	0	0.0958582	7	71	396	7166	0.2151	65.38	YAL005C, YBR200W, YHL027W, YNL190W, YGL060W, YDR049W, YPL016W
ECM14	Process	N/A	GO:0008202	steroid metabolic process	1	0	0.0966126	2	71	53	7166	0.2165	66.04	YLR242C, YNL280C
ECM14	Process	N/A	GO:0044255	cellular lipid metabolic process	1	0	0.0985232	6	71	322	7166	0.2173	66.5	YBR036C, YKL212W, YLR372W, YLR242C, YNL280C, YJR073C
ECM14	Process	N/A	GO:0042546	cell wall biogenesis	1	0	0.0991921	3	71	112	7166	0.2171	66.64	YGR229C, YNL294C, YHL027W
ECM14	Process	N/A	GO:0043624	cellular protein complex disassembly	1	0	0.0997085	2	71	54	7166	0.2199	67.74	YDR320C, YAL005C
ECM14	Process	N/A	GO:0030437	ascospore formation	1	0	0.101205	3	71	113	7166	0.2203	68.06	YNL294C, YHL027W, YMR063W
ECM14	Process	N/A	GO:0048468	cell development	1	0	0.101205	3	71	113	7166	0.2195	68.06	YNL294C, YHL027W, YMR063W
ECM14	Process	N/A	GO:0032258	protein localization by the Cvt pathway	1	0	0.102832	2	71	55	7166	0.2246	69.86	YLR262C, YDR080W
ECM14	Process	N/A	GO:0043618	regulation of transcription from RNA polymerase II promoter in response to stress	1	0	0.102832	2	71	55	7166	0.2239	69.86	YLL010C, YPL016W
ECM14	Process	N/A	GO:0043620	regulation of DNA-templated transcription in response to stress	1	0	0.102832	2	71	55	7166	0.2232	69.86	YLL010C, YPL016W
ECM14	Process	N/A	GO:0008654	phospholipid biosynthetic process	1	0	0.105281	3	71	115	7166	0.2243	70.44	YLR242C, YJR073C, YKL212W
ECM14	Process	N/A	GO:0034605	cellular response to heat	1	0	0.105983	2	71	56	7166	0.2263	71.28	YPL240C, YLL010C
ECM14	Process	N/A	GO:0051235	maintenance of location	1	0	0.10916	2	71	57	7166	0.2313	73.08	YOR069W, YBR200W
ECM14	Process	N/A	GO:0070972	protein localization to endoplasmic reticulum	1	0	0.10916	2	71	57	7166	0.2305	73.08	YBR106W, YAL005C
ECM14	Process	N/A	GO:0097435	supramolecular fiber organization	1	0	0.109421	3	71	117	7166	0.231	73.46	YJR065C, YBL007C, YCR009C
ECM14	Process	N/A	GO:0000747	conjugation with cellular fusion	1	0	0.111515	3	71	118	7166	0.232	74.02	YJR117W, YBR200W, YCR009C
ECM14	Process	N/A	GO:0007017	microtubule-based process	1	0	0.111515	3	71	118	7166	0.2313	74.02	YGL060W, YHR129C, YDR424C
ECM14	Process	N/A	GO:0034293	sexual sporulation	1	0	0.111515	3	71	118	7166	0.2306	74.02	YNL294C, YHL027W, YMR063W
ECM14	Process	N/A	GO:0043935	sexual sporulation resulting in formation of a cellular spore	1	0	0.111515	3	71	118	7166	0.2299	74.02	YMR063W, YHL027W, YNL294C
[truncated: 3,512 more rows]

## Sheet: -3.25
Sample	GO Aspect	Threshold	GOID	TERM	CORRECTED_PVALUE	-LOG10	UNCORRECTED_PVALUE	NUM_LIST_ANNOTATIONS	LIST_SIZE	TOTAL_NUM_ANNOTATIONS	POPULATION_SIZE	FDR_RATE	EXPECTED_FALSE_POSITIVES	ANNOTATED_GENES
[truncated: 3,454 more rows]

[truncated: 4 more sheets: -4.00, -4.75, -5.50, -6.25]
